# Supplementary material for: Spatial differences and underlying mechanisms in electronic word of mouth in the foodservice industry: A case of Sanya, China
Source: PLoS One. 2024 May 30;19(5):e0303913. doi: 10.1371/journal.pone.0303913 (PMC11139341; doi:10.1371/journal.pone.0303913)
Supplement: S1 Data — (XLSX) [file pone.0303913.s001.xlsx]

## Sheet: Sheet1
Commercial tenant	Longitude	Latitude	Shop score	Taste score	Environmental score	Service score
Alang Seafood Chain Restaurant (No.1 Market Branch)	109.508317	18.237939	3.9	3.9	3.9	3.9
Xiaohuzi Seafood Chain Store (First Market Branch)	109.508678	18.237649	3.8	3.8	3.8	3.8
Buzaike Seafood (First Market Head Store)	109.50847	18.23998	4.4	4.4	4.3	4.4
Haizhihua Seafood (Dadonghai Branch)	109.522525	18.221405	4.0	4	4	4
Xiao dolphin chain seafood restaurant (No.1 branch)	109.427974	18.289066	4.3	4.3	4.3	4.3
Floret haozailai Sichuan style seafood chain store	109.508733	18.237613	3.8	3.8	3.8	3.8
Wenjie Freshness Seafood Processing Shop (First Market Branch)	109.508709	18.240003	4.4	4.4	4.2	4.3
Buzaike Seafood (Atlantis Branch)	109.73262	18.357	4.6	4.7	4.6	4.7
Xiao dolphin chain seafood restaurant (No.6 branch)	109.645293	18.234305	4.5	4.5	4.5	4.5
Alang seafood restaurant (Haitangwan Atlantis branch)	109.733338	18.356684	4.8	4.8	4.4	4.7
Xiao dolphin seafood plaza (sanyawan branch)	109.488069	18.26634	4.3	4.2	4.2	4.2
Meijie Sichuan Style Seafood Chain Processing Shop (First Market Head Store)	109.508625	18.237833	3.9	3.9	3.9	3.9
Along seafood happy farmhouse (Haitangwan branch)	109.730147	18.379647	4.8	4.8	4.8	4.8
Sichuan style wanghaixian restaurant	109.72707	18.313674	4.6	4.6	4.6	4.6
Xuejie Seafood (Chunyuan Head Store)	109.504606	18.258179	3.9	3.9	3.9	3.9
Luoyi captain theme restaurant	109.520572	18.223792	3.8	3.8	3.8	3.8
Xiao freshness privacy kitchen seafood restaurant (Haitang branch)	109.733906	18.356716	4.8	4.8	4.8	4.8
Fisherman Kitchen Sichuan Style Seafood (Yalongwan Branch)	109.645862	18.230402	4.6	4.6	4.6	4.6
Sasa Dehai (wuzhizhou Branch)	109.727817	18.272567	3.8	3.8	3.8	3.8
Taiyi	109.504142	18.259132	4.0	4	4	4
Bafu seafood (train tou wan ren seafood plaza chain headquarters)	109.499081	18.303358	4.8	4.8	4.7	4.8
San sisters seafood processing store (Fenghuang airport branch)	109.444222	18.295592	4.0	4	4	4
Xian tasty seafood food stall	109.742162	18.359622	4.4	4.4	4.3	4.4
Xing Zeng JIU Yu Xiang ju seafood process (Youyi Road Branch)	109.495508	18.265148	4.7	4.8	4.5	4.7
Lin Jie Xiang Wei seafood (Haitangwan Atlantis branch)	109.72988	18.35805	4.8	4.8	4.7	4.8
Happy Diners Barbecue Buffet (Ganghua Branch)	109.514831	18.244861	4.1	4.2	4.3	4.2
Seafood Chanshi Seafood Chain Restaurant (Locomotive Branch)	109.499298	18.303568	4.7	4.7	4.6	4.6
Floret Jia Sichuan Style Seafood Chilli Crab (First Market Head Store)	109.508727	18.237593	4.6	4.6	4.6	4.6
Little Dolphin Seafood Plaza (Yalongwan Branch)	109.645251	18.234441	4.3	4.3	4.2	4.2
Sihai Fishing Village Lao Hainan Seafood Food Stall (Haitangwan Head Store)	109.705758	18.319136	4.2	4.2	4.1	4.2
Alang seafood chain processing store (Building B, Row 2, No.1 Locomotive Branch)	109.499258	18.303468	4.1	4.1	4	4.1
Sanya Xiangyuan Seafood Food Stall (Xidao Branch)	109.378211	18.295141	4.0	4	3.9	4
Pinyue Special Seafood Restaurant (Atlantis Branch)	109.73032	18.3577	4.8	4.8	4.8	4.8
Wenchang Xiaolaodi seafood dross vinegar hotpot (Atlantis branch)	109.730473	18.357086	4.8	4.8	4.8	4.9
Conch Girl Seafood Processing (First Market Yefengxiang Branch)	109.508661	18.239555	4.9	4.9	4.8	4.9
Xiao Dolphin Chain Seafood Restaurant (Haitangwan Branch)	109.729263	18.378052	4.5	4.5	4.5	4.5
Yi Hainan Seafood (Yefengxiang No.1 Market Branch)	109.508559	18.239945	4.6	4.6	4.5	4.6
Yanjie Seafood (Locomotive Branch)	109.499174	18.304157	4.2	4.2	4.1	4.2
Sanya Yejie Seafood Shop (Yi Market Branch)	109.508681	18.237611	4.0	4	3.9	4
Haitang 68 global food street	109.73756	18.344216	4.2	4.1	4.1	4.1
Tailang Taican Seafood Restaurant (Houhai Branch)	109.72931	18.27174	3.9	3.9	3.9	3.9
Little Dolphin Chain Seafood Restaurant (Airport Branch)	109.393593	18.29559	4.8	4.8	4.8	4.8
Mutton sanshan seafood processing stall	109.504719	18.259295	4.6	4.6	4.5	4.6
Jijie Seafood (First Seafood Market Branch)	109.508611	18.237845	4.3	4.3	4.2	4.3
Along seafood Hainan roast suckling pig (Sanya Bay Branch)	109.393451	18.296061	4.8	4.8	4.8	4.8
Donghai Longgong Seascape Restaurant (Dadonghai Branch)	109.52072	18.22085	3.8	3.8	3.8	3.7
Laishifu Sichuan style seafood restaurant chain restaurant (Atlantis branch)	109.73253	18.39177	4.9	4.9	4.8	4.9
Shuran Seafood (Fenghuang Seafood Plaza Branch)	109.444081	18.29514	4.7	4.7	4.6	4.7
San sisters chuan Hunan flavor seafood process chain store (train tou wan ren seafood plaza branch)	109.499281	18.303445	4.3	4.3	4.2	4.3
Tianyu restaurant fisherman seafood buffet chuanxingwu seafood	109.64264	18.22895	3.9	3.9	3.9	3.9
Wang hui Hou Dao seafood shisannian time-honored (youyi ST branch)	109.495246	18.265276	4.6	4.6	4.5	4.6
Ye Xiang Xiao Lao di seafood dross vinegar hotpot (Ye Meng Chang lang branch)	109.433517	18.290332	4.8	4.9	4.9	4.9
Lin Jie Xiang Wei seafood (Yalong Bay Bohoucun branch)	109.6201	18.24533	4.5	4.6	4.5	4.6
Chunyuan seafood plaza b qu 4 Hao processing branch	109.5045	18.2585	4.4	4.4	4.2	4.3
Zhengxia Seafood (Youyi Road Branch)	109.495338	18.265368	4.2	4.2	3.9	4.2
Liuji Hainan Flavor Seafood (Yingbin Road Branch)	109.495105	18.262745	3.8	3.8	3.7	3.8
Longyin Mountain Villa Qiongcai Seafood Tuanjian	109.747795	18.398038	4.8	4.8	4.8	4.8
Meijie Sichuan Style Seafood Chain Restaurant (Haitangwan Atlantis Branch)	109.73543	18.35687	4.0	4	3.9	4
Seafood Chanshi Seafood Chain Restaurant (Atlantis Branch)	109.73171	18.35731	4.8	4.8	4.7	4.8
The Bund No.18 Seafood Processing Shop (Sanya Bay Longxing Seafood Plaza Branch)	109.478575	18.273596	4.8	4.8	4.7	4.9
Red hat takeout (Atlantis branch)	109.642495	18.230175	4.5	4.5	4.6	4.6
Meiqiyuan Seafood Privacy Kitchen (First Market Yefengxiang Branch)	109.508678	18.240158	4.8	4.8	4.8	4.8
Wenchang Xiaolaodi Seafood Zaomucu Hotpot (Yalongwan Branch)	109.62456	18.25305	4.6	4.6	4.8	4.7
Sichuan Yaomeier Seafood (Yalongwan Outlets Branch)	109.622052	18.242332	4.6	4.6	4.6	4.6
Sanya train tou wan ren seafood plaza	109.498683	18.303937	3.9	3.9	3.9	3.9
Xiaohuzi Seafood Chain Store (First Market No.1 Branch)	109.508666	18.237817	4.2	4.2	4.2	4.2
Country Seafood Seafood Restaurant (Yalongwan Forest Park Branch)	109.624721	18.251651	4.8	4.8	4.8	4.8
Wanghao Seafood Restaurant Catering Chain Store (Shengli Plaza Branch)	109.501967	18.251595	4.4	4.6	4.4	4.4
XieXiaomei Sichuan Style Seafood Processing (First Market Yefengxiang Branch)	109.50854	18.23973	4.9	4.9	4.9	4.9
Longwan seafood fishing village restaurant	109.642632	18.23784	4.1	4.1	4	4.1
Xiao freshness seafood jiagong (Yalongwan branch)	109.621841	18.24204	4.8	4.8	4.8	4.8
Lanyue Creative Seafood Restaurant (Wuzhizhou Branch)	109.730338	18.272288	4.6	4.6	4.5	4.6
Laoyumin seafood branch	109.50493	18.25969	4.7	4.7	4.6	4.7
Lijia Story Seascape Restaurant (Yalongwan Binhai World Branch)	109.644922	18.230162	4.7	4.7	4.6	4.6
Yuanqi Manman Seafood Daka (Foreign Trade Road Branch)	109.494479	18.262489	4.8	4.8	4.7	4.8
Haizhihua Seafood Restaurant (Atlantis Branch)	109.735663	18.356913	4.5	4.7	4.5	4.6
Chuanxingwu seafood food stall Tianyu restaurant	109.642511	18.23019	3.7	3.7	3.7	3.7
Lin Jie Xiang Wei seafood (downtown branch)	109.50852	18.23742	4.8	4.8	4.5	4.8
Chunyuan seafood plaza d qu 6 Hao (zhongjie seafood processing branch)	109.504905	18.259115	4.2	4.2	4.1	4.2
Dingxian Privacy Kitchen Seafood Household Restaurant (Atlantis Branch)	109.712169	18.331913	4.6	4.6	4.5	4.5
Cubaobao dross Cu hotpot (Atlantis branch)	109.731385	18.356831	4.9	4.8	4.7	4.8
Hejie seafood chuanxiang dish barbecue	109.519272	18.227522	3.9	3.8	3.8	3.8
Afu seafood food stall	109.43387	18.291454	4.3	4.3	4.2	4.2
Hunan Ren Seafood Processing (Youyi Road Branch)	109.495682	18.264932	4.6	4.6	4.5	4.6
Xiaohuzi seafood chain store (San ya wan ye Meng Chang lang branch)	109.48499	18.26904	4.1	4.3	4.3	4.3
Chen yun wan hui zai seafood processing store	109.495217	18.265394	3.9	4	3.9	4
C qu 7 Hao (chunyuan seafood plaza branch)	109.504819	18.25916	4.2	4.2	4.1	4.2
Dibo Mermaid Haidi Restaurant (Haichang Sleepless City Branch)	109.726527	18.311856	4.8	4.8	4.9	4.8
Dashu Xiangwei Seafood (Haitang 68 Global Food Street Branch)	109.738552	18.344493	4.3	4.3	4.3	4.3
Wenchang Xiao Lao di Zao Cu seafood hotpot (Sanya Bay Swimming Pool Villa Branch)	109.427387	18.289102	4.8	4.7	4.8	4.8
Yalongwan seafood discount supermarket	109.630954	18.228205	4.2	4.2	4.2	4.2
Fisherman Seafood Plaza (Yalong Bay Baihuagu Branch)	109.643683	18.233465	4.3	4.4	4.3	4.2
Ye Xiang Xiao Lao di seafood dross Cu hotpot (Dadonghai branch)	109.522673	18.224473	4.7	4.7	4.8	4.8
Fan Fan Ye Lin Chuan Hunan Flavor Seafood chicken coconut (Sanya Bay Branch)	109.447579	18.287541	4.1	4.3	4.2	4.2
Donghai No.7 Seafood Restaurant (Dadonghai Branch)	109.522921	18.221521	4.3	4.4	4.5	4.5
Yuzhu seafood restaurant (sleepless town food street branch)	109.726907	18.313556	4.7	4.6	4.7	4.6
Haitang Fisherman (Haitangwan Duty Free City Branch)	109.745281	18.374101	4.7	4.8	4.6	4.7
Cooking Stage Restaurant Chinese and Western Cuisine chicken coconut & dross vinegar & spicy hot pot selected from ...	109.742522	18.350622	4.0	4	4.1	4
Haoke Chain Seafood Processing (Octopus Plaza Branch)	109.578786	18.277071	4.7	4.7	4.6	4.7
Xian tasty seafood jiagong restaurant (Haitang branch)	109.73452	18.383907	4.8	4.8	4.8	4.8
Wanzai Fishing Port Seafood Chuanxiang Cuisine (Sanya Bay Branch)	109.393364	18.294195	4.8	4.8	4.6	4.8
Wanghao Seafood Restaurant Chain Store Seafood Hainan Cuisine (Guogou Branch)	109.505959	18.236099	4.8	4.8	4.9	4.8
Island Xiansheng | Seafood Processing (First Market Branch)	109.508343	18.237863	4.5	4.6	4.4	4.5
Pinweixian Seafood Restaurant (Linwang Avenue Branch)	109.705861	18.319271	4.6	4.6	4.6	4.6
Hongsha food stall buchanglei seafood (Haitang 68 Global Food Street Branch)	109.737581	18.344175	4.6	4.8	4.7	4.6
Bafu seafood lizhiling branch	109.495188	18.265502	4.8	4.8	4.8	4.8
Sanya bay holiday resort Chinese restaurant	109.408314	18.290254	3.7	3.7	3.7	3.7
Seafood Chanshi Seafood Chain Restaurant (Sanya Bay Yemeng Gallery Branch)	109.47862	18.27353	4.8	4.8	4.8	4.8
Dashu Seafood (Yalong Bay Dongrong Food Plaza Branch)	109.630868	18.228025	4.8	4.8	4.8	4.8
Hongjie Seafood Processing Shop (First Market Yefengxiang Branch)	109.508868	18.239424	4.8	4.8	4.6	4.8
Crab crab Seafood Music Restaurant (Huanglong Street Branch)	109.332929	18.30307	4.5	4.5	4.5	4.5
Hua Qian yue Xia seafood yard (Yalong Bay Branch)	109.62048	18.24589	4.9	4.9	4.9	4.9
Island yard Hainan Cai seafood	109.424961	18.292217	4.6	4.6	4.8	4.7
Ganchaoren seafood process	109.643709	18.233096	4.2	4.4	4.2	4.3
Leshi seafood barbecue buffet hotpot restaurant (Kaiwei Wanda Wenhua Hotel Branch)	109.732207	18.322667	3.9	3.9	3.9	3.9
San ya wan hai kuo Tian gong seafood restaurant (Fenghuang seafood plaza branch)	109.445275	18.295633	4.8	4.8	4.8	4.8
Lao he Jia an fen Zao Cu seafood hotpot (San ya wan ye Meng Chang lang branch)	109.421495	18.291655	4.8	4.8	4.4	4.8
No.1 Fishing Port Chain Seafood Restaurant (Sanya Bay Branch)	109.36812	18.294014	4.7	4.7	4.8	4.7
Shangpinxuan Farm House (Haitangwan Duty Free City Branch)	109.746001	18.373501	4.8	4.8	4.8	4.8
Island seafood restaurant (train tou wan ren seafood plaza branch)	109.499336	18.303201	4.8	4.8	4.7	4.8
Huoyanzui goose	109.424446	18.292443	4.7	4.7	4.6	4.7
Yumi seafood Chuanxiang seafood process dross vinegar (Zhongfu Duty Free First Market ...	109.508776	18.237174	4.5	4.4	4.4	4.4
Hai zhi nan da pai dang (Yalong bay baihuagu branch)	109.643015	18.231655	2.9	3.4	3.3	3.3
Dibo Mermaid Haidi Restaurant (Haitangwan Branch)	109.738006	18.356671	4.8	4.8	4.8	4.8
Juxiange Seafood Processing (Octopus Plaza No.1)	109.577777	18.277779	4.8	4.8	4.8	4.8
Houhai Fisherman Seafood Plaza (Haitangwan Branch)	109.734819	18.356787	4.1	4.1	4	4.1
Dao Dao Hao zi Wei (Atlantis branch)	109.736397	18.356947	4.3	4.4	4.3	4.4
Dashu seafood (San ya wan yi feng he life plaza branch)	109.418233	18.292233	4.7	4.8	4.8	4.8
Haiyun Resort Sanya Fisherman's Wharf Seafood Hotpot BBQ cafeteria	109.444815	18.287511	3.7	3.7	3.7	3.7
Ningxia restaurant	109.1732	18.35396	3.9	3.9	3.8	3.9
Jufuxuan Seafood Restaurant (Haitangwan Branch)	109.7397	18.33798	4.6	4.6	4.6	4.6
Haidi world seascape restaurant	109.329491	18.303841	3.9	3.9	3.9	3.9
Tang Tang pin yue boutique seafood Hainan cuisine restaurant (San ya wan ye Meng Chang lang branch)	109.431835	18.290426	4.6	4.7	4.5	4.6
Sichuan Xiaohuzi Seafood (Atlantis Branch)	109.730571	18.35763	4.1	4.4	4.1	4.2
Dadonghai Fishing Village (Haiyun Road Branch)	109.521622	18.221077	3.7	3.6	3.7	3.6
Hongtu Seafood Processing Shop (First Market Branch)	109.508791	18.239701	4.4	4.4	4.3	4.4
Chunyuan seafood plaza (Changshun Wuxiang branch)	109.504729	18.259019	3.2	3.2	3.1	3.1
Chi Pan Restaurant (Huayu Resort Hotel)	109.642581	18.231413	3.5	3.5	3.5	3.5
Grandma Mama Seafood Shop (Haitangwan Branch)	109.733381	18.382658	4.8	4.8	4.7	4.7
Abin Sichuan Style Seafood Processing (First Market Branch)	109.508686	18.23815	3.5	3.5	3.5	3.5
Ye Xiang Xiao Lao di seafood dross vinegar hotpot (Xinxing Garden Branch)	109.500538	18.269582	4.8	4.9	4.8	4.9
Sichuan Danmei Boutique Fair Price Seafood (Sanya Bay Branch)	109.431459	18.290458	4.5	4.5	4.4	4.6
Fisherman zai food store (sanyawan branch)	109.42121	18.291643	4.4	4.5	4.5	4.5
Chuan mei xian Lao restaurant (sanyawan branch)	109.44747	18.28657	3.5	3.7	3.5	3.5
Yongshun seafood shisannian old shop (No.6 branch, Row 1, Locomotive Building B)	109.49912	18.30414	3.9	3.9	3.9	3.9
Kuanzhai Lane Seafood Barbecue Sichuan Cuisine (Haitangwan Houhai Branch)	109.728811	18.272311	3.6	3.6	3.6	3.6
There is Xingguang outside the city Sichuan style seafood restaurant (Huanglong Street Branch)	109.332526	18.303062	4.0	4	4.1	4
Qionger seafood dross Cu (Sanya Bay Branch)	109.487245	18.267095	4.2	4.2	4.3	4.3
Xiao Liu hai xian Zao Cu (sanyawan branch)	109.434164	18.29028	4.5	4.5	4.4	4.5
Haizhilian seafood process (Sanya Bay Longxing Seafood Plaza Branch)	109.478548	18.273657	4.7	4.7	4.6	4.8
Train tou wan ren seafood plaza leyu seafood restaurant (wan ren seafood jiagong plaza branch)	109.49931	18.30358	3.9	3.9	3.9	3.9
Delicious Sichuan style seafood	109.499324	18.303664	4.5	4.5	4.4	4.5
Yu lai Yu Wang chuan Yu Wei seafood boutique restaurant (San ya wan ye Meng Chang lang branch)	109.42608	18.2907	4.9	4.9	4.9	4.8
Youyi Road Laigang Staff Seafood Plaza	109.495553	18.264901	2.9	2.9	2.9	2.9
Cuxiaoye dregs Cuyezi chicken hotpot (Haitangwan branch)	109.73446	18.38393	4.8	4.8	4.5	4.7
Runji seafood restaurant (Tianya Haijiao branch)	109.33471	18.305	3.9	3.9	3.8	3.8
Juxian store local renjia seafood (Haitangwan Atlantis branch)	109.732351	18.356571	4.7	4.8	4.7	4.7
Laishifu Seafood Barbecue Plaza (Atlantis Branch)	109.74219	18.35956	4.8	4.7	4.7	4.8
Wenchang Xiaolaodi Seafood Zaomucu Hotpot (Dadonghai Branch)	109.528694	18.221841	4.7	4.7	4.7	4.8
Miao chef seafood (Haitangwan branch)	109.738389	18.381623	4.7	4.6	4.4	4.6
Chuan Shuo Zheng qi seafood (Fenghuang rd branch)	109.51584	18.27153	4.2	4.6	4.6	4.4
Pangmei Farm House Local Seafood (Linwang Branch)	109.706453	18.321173	4.5	4.5	4.4	4.5
Meijie Sichuan Style Seafood Chain Processing Store Time-honored (Yalong Bay Bohou Branch)	109.60646	18.24175	4.3	4.3	4.2	4.2
Wangfulin Seafood Sichuan Cuisine Seafood Processing (Sanya Bay Yemeng Gallery Branch)	109.445304	18.295418	4.7	4.7	4.6	4.6
Sanya chuantou seafood deductive sleepless city	109.499274	18.292554	4.4	4.4	4.4	4.4
Yejie seafood process (locomotive branch)	109.498891	18.303781	3.8	3.8	3.8	3.8
Shishang seafood (Haitangwan branch)	109.730897	18.356837	3.8	3.8	3.8	3.8
Lutan seafood (sanyawan branch)	109.499477	18.253172	4.4	4.4	4.4	4.3
Yonghong Sichuan Style Seafood Processing (Octopus Seafood Plaza Branch)	109.578624	18.276344	4.8	4.8	4.8	4.8
Tangchao Seafood Restaurant (Atlantis Branch)	109.731147	18.369264	4.9	4.9	4.9	4.9
Pengxiaoxian seafood theme restaurant	109.4986	18.2573	3.9	3.9	3.9	3.9
Haizhiyan Seafood Processing Restaurant (Haitang 68 Global Food Street Branch)	109.737098	18.34361	4.3	4.3	4.3	4.4
Siguniang Sichuan style seafood (Octopus Fish Branch)	109.578139	18.276672	4.4	4.4	4.3	4.4
Jufengyuan seafood processing plaza	109.403637	18.289247	4.5	4.5	4.5	4.5
Kuanzhai Lane Seafood Shop (Dadonghai Yixian Seascape Branch)	109.517003	18.220106	3.8	3.8	3.8	3.8
Da Yu hai Tang seafood branch (Fenghuang seafood plaza branch)	109.44449	18.295196	4.8	4.8	4.7	4.8
Weiming (Plaza Branch)	109.50585	18.25575	3.9	3.9	3.9	3.9
Lidajie Muslim Seafood Processing Shop (Youyi Road Branch)	109.495323	18.265253	3.7	3.7	3.6	3.7
Xiang dang you Wei sheng Meng seafood creative Hu' nan cuisine	109.614964	18.234584	4.2	4.2	4.2	4.2
Haixiang Seafood (Chunyuan Seafood Plaza Branch)	109.504954	18.258694	3.7	3.7	3.7	3.7
Xian guanjia raw & fresh food (first market branch)	109.509077	18.238746	3.7	3.7	3.7	3.7
Buzaike Seafood Processing (First Market Yefengxiang Branch)	109.50871	18.24015	4.7	4.7	4.5	4.8
Small Scallop Seafood Chain Restaurant (Haitangwan Branch)	109.7308	18.35748	4.5	4.5	4.4	4.5
No.1 Fishing Port Chain Seafood Restaurant (Haitangwan Branch)	109.70656	18.321422	4.8	4.8	4.8	4.8
Ye Xiang Xiao Lao di seafood dross Cu hotpot (Letiancheng branch)	109.53907	18.296122	4.3	4.3	4.3	4.4
Fish Dao seafood restaurant	109.488064	18.266351	4.6	4.5	4.5	4.5
Wangjie seafood process	109.495396	18.265246	3.8	3.8	3.7	3.8
Qijia Fish Pai (Xianduoxiang Food Store Branch)	109.563866	18.237116	3.8	3.8	3.8	3.8
Qingyusheng Fair Price Shengmeng Seafood (Haitang Bay Linwang Night Market Branch)	109.704076	18.311786	4.2	4.2	4.1	4.2
Chunyuan seafood plaza c qu no.8	109.504753	18.259024	4.8	4.8	4.8	4.8
Tian ya Wang Jie chuan Xiang seafood processing store (Fenghuang seafood plaza building 7no. c branch)	109.444704	18.295433	4.1	4	4	4.1
Chongqing Hotel Yunguichuan	109.522317	18.223127	3.7	3.7	3.7	3.7
Hunan people authentic Chuanxiang seafood (Fenghuang seafood plaza branch)	109.444717	18.295447	4.2	4.2	4.2	4.2
Jungang Restaurant (Sanya Bay Branch)	109.431057	18.288775	3.9	3.9	3.9	3.9
Nanfuyuan Seafood Processing (First Market Branch)	109.508941	18.238191	2.9	2.9	2.9	2.9
Shenhaiyan Seafood (Atlantis Branch)	109.73034	18.35724	4.5	4.4	4.3	4.5
Hongma Seafood Shop (Hailuoyi Road Branch)	109.529717	18.273057	3.9	3.9	3.9	3.9
Fisherman Kitchen Sichuan Style Seafood (Dadonghai Branch)	109.521624	18.221432	4.3	4.5	4.4	4.5
Huixincun seafood food stall	109.478757	18.277967	3.8	3.8	3.8	3.8
Feipo seafood branch	109.506379	18.236119	3.7	3.7	3.7	3.7
Buqike Seafood Restaurant (Yiheng Night Market Branch)	109.485386	18.274176	3.7	3.9	3.9	3.9
Hunan flavor wanghaixian restaurant (sanyawan branch)	109.444283	18.295283	4.7	4.7	4.6	4.6
Haiyunjian seascape restaurant	109.330849	18.303649	3.9	3.9	3.9	3.9
Zhouxiaomei Seafood (Locomotive Plaza Branch)	109.498951	18.303201	3.8	3.8	3.8	3.8
Yuelai Seafood Theme Restaurant (Haitangwan Atlantis Branch)	109.737198	18.357058	4.2	4.3	4.2	4.2
Tasty Life Private Cuisine Takeaway (Haitangwan Branch)	109.739513	18.352463	3.8	3.8	3.8	3.9
Hainan charcoal hot spring huoyanzui goose	109.436467	18.291399	4.3	4.3	4.2	4.3
Hainan Spicy Chicken Guaiwei Cold Noodles (China Sanya Branch)	109.52878	18.2212	3.9	3.9	3.9	4
Tom Fish Restaurant (Banshan Peninsula Branch)	109.496745	18.212595	3.8	3.8	3.8	3.8
Huanghai Seafood Shop (Houhai Yixian Seascape Branch)	109.731175	18.273695	3.8	3.8	3.7	3.7
Li Guohui Seafood (Haitangwan Atlantis Branch)	109.727929	18.358519	4.5	4.4	4.4	4.5
Haifulin seafood	109.729901	18.273771	3.9	3.9	3.9	3.9
Island Xiansheng Sichuan Style Seafood Chain Restaurant (Zhongfu Duty Free City Branch)	109.508343	18.237863	4.3	4.2	4.2	4.2
Guiruchu Food Source Seafood Hainan Cuisine (Duty Free City Branch)	109.73243	18.3919	4.1	4.2	4.3	4.3
Mingrun Seafood (Nanbianhai Branch)	109.500019	18.231816	3.8	3.8	3.8	3.8
Jinnuo Sanya Bay Hainan Roasted Suckling Pig (Hailong Road Branch)	109.426146	18.290676	4.5	4.8	4.5	4.8
Zhusiling roast suckling pig	109.429173	18.290667	4.7	4.7	4.4	4.6
Houhai Courtyard Seafood Restaurant (Haichang Dream Sleepless City Branch)	109.726803	18.313199	4.1	4.1	4.1	4.2
Buzaike seafood hotpot wineshop	109.420688	18.290144	4.3	4.2	4.3	4.3
Canaan Seafood Processing Shop (Youyi Seafood Plaza Branch)	109.495574	18.265034	3.8	3.8	3.8	3.8
Octopus fish seafood gourmet world	109.578318	18.278288	3.9	3.9	3.9	3.9
Sihaige seascape restaurant	109.5204	18.220772	3.7	3.7	3.7	3.7
Dingweixian Seafood Barbecue Food Stall (Longjiang Road Branch)	109.731671	18.337544	3.8	3.8	3.8	3.8
Lashangxian Seafood Branch Chuanxiang Snack (Jiangqiangang Road Branch)	109.713632	18.281052	3.7	3.7	3.7	3.7
Tian ya Jing ge fisherman kitchen (Huanglong ST branch)	109.333812	18.302952	4.4	4.4	4.6	4.5
Miao chef seafood farmhouse	109.478199	18.273838	4.1	4.1	4.1	4.2
Yu zhi Wei chuan Yu seafood	109.433847	18.290397	3.7	3.8	3.8	3.7
Hai yuan Shu Xiang seafood restaurant	109.447371	18.286111	3.3	3.3	3.3	3.3
Haitang 68 global gourmet seafood supermarket	109.737508	18.343806	4.2	4.2	4.2	4.2
Yilong Seafood (Fenghuang Road Branch)	109.508979	18.278889	4.0	4	4	3.9
Charcoal Pavilion Sanya Flavor BBQ (Haichang Dream Ocean Sleepless City Branch)	109.726735	18.312716	4.0	4.3	4.6	4.4
Fuwan gourmet farmstead (Jia Pei le wan Li branch)	109.788859	18.410369	3.6	3.6	3.6	3.6
Chunyuan seafood plaza d qu No.5 (Chunyuan seafood plaza branch)	109.504732	18.259116	3.9	3.9	3.8	3.9
Zaolaotou Wenchang Zaomucu Hotpot (Haitangwan Atlantis Branch)	109.732985	18.356985	4.2	4.1	4.1	4.1
Conch Girl (First Market Branch)	109.508507	18.239666	4.6	4.4	4.3	4.5
Dingjixiang barbecue hotpot gun roast yiti (Jinjiling branch)	109.50058	18.26953	4.3	4.2	4.2	4.2
Yexiangyuan Seafood Chuanxiang Cuisine (Sanya Bay Branch)	109.447413	18.286708	4.6	4.7	4.7	4.7
Paoge music restaurant	109.330918	18.303768	4.1	4.1	4.1	4.1
Dingpinxian Xisha Haidiao Restaurant (Like Branch)	109.506955	18.253845	3.9	3.9	3.9	3.9
Yazhou center fishing port	109.124585	18.356392	3.5	3.5	3.4	3.4
Sichuan Xiaohailuo Seafood Restaurant (Yemeng Gallery Branch)	109.478725	18.273556	4.8	4.8	4.6	4.8
Alan Jie seafood branch	109.5638	18.237141	3.6	3.6	3.5	3.5
Aliang seafood processing store (Fenghuang seafood plaza branch)	109.444481	18.295228	3.9	3.9	3.9	3.9
Juxiangrui Food House (Dadonghai Lijing Branch)	109.514863	18.220229	3.8	3.8	3.8	3.8
No.7 Hunan flavor seafood (Fenghuang seafood plaza branch)	109.44436	18.29521	4.4	4.4	4.3	4.4
An Jia Xiang chuan Xiang seafood process (Fenghuang seafood plaza branch)	109.444694	18.295334	3.9	3.8	3.8	3.8
Huangxiangyi Seafood Processing Shop (No.2 Branch) (Youyi Road Laigang Staff Branch)	109.495172	18.265428	3.9	3.9	3.8	3.9
Chuantou Black Pepper Luo Shi Xia Seafood (Sanya Chuantou Seafood Deduction Sleepless City Head Store)	109.49875	18.292757	4.0	4	4	4
Xinzhao gourmet farmstead	109.787865	18.410195	3.7	3.7	3.7	3.7
Yifenghe Seafood Plaza (Sanya Bay Yifenghe Life Plaza Branch)	109.417698	18.291798	4.6	4.6	4.6	4.7
Xiao dolphin chain seafood restaurant (No.2 branch)	109.487947	18.266355	3.8	3.8	3.8	3.8
Laolu Fish Pai (Hongsha Wharf Branch)	109.563924	18.237214	3.6	3.6	3.6	3.6
Li Ji chuanmeizi seafood gourmet	109.450407	18.287517	3.9	3.9	3.9	3.9
Fenghuang seafood plaza	109.444069	18.295696	4.1	4.1	4.1	4
Xia bing Xie Jiang Hao Chaoshan casserole porridge	109.508358	18.291898	3.8	3.8	3.8	3.8
Sanya Tanglaya Show Hotel-Xijinhui Western Restaurant	109.387376	18.289066	3.6	3.6	3.6	3.6
Xinyun Hainan Cai seafood restaurant (Haitang Bay Linwang Branch)	109.70657	18.3215	4.1	4.1	4	4
Haitang Home Seafood Barbecue Farm House (Haitangwan Branch)	109.74235	18.35951	4.4	4.3	4.3	4.3
Hainan Houdao Seafood (Sanya Bay Branch)	109.495511	18.264901	3.9	3.9	3.9	3.9
Fisherman Sichuan Style Seafood Chain Store Hainan Flavor (First Market Hejing Branch)	109.509468	18.238578	2.9	3	3.1	2.9
Defuxuan seafood fishing port	109.482795	18.210987	3.7	3.7	3.7	3.7
Old northeast azhuge seafood branch	109.504735	18.247849	3.8	3.8	3.7	3.8
Laochuanyou seafood coarse grains cookshop (Longhai Town)	109.7353	18.37886	3.7	3.8	3.9	3.8
Spicy Life Seafood Takeaway (Yalongwan Branch)	109.643465	18.231196	3.7	3.7	3.7	3.7
Sanzhixie seafood barbecue food stall	109.624651	18.251321	4.4	4.4	4.4	4.4
Lufu cantonese cuisine seafood restaurant	109.50237	18.2341	3.8	3.8	3.8	3.8
Sihai Fishing Village (Linwang Boulevard Branch)	109.73526	18.332067	3.7	3.7	3.7	3.7
Xiang ha Zao Zhang Cu seafood hotpot (Atlantis branch)	109.72878	18.357848	4.8	4.8	4.7	4.8
Chuanxi seafood Hainan special restaurant	109.484588	18.269408	3.3	3.3	3.3	3.3
Huange Sichuan style seafood	109.444711	18.295141	3.8	3.8	3.8	3.8
Hongsha fish market Hainan clay pot	109.737543	18.343927	4.6	4.5	4.5	4.5
Guo se Tian Xiang seafood process (Yalong bay baihuagu branch)	109.64323	18.23137	3.6	3.6	3.6	3.6
Chuan tou jun ge seafood process (chuantou seafood yanyi sleepless city branch)	109.498391	18.292961	3.8	3.8	3.8	3.8
Xian tasty chicken coconut dross Cu	109.734591	18.383864	3.9	3.9	4	4
Hehai seafood food stall Chongqing renjia (Xiari Department Store)	109.522276	18.223366	3.6	3.6	3.6	3.6
Hong coral seafood e dong 1 pai no.3	109.498658	18.304328	3.8	3.8	3.8	3.8
Chuanguixiang Restaurant Seafood Branch (Dadonghai Branch)	109.520624	18.22415	3.2	3.2	3.2	3.2
Hongya seafood happy farmhouse (Haitangwan branch)	109.700846	18.305196	4.5	4.5	4.6	4.6
Xiangyu seaside seafood music restaurant	109.332328	18.303258	3.8	3.9	4.1	3.9
A Bao ye Xiang food shop (luneng branch)	109.441421	18.292581	3.6	3.6	3.6	3.6
Wuhu Xuan seascape restaurant	109.523297	18.221211	3.5	3.5	3.5	3.5
Xiao Chen Chuan Wei seafood	109.49899	18.30373	3.7	3.7	3.7	3.7
Wenwu aquatic restaurant	109.731407	18.273807	3.9	3.9	3.8	3.9
[Haitangwan] Sheng Yuan Aquatic Restaurant	109.72207	18.259611	3.9	3.9	3.8	3.9
Lidajie Muslim Seafood Shop (Train Head Wanren Seafood Plaza Branch)	109.499311	18.303571	3.6	3.6	3.6	3.6
Maokai seafood processing store	109.478825	18.273542	3.7	3.7	3.7	3.7
Zhaoshengtian seafood processing store	109.495285	18.264935	3.5	3.5	3.5	3.5
Sichuan Hotel (Dadonghai Branch)	109.520913	18.222947	3.4	3.4	3.4	3.4
Jiang Chef Seafood Processing Shop (Octopus Fish Shop)	109.578335	18.277043	3.8	3.8	3.8	3.8
Chuanyuyuan	109.492628	18.263698	2.9	2.9	2.9	2.9
Lin Lao er Lao ban Zhang seafood fish steak	109.563705	18.237305	3.6	3.6	3.6	3.6
A nan Zheng chuan fish dang (Jixiang ST branch)	109.501477	18.259707	3.8	3.8	3.8	3.8
Xia Shu Xie Sao	109.495337	18.265242	3.6	3.6	3.6	3.6
Muslim Dongsheng seafood farmhouse restaurant	109.44377	18.300235	3.5	3.5	3.5	3.5
Yihai cafeteria seafood barbecue (Howard Johnson Guoguang Resort Hotel)	109.44176	18.28925	3.7	3.8	3.9	3.9
Haijiao restaurant	109.391197	18.296877	3.6	3.6	3.6	3.6
Jubeixiang Seafood (First Market Yefengxiang Branch)	109.508968	18.239137	3.3	3.3	3.4	3.3
Wuzhizhou Coral Hotel Coral Bar	109.764535	18.311715	3.5	3.5	3.5	3.5
Yun kitchen draft beers food plaza	109.523576	18.223377	3.5	3.4	3.5	3.4
Dongxing Fishing Port Seafood Sichuan Cuisine (Sanya Bay Branch)	109.385037	18.288064	3.7	3.7	3.7	3.7
Wangwei Seafood Processing Shop (Xinhonggang Market Branch)	109.578778	18.276218	3.7	3.7	3.7	3.7
Yuhuayuan seascape hotel-garden seascape restaurant	109.513851	18.22064	3.6	3.6	3.6	3.6
Zhuangjie Sichuan style seafood b dong 2 pai no.2 (wanren seafood plaza locomotive branch)	109.498995	18.303935	3.6	3.6	3.6	3.6
Haishang style restaurant	109.148981	18.310898	3.7	3.7	3.7	3.7
Tiantian Seafood (Chuan Xiang Shun Gebi Dadonghai Branch)	109.522859	18.221449	3.5	3.5	3.5	3.5
Xiao Ming tong Xue seafood restaurant	109.47864	18.274133	3.5	3.6	3.6	3.6
Dongjiao Yelin chicken coconut (Haitang Branch)	109.73807	18.35664	3.0	3.2	3.1	3.2
Liu	109.50472	18.259039	3.7	3.7	3.6	3.7
Island renjia (Houhai branch)	109.729481	18.272311	3.8	3.8	3.9	3.9
Hai Yan pinxiancheng	109.522453	18.221173	3.6	3.6	3.6	3.6
Tasty Jia seafood processing store (octopus plaza branch)	109.578577	18.277057	3.7	3.7	3.7	3.7
Xiaomengge Seafood Barbecue (Yalongwan Branch)	109.645503	18.230593	3.5	3.5	3.6	3.6
Xidao fisherman	109.531519	18.301398	3.7	3.7	3.7	3.7
Chongqing ren gourmet	109.433443	18.291463	2.9	2.9	2.9	2.9
Shengyi grant restaurant seafood cafeteria (Sanya Bay Road Branch)	109.497863	18.256383	3.9	3.9	3.9	3.9
Hanfugong Zhengqi Seafood Hotpot Barbecue Buffet (Underground Style Street Branch)	109.504266	18.250724	3.8	3.8	3.8	3.8
Wenchang Xiaolaodi Seafood Zaomucu Hotpot (Mingzhu Plaza Branch)	109.505092	18.257513	4.8	4.9	4.7	4.8
Dayueyang seafood buffet xuanxuan (Sanya Bay Branch)	109.444111	18.288871	4.4	4.7	4.7	4.7
Zhongchou Fish Paihuo Seafood Buffet (Jiefang Road Pedestrian Street Branch)	109.505121	18.249621	3.9	3.9	3.9	3.9
Marriott Yalong Bay Resort Marriott Cafe Seafood Buffet	109.630961	18.22608	3.8	3.8	3.8	3.8
Yi wan da Jin seafood noodles Zhou (dadonghai branch)	109.528441	18.223147	3.7	3.7	3.7	3.7
Dayueyang seafood buffet xuanxuan (Haitangwan branch)	109.731543	18.320151	4.5	4.8	4.8	4.8
Nostalgic Kitchen Seafood Barbecue (Dadonghai Branch)	109.518443	18.220635	4.5	4.5	4.5	4.5
Yikele cafeteria seafood hotpot sashimi (Four Points by Sheraton Sanya) ...	109.493286	18.261426	3.7	3.7	3.8	3.7
Mumashao Seafood Sichuan Cuisine Ronghe Restaurant (Baihuagu Business Center Branch)	109.643326	18.231739	3.7	3.7	3.7	3.7
Ritz-Carlton Hotel Xian Store Barbecue Buffet Lobster Steak Seafood Le ...	109.62632	18.22436	4.4	4.4	4.5	4.5
Small Island Seafood Barbecue | Huokao Seafood (Sanya Bay Yemeng Gallery Branch)	109.426448	18.290688	4.2	4.4	4.3	4.4
Shuiting Beach Restaurant Barbecue Seafood Live Band Haitangwan Westin Wine ...	109.75319	18.367779	4.2	4.2	4.2	4.2
Huangchu little seafood Private Cuisine (San Ya Wan Ye Meng Chang Lang Branch)	109.429226	18.290546	4.9	4.9	4.8	4.9
Nostalgic seafood grilled bar	109.527208	18.220621	4.3	4.3	4.3	4.3
Phoenix island resort hotel-seafood cafeteria	109.492741	18.240871	3.7	3.7	3.7	3.7
18 Degrees Seascape Seafood Barbecue (Dadonghai Branch)	109.527301	18.22237	4.8	4.8	4.8	4.8
Tianyu lawn seafood barbecue buffet BBQ	109.642035	18.229695	3.7	3.7	3.7	3.7
Dangxiaoqi barbecue seafood crayfish (Yingbin Road Sanya Head Store)	109.509489	18.273115	3.7	3.7	3.7	3.7
Hui Chang wa sai huo seafood heniu barbecue buffet (Dadonghai branch)	109.521681	18.221451	4.1	4.3	4.2	4.2
Chunyu Barbecue Seafood Brochette Small Lobster Small Crab (Sanya Bay Yemeng Gallery Branch)	109.49495	18.26298	4.3	4.3	4.3	4.5
Howard Johnson Guoguang Resort Sanya Caribbean Seafood Barbecue BBQ	109.441838	18.289883	3.7	3.7	3.8	3.7
Qiongliuji seafood private cuisine (Sanya Bay Branch)	109.434078	18.290284	4.8	4.8	4.8	4.8
Jiu yang mei JIU barbecue seafood daka (Dadonghai branch)	109.523196	18.224116	4.6	4.4	4.7	4.7
Sanya kangnian hotel Zhu Xi seafood fangti buffet	109.439381	18.287687	3.7	3.7	3.8	3.8
Sheraton Yalong Bay Hotel Spice Garden buffet seafood restaurant	109.633096	18.227456	3.8	3.8	3.8	3.8
Apo Dongshan Mutton Shop (Honggang Seafood Wholesale Market Branch)	109.505706	18.235136	3.8	3.8	3.7	3.7
Hezhong stall roasted beef roasted seafood (Xiayangtian branch)	109.520101	18.232151	4.5	4.6	4.4	4.4
Tangwei Restaurant Zaomucu Seafood (wuzhizhou Houhai Branch)	109.728353	18.271833	4.0	4	4.1	4
Haitanggong Haiguiwan Seafood Theme Restaurant (Haichang Dream Sleepless City Branch)	109.727188	18.313718	4.1	4.1	4.1	4.1
Xiaohuoluo Qiqihar Barbecue (Pipixia Seafood Plaza Branch)	109.536819	18.292399	4.8	4.8	4.7	4.8
Sanya sunshine hotel fisherman seafood bianlu buffet	109.410595	18.290165	3.6	3.6	3.6	3.6
No.28 Yeshuxia Hainan giblet pot Hainan cuisine Sichuan style seafood (Linwang night market ...	109.70443	18.31261	4.5	4.6	4.4	4.6
Xiaohuzi Sichuan style seafood (Haitangwan Fengtang Road Branch)	109.73073	18.35763	4.1	4.2	4.1	4.1
Ganhai exquisite seafood creative Cai	109.726903	18.312538	4.5	4.4	4.5	4.5
Xiaoxiang brochette bar seafood barbecue private cuisine (duty-free center branch)	109.735818	18.379314	3.8	3.8	3.8	3.8
Yalongwan Hongshulin diyixian seafood restaurant	109.63865	18.22928	3.6	3.6	3.6	3.6
Angus barbecue seafood hotpot buffet (Letiancheng branch)	109.538746	18.297556	3.9	4.1	4.2	4
Peng Wang xing Li zhi mu roast chicken (seafood plaza 1 branch)	109.572836	18.27232	3.9	3.9	3.9	3.9
Hao freshness Sichuan style seafood barbecue (Haitangwan branch)	109.735742	18.356902	4.4	4.4	4.3	4.4
Hai Tang zhi Jia seafood barbecue happy farmhouse (Atlantis branch)	109.73239	18.39192	4.4	4.4	4.4	4.4
Jin Fuyuan bullfrog seafood dross vinegar (Taoyuan Road Branch)	109.393533	18.295183	4.1	4.1	4	4.2
Yuxiang Qingyan Seafood Barbecue (Fengtang Road Branch)	109.72982	18.35796	3.9	3.9	3.9	3.9
Jiabin International Hotel (Wanjia Denghuo Seafood BBQ)	109.520321	18.226731	3.4	3.4	3.5	3.4
Jia Jia Peng yi ge seafood barbecue	109.52412	18.25302	3.7	3.7	3.6	3.7
Mengyuan roast lamb leg seafood barbecue snack	109.523279	18.223429	3.8	3.8	3.8	3.8
Honggang seafood wholesale market	109.505126	18.234825	3.8	3.8	3.7	3.7
Yiyi lakeside restaurant seafood barbecue jingniang	109.623191	18.241971	3.3	3.3	3.4	3.3
Banbianhai seafood barbecue happy farmhouse	109.74257	18.36004	3.8	3.8	3.8	3.8
Jia ren Huang Ji seafood barbecue	109.505713	18.236533	3.8	3.8	3.8	3.8
Abao seafood chuanxiang barbecue (Fenghuang seafood plaza branch)	109.441392	18.292772	3.8	3.8	3.8	3.8
Haijiao No.9 Seafood Barbecue Bar (Haitangwan Duty Free City Branch)	109.735879	18.381739	4.0	4	3.9	4
Nanbowan Seafood Barbecue Food Stall (Longjiang Road Branch)	109.726041	18.336796	4.3	4.3	4.2	4.3
Sanya Yuanyuan seafood barbecue	109.37829	18.29496	4.0	4	4	4
Danyueya seafood barbecue	109.521711	18.221356	3.7	3.8	3.8	3.7
Luhuo legend laodifang seafood barbecue private cuisine	109.528659	18.286899	3.7	3.7	3.7	3.7
Midnight Food Store Barbecue Seafood Shop (Duty Free Chengzhongxin Branch)	109.736104	18.379614	3.4	3.7	3.5	3.7
Qiqihar barbecue (Longxing seafood plaza branch)	109.479424	18.272966	3.7	3.7	3.7	3.7
Xuexiang small lobster seafood barbecue	109.520204	18.232274	3.6	3.6	3.5	3.6
Xixiaji music snack bar seafood barbecue crayfish	109.513573	18.233345	3.6	3.8	3.7	3.6
Wanger Inner Mongolia Grilled Lamb Leg (Pipixia Seafood Plaza Branch)	109.53708	18.29312	3.7	3.6	3.6	3.6
San shun Jin Korean barbecue Xiaoluzi brochette seafood daka	109.729475	18.272312	3.8	3.9	3.8	3.8
88 seafood Zhou	109.728474	18.272264	3.4	3.4	3.4	3.4
Lanjie barbecue grilled fish bullfrog seafood	109.448836	18.289866	3.7	3.7	3.7	3.7
Yingbin Hotel-Ocean Theme Hailan Restaurant (Yalongwan Yingbin Hotel Branch)	109.64551	18.23167	3.8	3.8	3.8	3.8
Tao Undersea Restaurant Mermaid Buffet Undersea Tunnel (Tianfang Intercontinental Degree ...	109.753115	18.374998	3.9	3.8	3.9	3.9
Sanya Addison Hotel Beach Barbecue BARBACOA· Live Band Romantic ...	109.749605	18.363802	4.8	4.7	4.8	4.8
MGM Resort Hotel-Chi Pan buffet barbecue restaurant	109.63566	18.22898	3.7	3.7	3.7	3.7
Mangrove Hotel Paul's Kitchen	109.738076	18.339286	3.6	3.6	3.7	3.7
Shui Xie hai bian cafeteria lobster beef steak goose liver durian barbecue hai ...	109.535881	18.212761	4.2	4.2	4.3	4.2
Haomen brochette (Haowei Qilin Hotel Branch)	109.511198	18.251428	3.9	3.9	3.9	3.9
Glutton Xia spicy small lobster chilli crab (Yingbin Road Danzhou Community Branch)	109.513579	18.277992	4.8	4.7	4.5	4.7
Kung Fu Maxiao (Shangpin Street Branch)	109.51453	18.24849	3.7	3.7	3.7	3.7
Wangji Xiakehang (Tongxin Road Branch)	109.537015	18.292842	3.7	3.7	3.7	3.7
Jiuwei Lobster Grilled Fish (Shangpin Street Branch)	109.512897	18.248587	3.3	3.3	3.3	3.3
Countryside tou lobster (shangpin ST branch)	109.513231	18.247031	3.9	3.9	3.9	3.9
Wangji Xiakehang (Shangdong Coast Branch)	109.496229	18.279189	4.7	4.7	4.6	4.5
Sunguniang braised prawns (Jinjiling branch)	109.500346	18.281376	3.7	3.7	3.7	3.7
Aqing lobster snack	109.511212	18.251392	3.8	4	4	3.8
Xiadao small lobster frog grilled fish	109.513715	18.244926	4.0	4	4	4
Koufu fish mutton xian tasty small lobster (Haitangwan branch)	109.702423	18.309933	3.7	3.7	3.7	3.6
Shanghechu Hu' nan restaurant (Shibu farm branch)	109.508397	18.292457	4.0	4.1	4	4
JW Marriott Hotel Sanya Shanhaitian JW Kitchen Cafeteria JW Kitchen·Bu ...	109.513605	18.215534	3.9	3.9	3.9	3.9
Yalongwan hilton cafeteria	109.628606	18.225701	3.9	3.9	3.9	3.9
Yuehai Terrace Seascape Cafeteria (Sanya Harman Resort Hotel)	109.528542	18.221219	4.0	4.2	4.5	4.4
Wa kao grilled bullfrog crayfish (Chunyuan branch)	109.504983	18.258613	4.0	4	4	4
Bajie Barbecue Liehuo Beef Small Lobster (Mingzhu Plaza Branch)	109.50625	18.25471	4.0	4.1	4.1	3.9
Kao ye Kao Zhu shou crayfish barbecue	109.505456	18.257766	4.5	4.6	4.7	4.6
Xi JIU Tian la Fei ge barbecue food stall (Dadonghai branch)	109.522289	18.221573	4.2	4.3	4.5	4.6
Jiu Wan Li Haowang Brochette Bar (Foreign Trade Road Branch)	109.495129	18.262799	4.5	4.6	4.5	4.6
Niu huo Hao Zhai discount-style barbecue supermarket (No.2 Middle School)	109.505891	18.245791	4.0	4	4	4
Dafuhao barbecue wine field (Zehua Shangdong Coast Branch)	109.49646	18.278888	4.6	4.7	4.8	4.6
Chicken coconut (Sanya Bay Branch)	109.44665	18.28724	4.7	4.7	4.5	4.8
Chicken coconut (Haitangwan Branch)	109.73737	18.3385	4.6	4.7	4.6	4.7
Shiwei restaurant Hainan Cai (Dadonghai branch)	109.529133	18.222658	3.8	3.8	3.8	3.8
Coconut Chicken chicken coconut (Haitang 68 Global Food Shop)	109.737429	18.343564	4.7	4.8	4.8	4.8
Zaolaotou Wenchang Zaomucu Hotpot (No.1 Market Branch)	109.508697	18.237567	3.9	4	3.9	4
Jinmin House chicken coconut (Hexi Road Branch)	109.505599	18.256354	3.9	3.9	3.9	3.9
Chicken coconut (Dadonghai Branch)	109.528362	18.221025	4.2	4.1	4.1	4.2
Chicken coconut (Yalong Bay Head Store)	109.65439	18.236048	4.4	4.3	4.3	4.4
Liuji Hainan Flavor chicken coconut (Sanya Bay Yemeng Gallery Branch)	109.495204	18.26271	4.1	4.1	4	4.1
Mengdada chicken coconut (Qingrenqiao Branch)	109.50872	18.24527	4.8	4.8	4.8	4.9
Mengdada chicken coconut (Haitangwan Branch)	109.733975	18.382653	4.8	4.8	4.8	4.8
Mengdada chicken coconut (Sanya Bay Flagship Store)	109.441637	18.291967	4.7	4.8	4.8	4.8
Nanhai Licun Sanya Ethnic Cuisine (Yalongwan Baihuagu Branch)	109.64379	18.2324	4.8	4.9	4.9	4.9
Mengdada chicken coconut (Yalongwan Forest Park Branch)	109.624827	18.252025	4.8	4.8	4.8	4.9
Xiangxiang Hainan cuisine restaurant	109.47591	18.28774	3.8	3.8	3.8	3.8
Chicken coconut (Yemeng Gallery Branch)	109.48669	18.26726	4.2	4.4	4.4	4.3
Chicken coconut (Mingzhu Plaza Branch)	109.504296	18.256106	4.5	4.6	4.4	4.6
Dongrong Hainan Private Cuisine (Yalong Bay Dongrong Food Plaza Branch)	109.630998	18.228003	4.4	4.4	4.4	4.4
Liangji chicken coconut Sichuan Cuisine Seafood Restaurant (Yalong Bay Yatai Business Center Branch)	109.64495	18.233982	3.7	3.7	3.7	3.7
Dongrong Hainan Private Cuisine (Haitang 68 Global Food Street Branch)	109.737592	18.344155	4.5	4.5	4.5	4.5
Mengdada chicken coconut (Yemeng Gallery Branch)	109.48807	18.26642	4.6	4.8	4.6	4.7
Motuo Stone Pot chicken coconut Dong Goat (Dadonghai Branch)	109.542366	18.234066	4.5	4.5	4.4	4.5
Nongzai Wenchang Chicken Rice chicken coconut (Baihuagu Branch)	109.643506	18.232243	3.8	3.8	3.8	3.8
Longquan Ren chicken coconut (Sanya Flagship Store)	109.489282	18.272203	3.5	3.5	3.5	3.4
Yanjiangji Family Banquet China Time-honored Authentic Hainan Cuisine (Haitangwan Branch)	109.738174	18.332572	4.7	4.7	4.8	4.7
Yanjiang Hainan Chicken Rice Shop China Time-honored (Duty Free Phase II Branch)	109.74979	18.37569	4.0	4.2	4.2	4.1
Qiongcaiwang Hainan Cai (Sanya Branch)	109.537863	18.228745	3.9	3.9	3.9	3.9
Jiajialao taste sea gypsy Sanya special	109.643214	18.232019	4.8	4.9	4.9	4.9
Haiya restaurant (Xinfeng road branch)	109.516378	18.252638	3.5	3.5	3.5	3.5
Original Zhuzhang chicken coconut Zaomucu (Lanhai Shopping Plaza Branch)	109.514117	18.253313	4.1	4.1	4.1	4.1
Tai Qiong Bai nian Zao Cu seafood hotpot (Pearl Plaza Branch)	109.50425	18.256967	4.5	4.5	4.5	4.6
Qiongyaoji (Sanya Bay Yemeng Gallery Branch)	109.44426	18.28867	4.4	4.5	4.7	4.5
Sanzhi Chicken chicken coconut (Sanya Bay Mangrove Branch)	109.494304	18.282324	4.2	4.3	4.2	4.2
Yanjiang Hainan Chicken Rice Shop Chinese Laohao (Lanhai Shopping Plaza Branch)	109.513879	18.253629	4.6	4.7	4.7	4.7
Qiong Xiao Ye chicken coconut	109.520496	18.222906	4.8	4.8	4.8	4.8
Shiwei restaurant Hainan Cai (Yalongwan branch)	109.643171	18.231611	3.8	3.8	3.9	3.8
Qiongxiangge Hainan Private Cuisine (Yalongwan Branch)	109.608425	18.242745	4.6	4.6	4.8	4.8
Yanjiang Hainan Chicken Rice Shop China Time-honored (Baihuagu Branch)	109.64324	18.23166	4.3	4.3	4.4	4.5
Chicken coconut (Yalong Bay Gloria Branch)	109.654386	18.236429	4.8	4.8	4.8	4.8
Yexiaoai chicken coconut (Atlantis Branch)	109.731819	18.357299	4.8	4.8	4.8	4.8
Tai Qiong Bai nian Zao Cu seafood hotpot (Dadonghai branch)	109.518423	18.223753	4.8	4.8	4.8	4.8
Qionger dross Cu seafood (Yemeng Gallery Branch)	109.487245	18.267095	4.5	4.6	4.6	4.8
Tai Qiong Bai nian Zao Cu seafood hotpot (Yalongwan branch)	109.643053	18.232786	4.5	4.6	4.7	4.7
Hainan chicken coconut Hotel (Fishing Village Branch)	109.507291	18.225871	4.5	4.5	4.3	4.5
Tianyu restaurant yeyuan Hainan cuisine restaurant	109.64062	18.230131	3.9	3.9	3.9	3.9
Nan 'an chicken coconut (Jiefang Road Pedestrian Street Branch)	109.50441	18.24997	4.2	4.3	4.4	4.3
Coconut Chicken chicken coconut (Yalong Bay Dongrong Food Plaza Branch)	109.631103	18.227853	4.8	4.8	4.8	4.8
Nongzai Wenchang Chicken Rice chicken coconut (wuzhizhou Houhai Branch)	109.726972	18.271768	4.0	4.3	4.2	4.1
Long Jia Bao Luo fen (Dadonghai branch)	109.528824	18.222124	3.7	3.7	3.7	3.7
Motuo Stone Pot chicken coconut Dong Goat (Sanya Bay Branch)	109.50182	18.25992	4.7	4.7	4.7	4.7
Chayu Hainan Chicken Rice Private Cuisine (Yalongwan Head Store)	109.62029	18.24626	4.1	4	4.1	4.1
Yard chicken coconut (Haijiao Yard Food City Branch)	109.444218	18.288604	4.6	4.8	4.8	4.6
Jinmin Store Original chicken coconut (Yuya Road Branch)	109.549092	18.235562	4.1	4.1	4	4.1
Xiangxiaotu Seafood chicken coconut Zaomucu Hainan Cuisine (Sanya Bay Yemeng Gallery Branch)	109.496985	18.256826	3.9	3.9	3.9	3.9
Laoyumin Seafood Restaurant (Houhai Branch)	109.728168	18.272142	4.1	4.1	4	4.1
Tai Qiong Bai nian Zao Cu seafood hotpot (Haitangwan branch)	109.731316	18.369346	4.7	4.7	4.8	4.8
Shiwei restaurant Hainan cuisine (Lanhai shopping plaza branch)	109.513946	18.253316	3.9	3.9	3.9	3.9
Feima Seafood chicken coconut Tianyuan Environmental Restaurant (Haitangwan Branch)	109.727811	18.37768	4.7	4.7	4.6	4.7
Hailifang Hotel-Menglifang Restaurant (Sanya Bay Branch)	109.430707	18.289407	3.8	3.8	3.8	3.8
Qiongxiangge Hainan Private Cuisine (Haitangwan Branch)	109.730905	18.368984	4.7	4.8	4.8	4.8
Hai nan Zao Zhang Cu seafood hotpot (Houhai branch)	109.73032	18.27235	4.8	4.8	4.8	4.8
Abao original chicken coconut Yatai seascape branch	109.392594	18.289507	4.3	4.3	4.3	4.3
Shengyi grant restaurant Hainan flavor Chinese restaurant (Shengyi restaurant)	109.497539	18.25593	3.9	3.9	3.9	3.9
Wenchang Laojie Bojifan (Dadonghai Branch)	109.52859	18.22124	4.2	4.3	4.4	4.3
Original Zhuzhang chicken coconut (Haitangwan Duty Free City Branch)	109.749966	18.376291	4.3	4.4	4.5	4.4
Shiwei restaurant Hainan Cai (youth song branch)	109.50184	18.26665	3.8	3.8	3.8	3.8
MGM Resort Hotel-Pinju Hainan Restaurant	109.635668	18.228961	3.9	3.9	3.9	3.9
Zhangxiaoye chicken coconut Hainancai (Houhai Branch)	109.728922	18.272238	4.5	4.6	4.5	4.7
Yanjiang Hainan Cuisine (Dadonghai Branch)	109.52892	18.22223	4.0	4	4	4
Dashu seafood Lao Hainan dross Cu (Haitang 68 Global Food Street Branch)	109.738552	18.344493	4.5	4.5	4.5	4.5
Tengfeiqiong cookshop Hainan original lettuce (Yalongwan branch)	109.643215	18.232025	3.4	3.4	3.4	3.4
Feng fan Hao Shi Wei (Baihuagu shopping center branch)	109.64326	18.2326	2.9	2.9	2.9	2.9
Shiwei restaurant Hainan cuisine (duty-free city phase 2 branch)	109.750078	18.376818	3.7	3.7	3.7	3.7
Hao impression chicken coconut flagship shop	109.385581	18.29638	4.1	4.1	3.9	4.1
Nongzai Wenchang Chicken Rice chicken coconut (Yinyun Seascape Resort Hotel)	109.396487	18.289339	4.2	4.4	4.4	4.4
Island Coconut Forest Hainan Cuisine Oriental Roasted Suckling Pig (Haitangwan Atlantis Branch)	109.719349	18.370513	4.6	4.7	4.6	4.7
Dongrong Hainan Private Cuisine (San Ya Wan Yi Feng He Life Plaza Branch)	109.418068	18.292414	4.5	4.6	4.6	4.5
Ye Xiang Xiao Lao di seafood dross vinegar hotpot (San ya wan yi xian seascape branch)	109.493329	18.263734	4.8	4.9	4.9	4.9
Zhangxiaofan Hainan Chicken (Wenming Road Branch)	109.508188	18.245838	4.6	4.4	4.7	4.6
Li Gu Gu De chicken coconut (Dadonghai Branch)	109.523174	18.224184	4.6	4.6	4.6	4.7
Strait Hainan cuisine restaurant (Dadonghai Baohong branch)	109.518262	18.223672	3.8	3.8	3.8	3.8
Ningju crackling Dong goat Hainan famous dish (Hong Shu Mi Jie branch)	109.49177	18.28383	4.8	4.9	4.8	4.8
Zhujia restaurant	109.734973	18.384523	3.8	3.8	3.8	3.8
Shiwei restaurant Hainan Cai (Tiancheng Shopping Mall Branch)	109.504418	18.250441	3.9	3.9	3.9	3.9
Crowne Plaza Sanya Bay Resort-Shanhailou Chinese Restaurant	109.379979	18.289094	3.8	3.8	3.9	3.9
Goose Mansion (Tongxin Home Pipixia Plaza Branch)	109.5372	18.29371	3.7	3.7	3.7	3.7
Park hyatt sanya sun bay yueting	109.610717	18.189556	4.2	4.2	4.2	4.2
Xiang ha Zao Zhang Cu seafood hotpot (Hekoule snack city branch)	109.504223	18.256128	4.8	4.8	4.7	4.8
Meet chicken coconut Qiongcai Seafood (Yalong Bay Aolai Branch)	109.621816	18.242356	3.5	3.5	3.5	3.5
Xin Hainan seafood ronghecai (Baihuagu branch)	109.643209	18.231619	3.5	3.5	3.5	3.5
Original Zhuzhang chicken coconut (Yalongwan Branch)	109.643496	18.232235	4.5	4.5	4.5	4.5
Duoli Wenchang Chicken Hainan Chicken Rice (No.1 Harbour City Branch)	109.504347	18.25009	4.5	4.5	4.3	4.6
Tai Qiong Bai nian Zao Cu seafood hotpot (Sanya Bay Branch)	109.430404	18.291345	4.6	4.6	4.7	4.7
Poly Gloria Hotel Sanya Fisherman	109.731592	18.319862	4.3	4.3	4.3	4.3
Juweixuan Seascape Chinese Restaurant Afternoon Tea Hainan Cuisine Cantonese Cuisine Four Points by Sheraton Sanya Wine ...	109.493251	18.261621	3.8	3.8	3.9	3.8
Xiang Jie Bao Luo fen (Xinmin ST branch)	109.508599	18.238089	3.6	3.6	3.6	3.6
Ye Xiang Xiao Lao di seafood dross vinegar hotpot (Wuzhizhou Houhai branch)	109.729215	18.272315	4.3	4.4	4.3	4.5
Lao taste jiacai	109.645981	18.230328	4.6	4.6	4.5	4.6
Island Yelin Hainan Cuisine Oriental Roasted Suckling Pig (Yalongwan Branch)	109.61005	18.23476	4.4	4.4	4.3	4.5
Haitangwan Judingxiang Seafood Restaurant (Haichang Dream Sleepless City Branch)	109.726901	18.313161	4.0	4	4	4
Original Advocacy chicken coconut Hainan Time-honored Store (Hailv Duty Free Shop)	109.529136	18.289836	3.9	4.2	4.2	4.1
Wenchang Xiao Lao di Zao Cu	109.73054	18.35716	4.0	4	3.9	4
Tianranzui goose (Yiheng branch)	109.486375	18.273435	3.7	3.9	3.7	3.9
Hai nan Zao Zhang Cu seafood hotpot (mijie branch)	109.491554	18.283752	4.2	4.5	4.6	4.6
Xi Xin Wei zhi Xiang Yao chicken Hainan Cai (Tianya head store)	109.33613	18.304471	4.4	4.4	4.3	4.4
Crowne Plaza Sanya Haitang Bay Renheng Caifeng Building	109.748	18.36315	4.2	4.2	4.2	4.2
Xiaobaide Oriental Roasted Suckling Pig (Haitangwan Branch)	109.731372	18.357572	4.7	4.8	4.6	4.5
Wugeng Hainan chicken soup (Sanya Bay Branch)	109.493909	18.264279	4.3	4.4	4.5	4.5
Pullman hotel-shuirunxuan Hainan cuisine restaurant	109.628718	18.228056	3.8	3.8	3.8	3.8
Feipo sisters snack bar	109.72929	18.27208	3.8	3.8	3.7	3.8
Poinsettia Hainan Flavor Restaurant (Yalong Bay Global City Hotel)	109.65583	18.23317	3.5	3.5	3.5	3.5
Tianfu Chinese restaurant Guangdong cuisine Hainan cuisine Shengmeng seafood (Tianfang Intercontinental Holiday Wine ...	109.75209	18.3744	4.3	4.3	4.3	4.3
Yexiao Aiqiong Master	109.612004	18.245188	4.5	4.4	4.4	4.5
Xin hai fu he le Xie porridge store (sanya branch)	109.507873	18.252883	3.8	3.8	3.8	3.8
Qiongweixian Hainan Wenchang Chicken Zaomucu Seafood Hotpot (Yalong Bay Yatai Center ...	109.645107	18.233945	4.1	4.2	4.2	4.2
Motuo Stone Pot chicken coconut Dong Goat (Haitangwan Branch)	109.702293	18.309813	4.8	4.8	4.6	4.6
Tang Li ge Tang chicken coconut (Tianya Town Branch)	109.330981	18.304401	4.7	4.7	4.8	4.8
Hengsheng Hainan fen (shangpin ST branch)	109.514387	18.248667	3.8	3.8	3.8	3.8
Xiannaxuan Farmhouse (Wanren Locomotive Branch)	109.499282	18.301679	4.6	4.5	4.5	4.6
Yuanli coconut milk chicken dross vinegar (Dadonghai branch)	109.52192	18.22377	4.2	4.2	4.3	4.3
Xiang LAN fen Fang Hainan special snacks (shangpin ST boulevard branch)	109.512928	18.24749	3.9	3.9	3.9	3.9
Yalongwanlao kitchen Hainan home-cooked Wei	109.63133	18.22985	3.9	3.9	4	3.9
Yexiaoai chicken coconut	109.749748	18.3757	4.6	4.6	4.6	4.6
Lijia litchi mu roast chicken (Yalongwan branch)	109.61256	18.24453	4.2	4.3	4.1	4.2
Nongzai Wenchang Chicken Rice chicken coconut (Lizhigou Letiancheng Branch)	109.538982	18.297518	3.9	4	3.9	4
Ye ye de dong goat Hainan famous dish Wenchang chicken (San ya wan ye Meng Chang lang branch)	109.441371	18.292661	4.4	4.4	4.4	4.5
Original Zhuzhang chicken coconut (Dong Station Branch)	109.49537	18.29476	4.1	4.2	4.2	4.3
Xiaomeiren Yu seafood dross vinegar hotpot (Atlantis branch)	109.712248	18.331958	4.8	4.8	4.7	4.8
Banjianghong seafood dross vinegar hotpot traditional Hainan cuisine (Sanya Bay Seascape Branch)	109.50254	18.249412	4.1	4.2	4.1	4.1
Yue Hainan Privacy Kitchen Seafood Roasted Suckling Pig (Sanya Bay Yemeng Gallery Branch)	109.426408	18.290638	4.5	4.7	4.4	4.5
Liguo restaurant	109.507514	18.245884	3.6	3.6	3.6	3.6
Island Coconut Forest Hainan Cuisine chicken coconut (Hengda Branch)	109.7148	18.30446	3.9	4	4.1	4.1
San Jie tan Niu Wenchang chicken restaurant	109.507689	18.242293	3.9	3.9	3.8	3.9
Tunchang Fengmu Vanilla Duck (Yuya Road Branch)	109.54566	18.235132	3.9	3.9	3.8	3.9
Qiongxiangge Hainan Private Cuisine (Sanya Bay Branch)	109.487415	18.268814	4.0	4.2	4.3	4.2
Xuelian Shunde huoyanzui goose restaurant	109.498251	18.304501	3.9	3.9	3.9	3.9
Chuangwei Restaurant Folk Hainan Cuisine (Haitangwan Duty Free City Branch)	109.746345	18.395973	4.3	4.3	4.2	4.3
Sanhe flavor restaurant (Wuzhizhou Houhai branch)	109.729787	18.273956	3.9	3.9	3.8	3.9
Qingliangbu Qingbuliang (Yalong Bay Branch)	109.629588	18.229386	3.9	3.9	3.9	3.9
Zhuyafu	109.632608	18.229277	3.7	3.7	3.7	3.7
Smell Chinese Hainan cuisine	109.750213	18.376449	4.4	4.5	4.7	4.7
No.1 camp dongfang roasted suckling pig (sanyawan branch)	109.500416	18.250649	4.5	4.5	4.7	4.6
Sanye Four Seasons chicken coconut (Pedestrian Street Tiancheng Branch)	109.504398	18.250387	3.8	3.9	4	3.9
Tanniu Wenchang chicken	109.506283	18.235095	3.6	3.6	3.5	3.6
Yipinxiang parity seafood Chuanxiang cuisine (Tuanjie Road Branch)	109.501349	18.253879	3.7	3.7	3.7	3.7
Yixiaoyuan farmhouse cuisine cookshop 1 Farm Restaurant (Sanya 1 Hotel Branch)	109.694004	18.304704	4.2	4.3	4.6	4.4
Shunjing restaurant	109.5199	18.2282	3.6	3.6	3.7	3.6
Sanya Kangnian Hotel Huicui Food Plaza	109.43902	18.288732	3.7	3.7	3.7	3.7
Hainan Tunchang Vanilla Duck (Hairun Road Branch)	109.499698	18.293638	3.9	3.9	3.9	3.9
Lingao roast suckling pig goose shop	109.50143	18.28604	3.9	3.9	3.9	3.9
Xiniuji beef brisket giblet Bao Hainan flavor (Pedestrian Street Branch)	109.504318	18.249771	4.7	4.8	4.8	4.8
Nanhai Yu Shu Zao Zhang Cu seafood hotpot	109.37587	18.23976	4.6	4.7	4.6	4.8
Tunchang Fengmu Vanilla Duck (Chunyuan Branch)	109.505449	18.256799	4.5	4.5	4.3	4.5
Linfuji Hainan Flavor Restaurant (Sanya Bay Branch)	109.501995	18.253769	3.5	3.5	3.5	3.5
Qionghai goose jiajiya restaurant	109.49461	18.265647	3.8	3.8	3.7	3.7
Haiyun Resort Sanya Yunhexuan Chinese Restaurant	109.443428	18.287098	3.5	3.5	3.5	3.5
Zhongya hotel-Hainan flavor Chinese restaurant	109.511341	18.249641	3.8	3.8	3.8	3.8
Yintai Sunshine Resort Hotel-Serene Xuan Chinese Restaurant (Haihua Road Branch)	109.520183	18.221803	3.7	3.7	3.7	3.7
Sanya Nanshan guesthouse-duoyixuan Chinese restaurant	109.212656	18.298566	3.7	3.7	3.8	3.7
Nanhai Chuangwei (Nanshan Branch)	109.169932	18.327059	4.3	4.3	4.3	4.3
Fishing village local cookshop	109.728143	18.272563	3.5	3.5	3.5	3.6
Howard Johnson Guoguang Resort Sanya Guoxiangge Hainan Cuisine Restaurant (Howard Johnson Guoguang Branch)	109.441855	18.289635	3.6	3.6	3.7	3.6
Wuzhizhou flavor restaurant	109.761794	18.312434	3.3	3.3	3.3	3.3
Xing fu Hou an fen (jiefang road branch)	109.493485	18.269105	3.7	3.7	3.7	3.7
Lucheng Faner Hainan Cuisine Four Famous Noodles Dad Tea House (Yalong Bay Outlets ...	109.622098	18.242625	3.4	3.6	3.7	3.7
Tunchang fengmu vanilla ya acai branch	109.531754	18.297348	4.0	4	3.9	3.9
Hainan Tunchang Fengmu Vanilla Duck (Pipixia Seafood Plaza Specialty Store)	109.537103	18.293213	4.4	4.4	4.1	4.3
Yegugu chicken coconut	109.172688	18.3528	3.4	3.5	3.7	3.7
Tunchang vanilla duck flagship store (Jinsida branch)	109.518702	18.294692	3.8	3.8	3.8	3.8
Youyi Jiajiaya Goose Shop (Chunyuan Branch)	109.505584	18.257584	3.7	3.7	3.7	3.7
Kitchen masterpiece (Atlantis branch)	109.724075	18.337002	3.8	3.8	3.8	3.8
Zaizai chicken coconut Seafood Zaomucu (Linwang Night Market Branch)	109.704724	18.312571	3.8	3.8	3.8	3.8
Yixiangtang chicken coconut Grilled Fish (Haitangwan Duty Free Shop)	109.73324	18.39135	4.0	4	3.9	4
Sanya Yalong Bay Guest House Qiongzhong Kitchen	109.64774	18.233031	3.6	3.6	3.7	3.7
Bo Niang Zao Zhang Cu Lao Hainan Hotpot (Shangpin Street Branch)	109.512733	18.245893	3.5	3.4	3.5	3.4
Haoziwei Seafood Restaurant (Locomotive Branch)	109.499127	18.303525	3.9	4	3.9	4
Mengji roasted duck Qiong cookshop	109.49536	18.26646	3.9	3.9	3.8	3.8
Huji original chicken coconut seafood Sichuan cuisine	109.45237	18.29988	3.8	3.8	3.8	3.8
Juxianlou Seafood (Haitangwan Branch)	109.738201	18.381801	4.0	4.1	4	4.1
Fengmu vanilla duck (Yingbin Road Branch)	109.575986	18.280566	3.9	3.9	3.9	3.9
Phoenix island resort hotel-Qiong Yao Fang Chinese restaurant	109.492623	18.240943	3.7	3.7	3.7	3.7
Grand Metropark Hotel chicken coconut Restaurant	109.505863	18.227819	3.7	3.7	3.7	3.7
Haibao restaurant (Nanshan branch)	109.154372	18.312272	4.4	4.5	4.3	4.5
Zhang Xiao fan Zao Zhang Cu seafood hotpot	109.728797	18.271255	4.4	4.3	4.4	4.3
Sanya wan no.9 seascape snack bar	109.42337	18.2892	3.7	3.7	3.7	3.7
Haichang sleepless town food street	109.727301	18.313691	3.9	3.9	3.9	3.9
Meng Li Li Xiang happy farmhouse	109.488211	18.325401	3.7	3.7	3.7	3.7
Xiajie Tunchang Fengmu Vanilla Duck Restaurant (Hailuo Branch)	109.53005	18.280812	3.7	3.8	3.7	3.7
Peasant-style yard Sanya cookshop (head store)	109.500831	18.268341	3.7	3.7	3.7	3.7
Changfu happy farmhouse restaurant (Jinjiling branch)	109.501172	18.282737	3.7	3.7	3.7	3.7
Gu Jie Zao Zhang Cu seafood hotpot (No.1 market branch)	109.50851	18.237043	4.1	4.2	3.9	4.2
Ye gu gu chicken coconut	109.508539	18.237389	3.9	4	3.9	4
Coconut Chicken chicken coconut (Qingchunli Branch)	109.495244	18.26083	4.1	4.1	4.2	4.2
Dingshengyuan Coconut Chicken Dong Goat (Jixiang Street Branch)	109.501751	18.259784	4.4	4.4	4.4	4.4
Harman resort hotel Hainan restaurant	109.528607	18.221327	3.6	3.6	3.7	3.6
Huzige brine chicken (No.2 Market Branch)	109.502149	18.258339	3.9	3.9	3.9	3.9
Sanya yue LAN wan bo Ree Hotel-LAN restaurant	109.572447	18.256583	3.8	3.8	3.8	3.8
Wenerge catering store (Hainan cuisine)	109.730279	18.273529	3.8	3.8	3.8	3.8
Hilton Huanpeng Restaurant in Weiming Lake Park, Sanya	109.560418	18.283406	4.4	4.4	4.4	4.4
Xiaotang kitchen Hainan cuisine hotpot & barbecue	109.508295	18.236509	3.7	3.8	3.7	3.8
Chun Mei old duck restaurant	109.503931	18.259571	3.5	3.5	3.4	3.5
Qilin Yangzhuang Hotel Inner Courtyard (Xinfeng Street Haowei Qilin Branch)	109.51166	18.25142	3.7	3.9	3.8	3.7
Licun Ethnic Cuisine (Huayu Branch)	109.64379	18.23243	4.5	4.7	4.7	4.7
Hainan Laojie Coconut Milk Chicken	109.52859	18.22124	4.4	4.2	4.3	4.3
Ningju Crackling Dong Goat Hainan Famous Seafood (Atlantis Branch)	109.73263	18.357004	4.8	4.8	4.8	4.8
Wan Xiang Liang Wei Zao Zhang Cu (Jinjiling Branch)	109.499884	18.284044	3.7	3.9	3.8	3.8
Chu Cai yang guang country cookshop (Yalong bay branch)	109.61979	18.24503	3.7	3.7	3.7	3.7
Sanshenggan old brand Wenchang chicken	109.51369	18.24534	3.7	3.7	3.7	3.7
Lan Jie Zao Zhang Cu Wenchang chicken hotpot	109.448782	18.289956	3.9	4.1	4	3.9
Ding 'an Bone Soup Fragrance Garden Xiangchuan Seafood Processing Restaurant (Train Head Wanren Seafood Plaza ...	109.499371	18.303027	4.1	4.1	4	4.1
Hainan Tunchang vanilla duck	109.597562	18.282022	3.7	3.8	3.7	3.7
No.5 Chenji Seafood Daka Lijia Boji Banquet (Haitang Bay Linwang Night Market Branch)	109.704359	18.312149	3.6	3.6	3.5	3.6
Authentic Bai nian Zao Zhang Cu hotpot	109.591185	18.285991	3.7	3.7	3.6	3.6
Lijiayan Bojifan Zaomucu Hotpot (wuzhizhou Houhai Branch)	109.728894	18.272505	4.1	4.2	4.2	4.2
Juyuantang restaurant bone soup fried beef vanilla duck seafood barbecue bar (Yuya Road ...	109.559802	18.242015	3.9	4	4.1	4
Fenxiangting Chinese Restaurant (Renaissance Sanya Haitang Bay Resort Hotel)	109.78458	18.40044	4.8	4.8	4.8	4.9
Longwangwang new Hainan cuisine parity seafood food city	109.623857	18.238997	4.2	4.3	4.3	4.3
Tiantong Kangda Hotel Tiantongxuan Chinese Restaurant Hainan Cuisine	109.432921	18.28967	3.8	3.8	3.9	3.8
Huajiayan Baked Wenchang Chicken	109.704488	18.312224	3.5	3.5	3.5	3.5
Bao yuan Xiao Huang Niu restaurant (Hexi road branch)	109.505134	18.256333	3.7	3.7	3.7	3.7
Wangjunlong Restaurant (Wanghai Garden Branch)	109.50351	18.24054	3.7	3.7	3.6	3.6
A Han Ming Cai Lao chicken soup restaurant (Jinjiling branch)	109.501229	18.285957	3.8	3.8	3.8	3.8
Yujian Hainan Snack Bar (Qunzhong Street Branch)	109.50631	18.24887	3.7	3.7	3.7	3.7
Youwei Hainan chaoliucai	109.639368	18.231588	4.0	4.1	4.1	4.1
Yaoyaoda chicken coconut (Yiheng Branch)	109.485411	18.27346	4.4	4.6	4.5	4.5
Lin' gao roasted suckling pig (Jiefang Road Branch)	109.497341	18.26475	3.3	3.3	3.3	3.4
Sanya Fenghuang Lao kitchen Qiong cookshop (Taoyuan Road Branch)	109.393045	18.296335	3.6	3.6	3.6	3.6
Santu Goose King Fengmu Vanilla Duck (Shibu Farm Road Branch)	109.508371	18.289841	3.8	3.8	3.8	3.8
Hainancai chicken coconut	109.728276	18.272566	3.6	3.6	3.7	3.6
Hao impression huangliu old duck binglanghua zhuduji (Tianya branch)	109.385363	18.296097	4.0	4	3.9	4
Tunchang Fengmu Vanilla Duck (Haitangwan Branch)	109.704437	18.312376	3.7	3.7	3.7	3.7
Jin sha jun Tang Tang yuan Chinese restaurant	109.328176	18.305686	3.6	3.6	3.6	3.6
Qionghai food shop	109.333902	18.304922	3.8	3.8	3.8	3.8
Sanya Bay Hilton Huanpeng Hotel	109.485143	18.284803	3.6	3.6	3.6	3.6
Grand Metropark Windham Hotel Bi 'an Coffee House	109.504599	18.229489	3.6	3.6	3.6	3.6
Fusongzhu tripe wrapped chicken food stall Hainan cuisine (Yuechuan branch)	109.514599	18.272279	3.9	4.1	3.9	3.7
Guoxiang four season farmstead	109.528869	18.313319	3.6	3.6	3.6	3.6
Peasant-style chuniang	109.154144	18.312065	3.6	3.6	3.6	3.6
Authentic wanning goose fish soup	109.516306	18.262936	3.6	3.6	3.6	3.6
Hai na Bai chuan restaurant	109.732457	18.376484	4.1	4.2	4.1	4.1
Yeziji Hainan Coconut Chicken Hotpot (Dadonghai Branch)	109.528528	18.221068	4.7	4.7	4.3	4.5
Coconut Chicken chicken coconut (Haitian Shengyan Head Store)	109.5117	18.23275	4.9	4.8	4.9	4.9
Coconut Chicken chicken coconut (Hailv Duty Free City Branch)	109.529139	18.289839	4.8	4.9	4.9	4.9
Yexiaoji chicken coconut (Yemeng Gallery Branch)	109.4956	18.26107	4.9	4.9	4.9	4.9
Coconut Chicken chicken coconut (Sanya Bay Branch)	109.42953	18.29151	4.7	4.7	4.7	4.8
Yexiao Chicken chicken coconut (Dadonghai Yintai Branch)	109.520293	18.221843	4.8	4.8	4.8	4.8
Coconut Chicken chicken coconut (Jin Run Plaza Branch)	109.508061	18.250599	4.8	4.8	4.8	4.8
Chicken coconut (Yalong Bay Forest Park Branch)	109.608616	18.24278	4.4	4.5	4.6	4.6
Yeke Hainan chicken coconut (Youth Song Branch)	109.501591	18.266541	4.0	4	4.1	4
Coconut Chicken chicken coconut (Shangdong Coast Branch)	109.495204	18.280599	4.6	4.7	4.8	4.6
Coconut Chicken chicken coconut (Binhai World Branch)	109.644204	18.230636	4.4	4.5	4.6	4.7
Coconut Chicken chicken coconut (San Ya Wan Yi Feng He Branch)	109.418025	18.292325	4.7	4.7	4.8	4.8
Yexiao Chicken chicken coconut (Longhai Style Town Branch)	109.733305	18.377455	4.8	4.8	4.8	4.8
Yanbixin Seafood chicken coconut	109.736	18.37938	3.8	3.8	3.8	3.8
Hainan Coconut Chicken Hotpot (Sanya Bay Mangrove Holiday World Branch)	109.494238	18.285413	3.7	3.7	3.7	3.7
Stone Pot Hot Spring Chicken chicken coconut (Yingbin Road Branch)	109.50274	18.26837	4.0	4	4	4
Zhongtu Sanya Coconut Chicken Soup	109.411928	18.307638	3.4	3.4	3.4	3.4
A Cheng chicken coconut Zaomucu Hotpot (wuzhizhou Houhai Branch)	109.72832	18.27254	3.4	3.6	3.6	3.7
Yeheniu chicken coconut Zaomucu Xianqie Beef Hotpot (Houhai Branch)	109.730332	18.273572	3.6	3.8	3.7	3.7
Authentic pu Qian Lao Han Zao Zhang Cu hotpot chicken coconut local mutton hotpot	109.559421	18.241891	3.7	3.8	3.6	3.8
Wen ma Hou an fen restaurant	109.502831	18.253832	3.7	3.7	3.7	3.7
Fen xian sen Hou an fen (dadonghai branch)	109.521198	18.223423	3.7	3.7	3.7	3.7
Xiao Gao Hou an fen restaurant (jiefang fourth road branch)	109.490648	18.272298	3.8	3.8	3.8	3.8
Fen xian sen Hou an fen (San market branch)	109.493012	18.269265	3.7	3.7	3.7	3.7
He Jia Hou an fen Zao Zhang Cu hotpot (Haitangwan branch)	109.702188	18.309538	3.8	3.8	3.8	3.8
Lin Ji Hou an noodle soup (conch branch)	109.530577	18.281107	3.8	3.8	3.8	3.8
Wen ma Hou an fen restaurant (litchi branch)	109.525189	18.296466	3.8	3.8	3.8	3.8
Hou an ge Hou an noodle soup branch Hainan flavor snacks	109.506675	18.243727	3.8	3.8	3.8	3.8
Xu Jia Hou an noodle soup store	109.506714	18.243737	3.9	3.9	3.8	3.9
Fen xian sen Hou an fen (Wenming road branch)	109.507281	18.250501	3.7	3.7	3.7	3.7
Xiao Chen Hou an fen (tuanjie road branch)	109.502221	18.253801	3.6	3.6	3.6	3.6
Qiao fu Hou an fen	109.494589	18.282679	3.4	3.4	3.4	3.4
Hainan houanfen	109.730499	18.272759	3.7	3.7	3.7	3.7
Ajun dross Cu	109.70216	18.309379	3.8	3.8	3.7	3.8
Qiongzhou dross vinegar Hainan Bainian traditional hotpot (Haitang 68 Global Food Street Branch)	109.737884	18.344588	4.9	4.9	4.9	4.9
Xiang ha Zao Zhang Cu hotpot	109.504382	18.25615	3.9	3.9	3.9	3.9
Hao Xia Tang Zao Zhang Cu hotpot barbecue (Shengli Plaza Branch)	109.501633	18.252293	3.8	3.8	3.8	3.8
Authentic pu Qian Zao Zhang Cu hotpot	109.519865	18.238445	3.8	3.8	3.8	3.8
Pre-paving dregs vinegar	109.507288	18.244028	3.8	3.8	3.8	3.8
Conch dregs Cu hotpot	109.528512	18.278179	3.8	3.8	3.8	3.8
Tiantianlai dross Cu hotpot	109.742952	18.375522	3.6	3.6	3.6	3.6
Zheng 'apo Coconut Milk Qingbuliang (Youyi Street Branch)	109.492954	18.263325	3.9	3.9	3.9	3.9
Zheng 'apo Qingbuliang (Dadonghai Haiyun Road Branch)	109.522389	18.223562	3.8	3.8	3.8	3.8
Ziran Ye Hainan Qingbuliang (Lanhai Branch)	109.514069	18.253202	4.2	4.2	4.2	4.2
Sisters qingbuliang branch (Xinmin ST branch)	109.508516	18.237468	4.1	4.1	4.1	4.1
Ma Jie Qing bu Liang, fruit fried ice (fishing village branch)	109.51079	18.221804	4.6	4.6	4.5	4.6
Zheng 'apo Qingbuliang (No.3 Market Branch)	109.492183	18.270275	3.9	3.9	3.8	3.8
Ziran Ye Hainan Qingbuliang (Haiyue Plaza Branch)	109.495113	18.260663	4.0	4	4	4
Zheng 'apo Qingbuliang (First Market Branch)	109.507522	18.237722	3.8	3.8	3.8	3.8
Yuchun authentic coconut milk Qing bu Liang Chao bing	109.624612	18.252034	4.2	4.2	4.1	4.2
Ye Ji Qing bu Liang (Dadonghai branch)	109.523129	18.224819	4.6	4.6	4.5	4.5
Ye Ji Qing bu Liang (shangpin ST branch)	109.516791	18.244731	4.2	4.2	4.2	4.2
Ziran Ye Hainan Qingbuliang (First Market Branch)	109.509455	18.238695	4.3	4.3	4.3	4.3
Milian dessert Qing bu Liang Chao bing	109.49494	18.26249	4.2	4.2	4.1	4.2
Qiong ba Chao bing Qing bu Liang (Haitangwan branch)	109.737123	18.338623	4.6	4.6	4.4	4.6
Baluoke Qingbuliang (Dadonghai Branch)	109.522769	18.224119	4.3	4.3	4.2	4.2
Tianyi Qingbuliang (Sanya Bay Branch)	109.441112	18.300314	3.8	3.9	3.8	3.8
Fishing Village Fried Ice Coconut Milk Qingbuliang (Qixiang Branch)	109.510286	18.222546	3.9	3.9	3.9	3.9
Jasmine Nanyang snacks Qingbuliang	109.496317	18.267197	4.3	4.3	4.3	4.4
Liaopopo Pure Coconut Milk Qingbuliang (Longhai Style Town No.1 Road Branch)	109.737152	18.380282	4.0	4	3.9	4
Tian mi mi ye workshop qingbuliang (Heping ST branch)	109.50784	18.2438	3.9	3.9	3.9	3.9
Coconut Diary Qingbuliang Coconut Frozen (Xinfeng Street Branch)	109.503025	18.250545	3.9	3.9	3.9	3.9
Qiaowei qingbuliang branch	109.495278	18.266288	3.7	3.7	3.7	3.7
Wang Xiaoji taro clear and cool	109.516286	18.242676	3.9	3.9	3.9	3.9
Qiong ba Chao bing Qing bu Liang (San ya wan ye Meng Chang lang branch)	109.486815	18.267435	4.3	4.3	4.2	4.4
Ziran Ye Hainan Qingbuliang (Duty Free City Branch)	109.529005	18.29013	3.9	4.1	3.9	3.9
Tian yi Qing bu Liang (Haitang district branch)	109.73573	18.38186	4.4	4.4	4.3	4.4
A ye bo ye nai Qing bu Liang Jiang Bao Xia bing (Heping branch)	109.508083	18.244242	3.7	3.7	3.6	3.6
Ye zhi Dao Qing bu Liang	109.508636	18.237746	4.2	4.2	4.1	4.2
Tanglaopu traditional qingbuliang	109.507669	18.250099	3.8	3.8	3.8	3.8
Wanning coconut milk qingbuliang (Danzhou community No.1)	109.513637	18.277885	3.9	3.9	3.8	3.9
Tianmimi Ye Workshop Qingbuliang (Lizhigou Branch)	109.536451	18.299184	3.9	3.9	3.9	3.9
Qiong ba Chao bing Qing bu Liang (mingzhu plaza branch)	109.504036	18.25692	4.5	4.5	4.5	4.6
Qiong Ba Chao Bing Qing Bu Liang (Sanya Bay Guang Chen Branch)	109.446857	18.287177	4.3	4.3	4.2	4.4
Qiong ba Chao bing Qing bu Liang (dadonghai branch)	109.52829	18.22113	4.2	4.3	4.3	4.4
Yezaipu Dessert Qingbuliang (Yalongwan Branch)	109.644881	18.234717	3.8	3.8	3.8	3.8
Don't scream at me. Qingbuliang (Yalong Bay Liupancun Branch)	109.624879	18.252319	4.1	4.1	4.1	4.2
Huang Ji ye nai Qing bu Liang	109.502889	18.256674	3.9	3.9	3.9	3.9
Achengge Qingbuliang	109.728731	18.272571	3.4	3.4	3.4	3.4
Boniuye Qingbuliang (Yalong Bay Liupancun Branch)	109.624651	18.252471	3.5	3.7	3.6	3.6
Naixiang Puzi Qingbuliang Yogurt (Dadonghai Branch)	109.521954	18.223245	3.8	3.8	3.8	3.8
101 Hao yi Jia chun coconut milk qingbuliang	109.703849	18.311835	4.1	4.2	4	4
Qiong ba Chao bing Qing bu Liang (San ya wan Li he plaza branch)	109.430804	18.291329	4.3	4.4	4.4	4.4
Qiong ba Chao bing Qing bu Liang (Haitangwan Dezhong branch)	109.731256	18.369099	4.6	4.5	4.5	4.6
Tian mi mi Qing bu Liang (qunzhong ST branch)	109.506107	18.250007	3.8	3.7	3.8	3.7
Apo Qingbuliang (Haichang Dream Sleepless City Branch)	109.728648	18.313812	3.5	3.5	3.5	3.5
Huo Yan Yan Qing bu Liang	109.513318	18.278117	3.7	3.7	3.7	3.7
Ziran Ye Hainan Qingbuliang (Lihe Plaza Branch)	109.430589	18.291369	3.8	4.1	4	3.9
Hui fresh fruit cha ye nai Qing bu Liang	109.433683	18.290405	4.2	4.2	4.1	4.2
No.6 Jiumingchun Coconut Milk Qingbuliang	109.703411	18.312384	4.1	4.1	3.9	4
Shisanyi Qing bu Liang Shuai bing	109.39311	18.29571	4.1	4.1	3.9	4
Tian mi mi Qing bu Liang (Jixiang ST branch)	109.501476	18.259166	3.7	3.7	3.7	3.7
Qiansheng Hainan fen (jinjiling branch)	109.4989	18.28435	3.7	3.7	3.7	3.7
Zhoumama authentic Hainan fen	109.709564	18.315512	3.7	3.8	3.7	3.7
Local Baoluofen Breakfast Snack Bar (Houhaiqi Family Branch)	109.728665	18.272345	3.5	3.5	3.5	3.5
Gangmenfen No.1	109.502287	18.256777	3.6	3.6	3.6	3.6
Gangmenfen (Fenghuang Road Branch)	109.516057	18.271307	3.8	3.8	3.8	3.8
Ya Qin tuo gang men fen	109.502218	18.256734	3.8	3.8	3.8	3.8
Old fashioned gangmenfen	109.524026	18.296681	3.6	3.7	3.7	3.6
Hao Ji gang men fen	109.504595	18.243505	3.6	3.6	3.6	3.6
Sanya authentic baoluo rice noodles restaurant	109.509433	18.238832	3.7	3.7	3.7	3.7
Tai po Bao Luo fen (yi market branch)	109.508671	18.238111	3.6	3.6	3.6	3.6
Suofen Hainan Baoluofen (Sanya Bay Branch)	109.451249	18.28774	3.6	3.6	3.5	3.6
Liangji Hainan famous food (Yalong Bay Yatai Commercial Street Branch)	109.644735	18.234128	3.6	3.6	3.6	3.6
Tianmimi Hainan special snacks	109.494505	18.263439	3.7	3.7	3.7	3.7
Zhang Mao Mao de branch (Dadonghai branch)	109.52184	18.2215	3.8	3.8	3.8	3.8
Zhang Mao Mao de branch (sanyawan branch)	109.495146	18.260848	4.3	4.4	4.8	4.4
Taiyizhi Roast Hainan Barbecue (Sanya Dadonghai Branch)	109.528532	18.221165	4.7	4.7	4.7	4.7
Hengshenglao Hainan Nong Chu Xiang Wei (Fishing Village Branch)	109.509758	18.222418	3.7	3.7	3.7	3.7
Hainan special snack bar floret dessert	109.505912	18.248902	3.7	3.7	3.7	3.7
Hainan famous snacks (Airport T2 Terminal Branch)	109.414154	18.307985	3.1	3.1	3.1	3.1
A Ning Lingshui acid powder	109.494417	18.263637	3.7	3.7	3.7	3.7
Hainan peasant-style goose pot vanilla duck (Yuya Road Branch)	109.574303	18.272601	3.8	3.8	3.8	3.8
Jinweiyuan farmstead Dingan beef jerky Hutu	109.530186	18.279486	4.2	4.2	4.1	4.1
Xixi Hong Kong-style Restaurant (Sanya Bay Branch)	109.417793	18.291978	3.9	3.9	3.9	3.9
Xijia Hong Kong-style Restaurant (San Ya Wan Yi Feng He Life Plaza Branch)	109.418139	18.292279	4.6	4.5	4.5	4.6
Caiju Nanshan Chongqing Hotpot (Shangpin Street Head Store)	109.515309	18.247884	4.1	4.1	4.1	4.1
Caiju Nanshan Chongqing Hotpot (Dadonghai Branch)	109.5218	18.22548	4.1	4.1	4.2	4.1
Chuan yue Liu Xiang seafood restaurant (Haitang 68 global food street branch)	109.73782	18.344507	4.5	4.5	4.5	4.4
Jiumaojiu North West Cuisine (Dadonghai Branch)	109.528997	18.222371	3.8	3.9	3.9	3.9
Dong Rong Xi Jia Gang Pai Cantonese seafood (Haitang 68 Global Food Street Branch)	109.737654	18.34342	4.0	4	4	4
Waxiaoxia (Lanhai Shopping Plaza Branch)	109.51391	18.25326	4.3	4.3	4.3	4.2
Jiumaojiu North West Cai (Shengli Branch)	109.501962	18.251524	3.9	3.9	3.9	3.9
Xijia Hong Kong-style Restaurant (Haitang 68 Global Food Street Branch)	109.737843	18.343951	4.3	4.3	4.3	4.3
Qianxiaopang New Hu 'nan Restaurant (Dadonghai Branch)	109.520494	18.225184	3.9	3.9	3.9	3.9
Hongmaozi Takeaway (Haitangwan Branch)	109.738842	18.345978	4.5	4.5	4.5	4.5
Xiu •Table	109.50063	18.2689	4.6	4.6	4.7	4.7
Wa hai tan Shao bullfrog seafood small lobster branch (jiefang road branch)	109.50241	18.2497	4.7	4.6	4.7	4.7
Maojia restaurant (Dadonghai branch)	109.520175	18.225485	3.8	3.8	3.8	3.8
Xiangmaoyuan Hu' nan cuisine seafood branch (Haitang 68 Global Food Street Branch)	109.737488	18.343961	4.5	4.5	4.5	4.5
Lijia Restaurant (Hongshulin Branch)	109.494166	18.281771	3.8	3.8	3.8	3.8
Sichuan North West Traditional Sichuan Cuisine Flavor Snacks (Sanya Bay Branch)	109.491619	18.270404	4.6	4.6	4.5	4.4
Walaida (Jin Run Sunshine Branch)	109.507668	18.251284	4.1	4.1	4.1	4.1
Shujiuxiang (Haitang 68 Global Food Street Branch)	109.73748	18.343433	3.9	3.9	3.9	3.9
Haidilao Hotpot (Times Coast Branch)	109.511814	18.233011	4.5	4.4	4.5	4.5
Cuihua Restaurant (Duty Free City Phase II Branch)	109.750201	18.376641	3.9	3.9	3.9	3.9
Xixi Hong Kong Restaurant (Jin Run Sunshine Branch)	109.507983	18.251277	3.7	3.7	3.7	3.7
Xiaolongkan Hotpot (Jiefanger Road Branch)	109.504998	18.250305	3.6	3.6	3.7	3.6
Feng yuan Yu ya (Yalong bay hilton branch)	109.62842	18.22559	4.0	4	4.1	4
Longyao Sichuan style Wang old school Bashu style (Dadonghai branch)	109.528877	18.223137	4.4	4.4	4.4	4.4
Dong Rong Xi Jia Gang Pai Cantonese seafood (Yalong Bay Dongrong Food Plaza Branch)	109.630933	18.22817	4.2	4.2	4.2	4.2
Sanya Addison Hotel Xianhai Cantonese cuisine seafood Chinese restaurant	109.74957	18.364265	4.8	4.8	4.8	4.8
Ritz-Carlton Runyuan Chinese Restaurant Cantonese Cuisine Seafood Hainan Cuisine PE ...	109.626114	18.224234	4.5	4.5	4.5	4.5
Maojia restaurant (Yalongwan branch)	109.64314	18.231343	3.5	3.5	3.5	3.5
Maojia restaurant (sanyawan branch)	109.430904	18.291115	3.5	3.5	3.5	3.5
Walaida (Youth Song Branch)	109.502005	18.266755	4.3	4.3	4.3	4.3
Haidilao Hotpot (Youth Song Branch)	109.5021	18.26672	4.0	4	4	4
Green Tea Restaurant (Sanya Lanhai Shopping Plaza Branch)	109.513833	18.253373	4.4	4.4	4.7	4.6
Jingxi 1981 Litchi Wood Roasted Duck (Yingbin Road Youth Song Branch)	109.502935	18.266145	4.6	4.7	4.8	4.6
Walaida (No.1 Harbour City Branch)	109.528791	18.222683	4.1	4.1	4.1	4.1
South gate hotpot (Sanya branch)	109.513706	18.257773	4.6	4.6	4.6	4.6
Haidilao Hotpot (Yalongwan Branch)	109.64423	18.23035	3.9	3.9	3.9	3.9
Busaola Restaurant (Hua Ting Tianxia Branch)	109.488832	18.28637	4.2	4.2	4.2	4.2
Tan duck blood hotpot	109.41261	18.30789	3.7	3.7	3.7	3.7
Ma Lu bian bian brochette hotpot (shangpin ST branch)	109.512912	18.247872	4.0	4	4	4
Tongxihui Hong Kong flavor seafood hotpot Cantonese cuisine morning tea (Sanya Bay Branch)	109.49923	18.25383	4.4	4.6	4.8	4.4
Xijia Hong Kong-style Restaurant (Yalong Bay Dongrong Food Plaza Branch)	109.630973	18.228293	4.5	4.6	4.7	4.6
Panhu restaurant	109.654164	18.236274	3.6	3.6	3.6	3.6
China Yuansu Chinese restaurant Cantonese cuisine Sichuan cuisine seafood Sanya Haitangwan Minsheng Wei ...	109.750952	18.368286	4.2	4.2	4.2	4.2
Yuyuege Restaurant Sanya Mangrove Holiday World	109.49326	18.28633	3.6	3.6	3.7	3.6
Cai ju nan shan Chongqing hotpot (sanyawan branch)	109.435665	18.306975	4.3	4.3	4.3	4.3
San Yu Zhu yuan Sichuan dish (Haitangwan Duty Free City Branch)	109.750038	18.376098	4.5	4.5	4.8	4.7
Luoke Hong Kong-style Restaurant (Sanya Bay Branch)	109.496539	18.258849	3.9	3.9	3.9	3.9
Balushe Hotpot (Shangpin Street Branch)	109.515543	18.244918	4.6	4.8	4.8	4.6
Hong kong-style yipin tea restaurant	109.502534	18.249274	3.6	3.6	3.6	3.6
Haoma jiaozi Wang (Dadonghai Branch)	109.521358	18.223133	3.6	3.8	3.9	3.8
San kou Zhu Shi Jing hotpot (pedestrian street branch)	109.504426	18.249998	3.8	3.8	3.8	3.8
Marriott Yalong Bay Resort Marriott Chinese Restaurant	109.630936	18.226116	3.9	3.9	3.9	3.9
Yikouzhu Northeast Cuisine (Head Store)	109.495628	18.280138	3.7	3.7	3.7	3.6
Chongqing Liu Yishou Hotpot (Sanya Bay Branch)	109.441571	18.292191	3.9	3.9	3.9	3.9
Waxiaoxia (Tiancheng Branch)	109.50442	18.250353	4.5	4.7	4.6	4.5
Rong cheng ying yue seafood barbecue Sichuan dish (Yalong bay baihuagu branch)	109.644678	18.233889	4.4	4.4	4.4	4.4
Caidiexuan (Yalong Bay Baihuagu Business Center Branch)	109.642841	18.231458	3.5	3.5	3.6	3.5
Tasty shrimp city small lobster bullfrog (Chunyuan branch)	109.505099	18.258537	3.9	3.9	3.9	3.9
Baixingcun Northeast Dumplings (Dadonghai Branch)	109.523596	18.224787	3.6	3.6	3.6	3.6
Shibawan (Letiancheng Branch)	109.539235	18.297945	4.8	4.8	4.8	4.7
Chunlahao Chongqing Hotpot (Dadonghai Branch)	109.52197	18.224699	4.0	4	4.1	4
Yalong Bay Rui J Hotel Mingxuan Chinese Restaurant Flavor Hainan Cuisine Cantonese Cuisine ·Mingxu ...	109.615711	18.217063	4.1	4.1	4.1	4.1
People's commune pot-stewed (Sanya Hedong Road Branch)	109.50398	18.26619	3.9	3.9	3.9	3.9
Waxiaoxia (Hailv Duty Free City Branch)	109.5291	18.29011	4.7	4.8	4.7	4.6
China Pika Juhui Snack Bar (Sanya Branch)	109.508999	18.234179	4.1	4.1	4.2	4.1
Shibawan (Youth Song Plaza Branch)	109.501637	18.266627	4.1	4.1	4.1	4.1
Chaoyin canteen (pedestrian street branch)	109.504385	18.250085	4.7	4.8	4.3	4.5
Chao Niu hai Ji xian beef hotpot (Hua Ting tianxia branch)	109.488685	18.286651	4.0	4	4	3.9
Haitangwan No.9 resort hotel-Tanggong restaurant	109.72071	18.28944	3.7	3.7	3.7	3.7
Mukamu food city	109.494039	18.281012	3.6	3.6	3.6	3.6
Jinhui Chinese Restaurant (MGM Resort Yalong Bay)	109.635663	18.228407	3.9	3.9	3.9	3.9
Meet Chang 'an (Hailv Duty Free City Branch)	109.529081	18.290401	4.2	4.3	4.6	4.4
Yalong Bay Mangrove Resort Chinese Restaurant	109.63862	18.22916	3.7	3.7	3.7	3.7
Pullman sanya bay resort dingweixuan Chinese restaurant	109.453781	18.285501	3.9	3.9	3.9	3.9
Xinyuwei Hotpot (Tiancheng Branch)	109.504473	18.250425	3.8	3.8	3.8	3.8
Lao Changsha Hu' nan restaurant (shangpin ST branch)	109.516229	18.245159	3.7	3.7	3.7	3.7
Yan kitchen (Times Coast Branch)	109.514759	18.233309	3.9	3.9	3.9	3.9
Chao Niu hai Ji (shangpin ST branch)	109.512927	18.247998	4.1	4.3	4.2	4.1
Xiexianglin Hot Spring Zui 'e (Shengli Road Branch)	109.50573	18.23503	3.9	3.9	3.8	3.9
Caiju Nanshan Chongqing Hotpot (Haitangwan Branch)	109.731469	18.369419	4.7	4.8	4.8	4.7
Xiangmaoyuan Seafood Processing Restaurant (Yalong Bay Dongrong Food Plaza Branch)	109.63103	18.227944	4.2	4.2	4.2	4.2
Chao Niu hai Ji (Jiabao garden store)	109.521416	18.25274	3.8	3.8	3.8	3.8
Lao Changsha Hu' nan restaurant (Fenghuang rd branch)	109.515744	18.272142	3.8	3.8	3.8	3.8
Hou Hou Yu sheng Sichuan style kitchen (Fenghuang road branch)	109.511617	18.277742	4.6	4.7	4.7	4.6
Chongqing Lufu Courtyard Hotpot (Fenghuang Shuicheng Branch)	109.492277	18.281747	3.8	3.8	3.8	3.8
Lihe Windham Molan Yipin Boutique Restaurant	109.430413	18.291423	3.9	3.9	4	4
Green Tea Restaurant (Sanya Haitangwan Branch)	109.75039	18.37663	4.8	4.8	4.8	4.8
One plus one jiaozi Wang	109.512869	18.252099	3.7	3.7	3.7	3.7
Lao Changsha Hu' nan restaurant (Daboluo branch)	109.528712	18.222502	4.1	4.3	4.4	4.2
Rong cheng ying yue parity seafood restaurant (Yalong bay Yatai center branch)	109.644805	18.234719	3.8	3.8	3.9	3.8
Shibawan (Shengli Plaza Branch)	109.501927	18.251397	4.8	4.8	4.8	4.8
Sheraton Sanya Haitang Bay Resort Hotel-Caiyuexuan Chinese Restaurant	109.74042	18.34628	4.2	4.1	4.2	4.2
Westside· Jiang xinjiang cuisine (Dadonghai Branch)	109.523252	18.224962	4.1	4.4	4.2	4
Chuxiangyuan (Shangpin Street Boulevard Branch)	109.512696	18.246356	3.6	3.6	3.6	3.5
Hanxin Sauna Cai (Hairun Road Branch)	109.499264	18.301853	3.9	3.9	3.8	3.8
Grand hyatt Haitang bay-yucun Chinese restaurant	109.739758	18.343531	4.1	4.1	4.2	4.2
Gaxi Xinjiang saute spicy chicken (Huihuicun branch)	109.44361	18.300285	3.8	3.8	3.8	3.8
Yalong Bay Tianhong Lakeside Restaurant	109.6529	18.232937	3.8	3.8	3.8	3.8
Yueban wine house (Yingbin Road Branch)	109.504797	18.269098	3.9	3.9	3.9	3.9
Ju qi Jing cheng yi Wei laobeijing copper pot hotpot	109.500637	18.268807	3.9	3.9	3.9	3.9
Liu Yishou Chongqing Hotpot (Letiancheng Branch)	109.538961	18.297967	3.4	3.4	3.4	3.4
Coral Hotel wuzhizhou Linhaige Chinese Restaurant	109.761929	18.312439	3.6	3.6	3.6	3.6
Yuchu Yard Chongqing Hotpot (Sanya Bay Branch)	109.396006	18.288926	4.7	4.7	4.7	4.7
Tunchang pot-stewed (Shangpin Street Branch)	109.513401	18.237981	3.9	3.9	3.9	3.9
Chu Cai yang guang (shangpin ST branch)	109.5129	18.24794	3.4	3.5	3.5	3.5
Jing taste dumplings (Haitang 68 Global Food Shop)	109.737238	18.343702	3.9	3.9	3.9	3.9
Tianyu restaurant caifengge home-cooked dish restaurant	109.642266	18.230497	3.8	3.8	3.8	3.8
Sanya shanhaitian hotel aotuge selected ju Chinese restaurant THE RESIDENCE	109.513348	18.217748	4.4	4.4	4.5	4.5
Pin Chao ge Chao shan beef hotpot (letiancheng branch)	109.539009	18.29735	3.7	3.7	3.7	3.7
Dongting mei Hunan flavor restaurant	109.516	18.245203	3.6	3.6	3.6	3.6
Yongshunxiang Laobeijing Charcoal Hotpot (Yiheng Shopping Center Branch)	109.485717	18.272617	4.7	4.5	4.7	4.6
Danmei farmhouse restaurant	109.45982	18.29609	3.8	3.8	3.8	3.8
Lameizi da Sichuan restaurant seafood Sichuan dish	109.447476	18.287003	3.8	3.8	3.8	3.8
Park Hyatt Sanya Sun Bay Tea House	109.610438	18.189538	3.9	3.9	4	3.9
JW Marriott Hotel Sanya Shanhaitian Marriott Chinese Restaurant Man Ho	109.513613	18.215617	4.0	4	4.1	4
Tianya meet ni seafood restaurant	109.333552	18.305622	3.7	3.7	3.7	3.7
Chu Sao dang Jia (Ji yang mei ya branch)	109.516086	18.279236	3.8	3.8	3.8	3.8
Zhu home dumplings restaurant	109.513755	18.280985	3.7	3.7	3.7	3.7
Zuihuo 3 Tuo 1 Chongqing Hotpot (Fenghuang Road Ruihai Garden Branch)	109.510654	18.276964	3.8	3.8	3.8	3.8
Lao Changsha Hu' nan restaurant (linwang branch)	109.702781	18.309571	3.7	3.7	3.7	3.7
Xiangyazi	109.538094	18.297384	3.9	3.9	3.9	3.9
Chu Cai yang guang (Hedong road branch)	109.510858	18.256738	3.9	3.9	3.9	3.9
Sofitel Sanya Liwen Resort Hainan Mingzhu Restaurant	109.734514	18.329554	4.1	4	4.1	4.1
Hua Ye Fan Chen Chongqing Hotpot (Yalongwan Flagship Store)	109.620349	18.246591	3.8	3.8	3.8	3.8
Hai Sam sun Sichuan cuisine restaurant (Yalong bay outlets branch)	109.622052	18.242332	4.5	4.5	4.4	4.5
Shanghechu Hu' nan restaurant (pedestrian street branch)	109.504321	18.249963	3.8	3.8	3.8	3.8
Pang fu bing Shi new hong kong-style restaurant (lanhai plaza branch)	109.514321	18.253901	4.1	4.2	4.5	4.2
Baiyun Chinese restaurant (Sheraton Yalong Bay Resort Hotel)	109.633071	18.227931	3.8	3.8	3.8	3.8
Lao Changsha Hu' nan restaurant (Jinjiling branch)	109.491014	18.270751	3.7	3.7	3.7	3.7
Yishou jiaozi (Hailv Duty Free City Branch)	109.528634	18.290764	4.2	4.4	4.5	4.3
Banshan Seascape Resort Furong Ge Hu 'nan restaurant	109.513814	18.221494	3.6	3.6	3.7	3.6
Yanji Cold Noodles (Foreign Trade Road Branch)	109.495472	18.261892	3.8	3.8	3.8	3.8
Country renjia pot-stewed (Sanya Branch)	109.503092	18.260137	3.9	3.9	3.9	3.9
Red Sun Restaurant (Ronggen Road Branch)	109.51384	18.256415	4.5	4.5	4.4	4.4
Laochongqing Hotpot (Houhai Branch)	109.728151	18.272511	3.3	3.3	3.3	3.3
Yuanji Chuanchuanxiang Hotpot (Shangpin Street Yixiang Branch)	109.513289	18.244885	4.7	4.8	4.8	4.8
Chongqing Lufu Hotpot (Jun He Jun Tai Branch)	109.530441	18.303561	3.9	3.9	3.9	3.9
Huachaomen Chongqing Hotpot (Shangpin Street Branch)	109.512901	18.246801	3.6	3.6	3.6	3.6
Qian Wang zhi Wang beef brochette (shangpin ST branch)	109.512916	18.246396	4.2	4.3	4.3	4.2
Niutongling (Shengli Plaza Branch)	109.501439	18.253319	3.8	3.8	3.8	3.8
Laobeijing Yangxiezi Chuanxiang Kitchen Branch (Yuechuan Middle Road Branch)	109.514057	18.271077	3.7	3.7	3.7	3.7
Hupangzi has a little taste fashion theme restaurant (Hongshulin Branch)	109.48891	18.28633	3.8	3.8	3.8	3.8
Kai Vifell Mengyuexuan Chinese restaurant	109.73334	18.321937	4.4	4.4	4.7	4.5
Long xiao yue (Head Store)	109.750264	18.376364	3.3	3.3	3.4	3.3
Shiwei store dumplings specialty store (Jiefang Road Branch)	109.496208	18.266488	3.8	3.8	3.8	3.8
Yunshangyao Yunnan Mijing Taste (Banshan Peninsula Branch)	109.501949	18.213739	4.0	4.1	4	4
Jiaoge cold noodles restaurant snack barbecue northeast dish	109.513205	18.279145	4.1	4.1	4.1	4.1
Suyaxuan Chinese Restaurant (Hilton Gretel Selected Hotel)	109.156542	18.329402	3.8	3.8	3.8	3.8
Shuan restaurant & Baisheng fat beef hotpot (Danzhou community branch)	109.51322	18.27887	4.7	4.7	4.7	4.7
Guangdong Zhaoqing huoyanzui goose	109.513917	18.271197	3.7	3.7	3.7	3.7
Shudaxia Hotpot (Lanhai Shopping Plaza Branch)	109.513951	18.253871	4.8	4.8	4.8	4.7
Sanya Rong Da Restaurant Chaoshan Beef Hotpot (Wangzhicun Branch)	109.541572	18.232872	3.9	3.9	3.9	3.9
Renrenlao Hotpot (Phoenix City Branch)	109.510981	18.278541	4.5	4.5	4.6	4.6
Kangte palace yunshuiyao restaurant	109.491086	18.288632	3.6	3.6	3.7	3.6
Zengji Sichuan cuisine restaurant (Yalongwan Road Branch)	109.589616	18.282046	3.6	3.7	3.7	3.7
Spicy Small Lobster Chongqing Chicken Pot (Jinjiling Branch)	109.49792	18.28607	3.7	3.7	3.7	3.7
Simple City Guangzhou Tea Restaurant (Shengli Shopping Plaza Branch)	109.502003	18.251375	3.6	3.6	3.6	3.6
Huixingsheng Anhui Cuisine (San Ya Wan Yi Feng He Life Plaza Branch)	109.418265	18.292295	4.5	4.6	4.7	4.5
Yiyang seascape Chinese restaurant Cantonese cuisine Ronghe cuisine Sanya Mandarin Oriental Hotel	109.536286	18.212276	3.9	3.9	3.9	3.9
Yi kou Zhu nian Wei northeast dish (lizhigou branch)	109.515475	18.292075	4.5	4.7	4.6	4.5
Hangzhou dishes Pianchengchuan (Letiancheng Branch)	109.539118	18.297838	3.7	3.7	3.7	3.7
Yipin Yuchu barbecue hotpot (Yalongwan branch)	109.613142	18.287462	4.2	4.3	4.4	4.3
Xing fu Zao cha	109.537787	18.294747	3.9	3.9	3.8	3.8
Chongqing Liu Yishou Hotpot (Yazhou Boulevard Branch)	109.170961	18.358731	3.7	3.7	3.8	3.8
Xiangyu big bowl dish (Jinjiling branch)	109.500045	18.281465	3.8	3.8	3.8	3.8
Sanya Haina Baichuan Sichuan Cuisine Restaurant (Shangpin Street Branch)	109.516326	18.250636	3.9	3.9	3.9	3.9
Yiyuan restaurant Hainan cuisine seafood Cantonese cuisine morning tea	109.512586	18.270696	3.8	3.8	3.8	3.8
Yong Xin mei wa fish head hotpot (shangpin ST branch)	109.513194	18.245824	4.1	4.1	4	4.1
Shibawan (Dadonghai Yintai Hotel Branch)	109.520519	18.222669	4.4	4.5	4.2	4.1
Hengfengcai steamed cuisine cookshop (Hongsha tunnel branch)	109.525618	18.252518	3.8	3.8	3.7	3.7
Crowne plaza sanya center-yuechaoxuan Chinese restaurant	109.514762	18.234312	3.8	3.8	3.8	3.8
Chongqing Liu Yishou Xin Hotpot (Shangpin Street Erxiang Branch)	109.514022	18.245372	3.7	3.7	3.7	3.7
Yangmama Restaurant (Dadonghai Branch)	109.521221	18.221348	3.4	3.7	3.7	3.5
Jiuji giblet Bao (Yiheng Shopping Center Branch)	109.485918	18.27284	4.3	4.4	4.4	4.5
Niannianbuwang Hu' nan restaurant	109.333531	18.305271	3.9	3.9	3.9	3.9
Damei Northwest (Lanhai Huating Branch)	109.51425	18.25333	4.6	4.7	4.7	4.6
Shengji Chaoshan Beef Hotpot (Conch Branch)	109.528708	18.274188	4.0	4	3.9	3.9
Chuan North West Boutique Sichuan Style Seafood Daka (Yemeng Gallery Branch)	109.43353	18.29049	4.7	4.8	4.7	4.6
Xilong big stuffing dumplings	109.503551	18.246341	3.5	3.5	3.6	3.6
Huaixiang Kitchen (Sanya Airport Branch)	109.411489	18.308539	3.9	3.9	3.9	3.9
Laofulai (Fenghuang Road Branch)	109.517794	18.271914	3.9	3.9	3.9	3.9
Rong Da Chaoshan Beef Hotpot (Haitangwan Tengqiao Branch)	109.755846	18.405046	4.2	4.2	4.2	4.2
Xiao ba jiao xian Chao beef (dabaoluo branch)	109.528802	18.222882	4.6	4.5	4.5	4.5
Chang Wang huo Yan zui goose (ji yang Community Park Special Night Market Branch)	109.518942	18.292592	4.5	4.5	4.3	4.4
Yellow River Jingdu Hotel Yellow River century-old halls	109.507098	18.236347	4.4	4.4	4.8	4.4
Yuxiangtang Hu' nan cuisine (Dadonghai Branch)	109.520921	18.224351	4.1	4.1	4.1	4.1
Chengdu Ceo Chuanchuanxiang Hotpot (Jixiang Street Branch)	109.498415	18.257285	3.6	3.6	3.6	3.6
Shibawan (Shangpin Street Ganghua Plaza Branch)	109.514771	18.244811	4.4	4.3	4.3	4.2
Chao Tianmen Hotpot (ji yang Branch)	109.519322	18.294332	4.3	4.4	4.5	4.4
Yalong bay junlan resort sanya-Chinese restaurant	109.65832	18.23239	3.7	3.7	3.7	3.7
Najia hotpot	109.515772	18.242438	3.9	3.9	3.8	3.9
Hongshulin resort yuyuege Chinese restaurant	109.737913	18.339013	3.7	3.7	3.7	3.7
Jia Wei Xiang Qing Hu' nan restaurant (Yalongwan Road Branch)	109.590201	18.281951	3.9	3.9	3.9	3.9
Banhua Hotpot Brochette (Youth Song Branch)	109.502	18.266854	3.9	3.9	3.9	3.9
Chongqing renjia Sichuan cuisine restaurant (Dadonghai branch)	109.518929	18.224399	3.7	3.7	3.7	3.7
Chaoniu Haiji (Daboluo Branch)	109.52864	18.222587	3.7	3.9	4.1	3.9
Chuanmeizi Restaurant (Dadonghai Head Store)	109.519691	18.225461	3.6	3.6	3.6	3.6
Jin Run Bay Restaurant Cantonese Cuisine Hainan Cuisine Seafood (Chunguang Road Branch)	109.517049	18.260569	3.7	3.7	3.8	3.7
Shanghechu Hu' nan restaurant (Tongxin Road Branch)	109.537094	18.292704	3.8	3.8	3.8	3.8
Chaifang Old Flavor (Jinjiling Garden Mountain Villa Branch)	109.503437	18.268129	4.2	4.4	4.3	4.3
Dajing Ruchuan Sichuan Hotel (Yalong Bay Baihuagu Branch)	109.643219	18.232385	3.3	3.4	3.7	3.7
Dong Rong Xi Jia gang pai cantonese seafood (San ya wan yi feng he life plaza branch)	109.417957	18.29217	4.8	4.8	4.8	4.8
Heji cookshop (foreign trade road branch)	109.495866	18.26139	4.4	4.4	4.4	4.4
Huaqing Sichuan Hunan cuisine (Yalong Bay Liupancun Branch)	109.62464	18.25171	3.8	3.8	3.8	3.8
Taibusuo Hotpot Brochette (Houhai Branch)	109.729249	18.273009	3.9	4.3	4.3	4.1
Damei Northwest (Qingchunsong Plaza Branch)	109.50158	18.26659	4.5	4.5	4.6	4.6
Yaoji authentic chaoshan beef meatball hotpot	109.495008	18.266008	3.6	3.6	3.6	3.6
Xianwa Store (Shangpin Street Wuxiangkou Branch)	109.513159	18.246391	3.4	3.4	3.4	3.3
Yihe Hotel (Chinese Restaurant)	109.454888	18.290833	3.8	3.8	3.8	3.8
Jingjiu hotpot (Yingbin Road Branch)	109.502861	18.266224	4.6	4.8	4.9	4.6
Atlantis Chinese restaurant Tang	109.744313	18.357262	4.5	4.5	4.6	4.6
Xiangju restaurant sanyawan hongshulin holiday world branch	109.495102	18.285484	3.5	3.5	3.6	3.5
Shanghechu Hu' nan restaurant (Hai Hotel)	109.529173	18.289533	4.2	4.3	4.4	4.2
Yuexing laosichuan restaurant	109.447353	18.286096	3.8	3.8	3.7	3.8
Old friend Chongqing fish hotpot (Shangpin Street Erxiang Branch)	109.512703	18.245599	3.7	3.7	3.7	3.7
Yanji cold noodles (Yatai gourmet meike plaza branch)	109.644623	18.234143	3.5	3.5	3.5	3.5
Yi privacy kitchen	109.517698	18.234428	3.9	3.9	3.9	3.9
Hupangzi Youdianwei Hu' nan Restaurant (Jiabao Garden Branch)	109.521375	18.252915	3.8	3.8	3.8	3.8
Muslim laobeijing jubaoyuan hotpot	109.514226	18.275356	3.7	3.7	3.7	3.7
Bifengshan pot-stewed (Jinjiling branch)	109.500891	18.281928	3.8	3.8	3.8	3.8
Chuxiangyuan (Pedestrian Street Branch)	109.504587	18.249758	3.7	3.7	3.7	3.7
Gaxi Xinjiang saute spicy chicken (Hui new shop)	109.479591	18.280101	3.7	3.7	3.7	3.7
Jiao wa ban bu Dian wine house chuan Hu' nan cuisine (shangpin ST branch)	109.51577	18.24513	4.2	4.3	4.5	4.6
Xujia yard pot-stewed (Yiheng branch)	109.485651	18.273095	4.2	4.4	4.3	4.3
Binhai yipin Guo	109.508203	18.249163	3.9	3.9	3.9	3.8
Yijia copper pot hotpot	109.545391	18.235081	4.5	4.4	4.5	4.4
Tianranzui goose (Yalong Bay Liupan Branch)	109.624707	18.251977	4.3	4.3	4.1	4.3
Shunde traditional clay pot porridge (litchi Gou branch)	109.537491	18.290674	4.2	4.4	3.9	3.9
Xixi Hong Kong Restaurant (Yazhou Branch)	109.172695	18.352805	3.9	4	4.2	3.9
Chuan Zhang men Lu Wei casserole hotpot (shangpin ST yixiang branch)	109.51213	18.2451	3.9	3.9	3.9	3.9
Ban bi Jian hai laobeijing copper pot hotpot northeast barbecue	109.485013	18.273013	4.2	4.2	4.3	4.2
Xiangcao Huayu Hu' nan cuisine restaurant (Yalong Bay Liupancun branch)	109.624562	18.253262	4.5	4.4	4.4	4.5
Fang ke Zhen Xin Bei pai hotpot (jinjiling branch)	109.500931	18.283591	4.7	4.8	4.7	4.6
Liupo brochette hotpot (Shangpin Street Yixiang Branch)	109.51368	18.24486	3.8	3.8	3.8	3.8
Yueban Chongqing Baba hotpot	109.499248	18.291168	4.4	4.6	4.5	4.4
Balushe hotpot (Letiancheng branch)	109.539007	18.297547	4.7	4.8	4.8	4.7
Xiang ge Li la small lobster private cuisine	109.505095	18.258438	4.2	4.2	4.2	4.3
Muslim Gaxi Xinjiang saute spicy chicken (Huihuicun head store)	109.444718	18.300204	3.7	3.7	3.7	3.7
Zhengda Restaurant (Lizhigou Branch)	109.52283	18.29599	3.9	3.9	3.9	3.9
Xiao dong yuan Wei Lou sauce bone (shangpin ST branch)	109.516104	18.246354	4.2	4.4	4.3	4.1
Bailaohui Chaoshan Beef Hotpot (Tongxin Road Letiancheng Branch)	109.537859	18.297607	3.7	3.7	3.7	3.7
Yundingge Healthy Chinese Restaurant (Bird's Nest Branch)	109.648711	18.252781	3.7	3.7	3.8	3.8
Na local Chao cookshop	109.503383	18.246343	3.5	3.5	3.5	3.5
Yuwuye duck blood brochette Guo (Sanya Direct Sales No.1)	109.512911	18.246891	4.8	4.7	4.8	4.8
Haha hotpot	109.45205	18.30216	4.0	4.1	4	4.1
Shibawan (Pedestrian Street Tiancheng Shopping Mall Branch)	109.504504	18.250318	4.3	4.5	4.6	4.3
Emerald Lamian Noodles Steamed Buns (Sanya International Duty Free City Phase II Branch)	109.75	18.37606	3.7	3.9	3.9	3.8
Maojia restaurant (Xincheng branch)	109.430904	18.291115	3.6	3.7	3.7	3.7
Shibawan (Lanhai Plaza Branch)	109.513974	18.253615	4.8	4.8	4.7	4.7
Baixingcun Dongbei cookshop (Haitangwan Branch)	109.736469	18.379889	3.4	3.8	3.7	3.6
Ba shan Shu shui local cookshop	109.174863	18.348893	3.4	3.4	3.4	3.4
Lazhuang Chongqing Hotpot (Fenghuang Road Branch)	109.51045	18.27709	3.5	3.5	3.5	3.5
Shi Li ba Xiang	109.590803	18.281383	3.6	3.6	3.6	3.6
Baixingcun Dongbei cookshop (Liupancun branch)	109.624831	18.252341	3.8	4.1	4	3.7
Northeast Wang restaurant	109.528137	18.223819	4.1	4.1	4.1	4.2
Sanweixuan Restaurant (Huayu Resort Yalong Bay)	109.642855	18.232955	3.6	3.6	3.6	3.6
Bage specialty	109.494318	18.263695	3.5	3.5	3.5	3.5
Chongqing Liu Yishou Hotpot (Haitangwan Branch)	109.73213	18.39262	3.9	4	4.1	4
Duyin canteen (Houhai branch)	109.730254	18.272544	4.4	4.5	4.3	4.3
Xiaobiandan Chuanchuanxiang Hotpot (Yingbin Road Branch)	109.498238	18.263238	3.7	3.7	3.7	3.7
Zhenya Nourishing Hall (Haitangwan Guo Shou Yi Jing Branch)	109.717409	18.308939	4.5	4.4	4.4	4.1
Yikouzhu Nianwei Northeast Cuisine (Yingbin Road Branch)	109.526559	18.287509	4.2	4.6	4.6	4.4
Ju you chuan mei zi cookshop (foreign trade road branch)	109.495906	18.261386	3.6	3.6	3.6	3.6
Qingyuanju catering store (Dadonghai branch)	109.52415	18.2228	3.8	3.8	3.8	3.8
Chuxianglou (Shuicheng Road Branch)	109.492974	18.281534	3.6	3.6	3.6	3.6
Daziran zui goose (hong Shu mi Jie branch)	109.492026	18.283565	3.7	3.9	3.9	3.9
He Kitchen Chili Fried Meat (Danzhou Community Tianze Lakeside Branch)	109.512306	18.28101	4.6	4.5	4.6	4.6
Renren Lao hotpot (Yacheng branch)	109.16785	18.36262	3.9	4.1	4.1	3.9
Jixi dongyuan cold noodles	109.495792	18.261417	4.1	4.1	4.1	4.2
Northerner Northeast Cuisine (25 Deguang Branch)	109.503591	18.266591	4.1	4.2	4.3	4.2
Youjia frog restaurant (Shibu farm branch)	109.5081	18.29067	4.7	4.7	4.7	4.7
Fen xian sen Hou an fen (foreign trade road branch)	109.495029	18.262389	3.8	3.9	3.9	3.9
Hunan big bowl dish (Linchunhe Road Branch)	109.516968	18.244338	3.7	3.7	3.7	3.7
Yuanbao jiaozi (Zhonghuan Plaza Branch)	109.511517	18.275507	4.1	4.1	4.1	4.1
Dad de tu bo Cai (dadonghai branch)	109.542199	18.233989	3.6	3.6	3.6	3.6
JD.COM Barbecue (Luhuitou Branch)	109.500182	18.219334	3.1	3.1	3.1	3.1
Shibawan (Guogou Branch)	109.506995	18.236555	4.5	4.5	4.4	4.4
Yu Shang Jiang Lai xinjiang cuisine Muslim Restaurant (Yalong Bay Baihuagu Branch)	109.643032	18.232403	3.8	4	4.2	4
Qinhuai Fengyue Sanya Bay Mangrove Holiday World Branch	109.491882	18.286672	3.6	3.6	3.6	3.6
Lao Changsha Zixuange (HSBC International Branch)	109.51907	18.262708	3.7	3.8	3.9	3.7
Xinjiang Barbecue (Huixin Road Branch)	109.47953	18.27926	3.9	4.1	3.8	4
Guangmi Roasted Goose (Linhechun Road Branch)	109.517949	18.242019	3.7	3.7	3.7	3.7
Fan Xiang Ming Chu	109.511224	18.251259	3.7	3.7	3.7	3.7
Banyan Tree Mingyue Restaurant	109.498019	18.219739	3.7	3.7	3.7	3.7
Ao nave Beef Steak Hotpot (Yacheng Branch)	109.168367	18.361936	4.1	4.1	4.1	4.1
Pianchengchuan (Sanya College East Zone Branch)	109.561838	18.328768	3.8	3.8	3.8	3.8
Xiexianglin Hot Spring Zui 'e (Linwang Branch)	109.704545	18.314024	3.9	3.9	3.8	3.9
Huixingsheng Anhui Cuisine (Yalong Bay Dongrong Food Plaza Branch)	109.630922	18.228362	4.2	4.3	4.6	4.5
Yan Shancheng Chongqing Hotpot (Hailv Duty Free City Branch)	109.529038	18.290745	4.5	4.7	4.8	4.8
Pot Hu pancake pot-stewed	109.517008	18.244197	3.9	3.9	4	3.9
Beiweiju Northeast Cuisine (Foreign Trade Road Branch)	109.494156	18.263916	3.7	3.7	3.6	3.7
Shunde renjia	109.513927	18.269147	3.7	3.7	3.6	3.6
Jia Wei Xiang Qing (Jinjiling Branch)	109.503112	18.284822	3.7	3.7	3.7	3.7
Ximeng mutton copper pot hotpot barbecue yangxiezi (Yingbin Road China Railway Plaza Branch)	109.50915	18.27284	4.2	4.1	4.1	4.2
Hunan meizi Hu' nan restaurant (sanyawan branch)	109.490929	18.268729	3.6	3.6	3.6	3.6
Sanya Center Hyatt Jiaxuan Hotel Jiawei Restaurant	109.512822	18.273582	3.8	3.8	3.8	3.8
No.19 kitchen (shangpin ST branch)	109.512902	18.246307	3.3	3.3	3.3	3.3
Huijiaxiang (Linwang Branch)	109.702589	18.308899	3.7	3.7	3.7	3.7
Create Casserole (No.1 Branch)	109.50291	18.284588	3.7	3.6	3.6	3.6
Gong Ji Lao pu	109.49393	18.28107	3.8	4	4.2	4
Time-honored Jia Zhou Yan ju Ji	109.502646	18.254166	3.7	3.7	3.6	3.6
Jin mian Ji zhi (shanshui international branch)	109.521235	18.243035	3.8	4	4	3.8
Grandma Yard Hunan Local Cuisine (Hua Ting Branch)	109.51172	18.27186	4.3	4.4	4.5	4.3
Niudafu parity hotpot Jishi (Ganghua Branch)	109.515021	18.244851	4.5	4.5	4.4	4.4
Longjiangfu pot-stewed (Houhai branch)	109.729225	18.272783	3.9	4	3.9	3.9
Baixing Steamed Cuisine Restaurant (Fenghuang Road Branch)	109.520649	18.274252	3.7	3.7	3.7	3.7
Jiutianjiu Chongqing Hotpot (Haitangwan Atlantis Branch)	109.728854	18.358134	3.8	3.8	3.8	3.8
Laoshan Xichuan Hu 'nan Restaurant (Qiongzhou College Snack Street Branch)	109.531622	18.318977	3.7	3.7	3.7	3.7
Lao Changsha Hu' nan restaurant (litchi Gou Jin si da branch)	109.520155	18.294409	4.0	4.1	4	4
Benwei Kitchen (Howard Johnson Guoguang Branch)	109.442127	18.289939	3.7	3.7	3.7	3.7
Chuan Zhang men Lu Wei casserole hotpot (shangpin ST branch)	109.512994	18.245134	4.0	4	4.1	4
Create Casserole (Sanya Head Store)	109.493994	18.264204	3.4	3.4	3.4	3.4
Shuaixian privacy kitchen	109.496784	18.212698	3.2	3.2	3.2	3.2
Northeast snack (Jinjiling branch)	109.50067	18.28186	3.7	3.7	3.7	3.7
Tropical rainforest restaurant	109.625092	18.249422	3.4	3.4	3.4	3.4
Hunan flavor youxuan (linwang branch)	109.702591	18.309361	4.2	4.2	4.2	4.2
Executive Lounge (Harman Resort Hotel)	109.52903	18.22218	3.6	3.6	3.6	3.6
Sichuanese restaurant (Wenming road branch)	109.507045	18.250965	3.8	3.8	3.8	3.8
Xiangli traditional restaurant Hunan local dishes (Dadonghai branch)	109.527589	18.223309	4.3	4.3	4.3	4.3
Jingcheng Yiwei exquisite Laobeijing copper pot hotpot northern barbecue (Yingbin Road Middle ...	109.507528	18.271678	3.8	3.9	4	3.8
Gangxuwan Chinese restaurant	109.485871	18.211751	3.4	3.4	3.4	3.4
Haidilao Hotpot (Wan Yue New World Branch)	109.495133	18.295533	4.1	4.3	4.4	4.4
Chongqing Jinguo Hotpot (Banshan Peninsula Branch)	109.496932	18.212638	3.3	3.3	3.3	3.3
Northeast dumplings (Houhai branch)	109.729177	18.272517	3.2	3.2	3.2	3.2
Haihouye Chongqing Hotpot chicken coconut Dregs Cu (Houhai Branch)	109.72855	18.272296	4.3	4.4	4.4	4.3
Wu Wei yuan Chang wai Xiang Xiao jun gan hotpot	109.510524	18.27703	3.6	3.6	3.6	3.6
Lao si Chao shan restaurant	109.519924	18.238564	3.3	3.3	3.3	3.3
Xinjiang Jaaksi old Muslim saute spicy chicken	109.444967	18.300234	3.6	3.6	3.6	3.6
Yumuju Lanzhou Lamian Noodles (Sanya Bay Branch)	109.486801	18.267485	3.2	3.2	3.2	3.2
Minjie Chongqing Hotpot (Tiandu Branch)	109.58943	18.28431	3.7	3.7	3.7	3.7
Small Chili Sichuan Hotel (Hailong Road Branch)	109.432431	18.290321	3.3	3.3	3.3	3.3
Pangge Guilin Rice Noodles (Tuanjie Branch)	109.502833	18.253993	3.7	3.7	3.6	3.7
Laopo Kitchen Chuanxiang Cantonese Cuisine (Longhai Style Town Branch)	109.73492	18.37887	3.9	3.9	3.8	4
Huaixiang (Duty Free Shop Phase 2 Branch)	109.750159	18.376634	3.6	3.6	4	3.7
Pin yi yi bu Dao Wei theme restaurant	109.498977	18.281079	3.5	3.5	3.5	3.5
Ma Hake Lanzhou restaurant	109.590682	18.281362	3.6	3.6	3.6	3.6
Chang 'an Yi Noodles (Hong Shu Mi Jie Branch)	109.491626	18.284121	3.2	3.4	3.4	3.2
Tangshi Hunan Ren Restaurant (Yazhou Boulevard Branch)	109.169811	18.361231	3.5	3.5	3.5	3.5
Wuwei mountain villa mango garden restaurant	109.418491	18.319481	3.7	3.7	3.7	3.7
Xiao Qian tong Xue chuanchuanxiang hotpot (Houhai branch)	109.729668	18.272378	3.6	3.8	3.8	3.8
Hao Xinjiang special sandapan	109.44429	18.300272	3.6	3.6	3.6	3.6
Yuan da Huang Liu old duck restaurant	109.503095	18.247515	3.5	3.6	3.5	3.6
Stir-fried beef with Xiaobajiao	109.643231	18.232785	3.8	3.9	3.9	3.8
Huayu Jiangnan private cuisine	109.51919	18.26196	4.7	4.6	4.6	4.6
Pairui private cuisine Sichuan dish grilled fish	109.500126	18.282526	3.8	3.8	3.8	3.8
Dingwei Sichuan dish griddle king	109.53741	18.29629	3.9	4	4	4
Shuyouji Sichuan Style Snacks Jihe Branch (Danzhou Community Branch)	109.514681	18.278541	3.9	3.9	3.8	3.9
Luodingji spiral lions powder (Tuanjie Street Branch)	109.50233	18.253831	4.3	4.3	4.2	4.3
Damengjia spiral lions powder hotpot	109.505959	18.249659	4.9	4.9	4.8	4.9
Gong Man Xi Ting (Dadonghai Branch)	109.523502	18.224877	4.3	4.3	4.3	4.3
Gong man Xi ting (qingchunsong branch)	109.502317	18.266902	4.3	4.3	4.4	4.3
7-year-old household restaurant (Haitangwan branch)	109.710064	18.316963	4.0	4	4	4
A piece of tofu private cuisine (Yingbin Road Branch)	109.506447	18.270277	3.9	3.9	3.9	3.9
Tiantai Privacy Kitchen Hainan Special Private Cuisine (Jin Quan Seascape Branch)	109.497019	18.267554	4.6	4.5	4.8	4.6
Hutaoli Music Winehouse (Youth Song Branch)	109.502441	18.266991	3.9	3.9	3.9	3.9
Chandangdang Hainan Private Cuisine (Dadonghai Branch)	109.522838	18.224561	4.1	4.1	4.1	4.1
Zaiyu Xiaoshu Private Restaurant (Chunyuan Branch)	109.504853	18.260283	4.1	4.1	4.1	4.1
CLOUD NINE Yunjiu Club (Sunshine Finance Plaza Branch)	109.51249	18.273673	4.1	4	4.1	4.1
Jinyu private cuisine (youth song branch)	109.50404	18.26864	4.5	4.5	4.8	4.8
Jinweiju Private Cuisine (Shengli Plaza Branch)	109.501967	18.251717	4.2	4.2	4.5	4.4
Xifu Music Snack Bar Hainan Private Cuisine (Yalongwan Branch)	109.611567	18.244357	4.6	4.4	4.7	4.6
Nanshan private cuisine restaurant	109.204615	18.297129	3.7	3.7	3.7	3.7
Yitiao Fish Hotpot maocai	109.50782	18.27203	4.2	4.2	4.1	4.2
Wanghai Fishing Village (Sanya Bay Seascape Branch)	109.431715	18.288804	4.2	4.2	4.1	4.2
Baixing Privacy Kitchen (Sanya Bay Branch)	109.501918	18.283508	4.2	4.3	4.4	4.1
SeeYa creative haidi restaurant	109.64773	18.23076	4.0	4	4.3	4.2
A piece of tofu private cuisine (Youyi Branch)	109.49293	18.26409	4.3	4.4	4.5	4.3
Tian xiu Jing Chu	109.504005	18.251569	3.8	3.9	4	3.9
Misi private cuisine	109.500151	18.257042	4.0	3.9	4.1	4.1
Jingmulan Lanzhou beef noodles Muslim	109.488239	18.273215	3.9	3.9	3.9	3.8
Baihuahong Chengdu Snacks (Baihuagu Branch)	109.643315	18.231918	3.3	3.3	3.3	3.3
Happy Muren Mongolia Grassland Grilled Lamb Leg Lamb Chop (Dadonghai Outdoor Garden Branch)	109.521708	18.223748	3.9	3.9	3.9	3.9
Yu Hua Lin Gang Nai Gang Bao Gang Ka (Zhonghuan Plaza Branch)	109.511682	18.275577	4.3	4.4	4.3	4.3
Chuan Xiangxi Xiangxi Xiaochuan Barbecue (Jinjiling Branch)	109.500565	18.283825	3.8	3.8	3.8	3.8
Shunde Wang Guangdong style charcoal stove chicken soup	109.530141	18.281371	4.4	4.6	4.3	4.5
Guangdong rice rolls Time-honored	109.49918	18.29354	3.8	3.8	3.7	3.7
Sichuan spicy noodles (foreign trade road branch)	109.494755	18.263185	3.9	3.9	3.9	3.9
Yi Xin yi yi northeast barbecue northeast dish	109.708999	18.334132	3.7	3.7	3.7	3.7
Chaoshan Food Stall (Puning rice rolls)	109.523929	18.296219	3.6	3.6	3.6	3.6
Huo le Rong he Chinese food (Fenghuang rd branch)	109.516724	18.271918	4.0	4	4.1	4
Mongolia Zhen roast lamb leg	109.505168	18.246518	3.8	3.8	3.8	3.8
Changsha Luojiachou Tofu (Sanya Branch)	109.503943	18.255797	3.7	3.7	3.7	3.7
Muslim Sanyatou Deep Sea Fish Hotpot Barbecue (Dadonghai Qingfeng Yard Branch)	109.519388	18.22485	4.4	4.5	4.4	4.5
Qing chun ze yue gang Cai restaurant	109.493977	18.27412	3.8	3.8	3.8	3.8
Xinyuan Jinling Duck Blood Silk Noodles (Sanya Branch)	109.514038	18.246508	3.8	3.8	3.8	3.8
Xiangchuan Xiangxi Xiaochuan Barbecue (Tongxin Home Branch)	109.536723	18.292373	3.9	3.9	3.9	3.9
Qiqihar roast lamb leg barbecue (Lizhigou branch)	109.526676	18.296754	3.5	3.6	3.6	3.6
Xiaoxiangzi Qiqihar barbecue barbecue (foreign trade road branch)	109.494331	18.262921	3.9	4.1	4	4
Qingpinhui Muslims Muslim ronghecai	109.495034	18.280844	4.0	4.3	4.3	3.9
Laosichuan Sichuan Special Barbecue Grilled Fish (Longhai Style Town Branch)	109.736423	18.379893	3.7	3.7	3.7	3.7
Taiwan Province Guzao Bakery (Tuanjie Road Store)	109.502956	18.253974	3.9	4	4	3.9
Muslim jushisan barbecue museum	109.517957	18.220467	3.9	4	4	4
Guangdong Style Clay Pot Rice (Shangpin Street Branch)	109.514047	18.246545	3.5	3.5	3.5	3.5
Yi spicy pot sheep scorpion hot pot Laobeijing instant-boiled mutton (Xingbin Road Branch)	109.176702	18.351772	3.4	3.5	3.4	3.5
Changde rice noodle (Yuechuan Middle Road Branch)	109.515145	18.271195	3.7	3.7	3.7	3.7
No.1 Fresh Fish Soup Muslim Old Restaurant (Huixin Road Branch)	109.479082	18.281072	3.7	3.7	3.7	3.7
Muslim huixiangge restaurant	109.542584	18.234154	3.6	3.6	3.6	3.7
Jianqianglao Shanghai wonton	109.507505	18.244125	3.7	3.7	3.7	3.7
Yueyue kitchen	109.508766	18.273133	3.5	3.5	3.5	3.5
Aliang Chaoshan Special Food Stall (Yuejin Road Branch)	109.505166	18.240846	3.7	3.7	3.7	3.7
Muslim Yimaer Lanzhou Beef Noodles (Dadonghai Haihua Road Branch)	109.52023	18.22346	2.9	2.9	3	2.9
Changchun barbecue (foreign trade road branch)	109.495411	18.261961	3.6	3.6	3.6	3.6
Tan yi ba ting Muslim restaurant (Xinjiang saute spicy chicken)	109.447365	18.300015	3.6	3.6	3.6	3.6
Lanjing craft beer Jinzhou barbecue wine house	109.545988	18.237828	3.8	3.8	3.8	3.9
Chaoshan casserole porridge	109.503775	18.240565	3.7	3.7	3.6	3.7
Yalong bay mangrove resort hotel-Thai restaurant	109.638746	18.229366	3.8	3.8	3.8	3.8
Bilefu Pizza House (Mingzhu Branch)	109.503799	18.255502	3.8	3.8	3.8	3.8
Addison hotel sanya starry SKY BAR· seascape afternoon tea hand-adjusted chicken ...	109.749237	18.364057	4.2	4.2	4.2	4.2
Dolphin Dolphin American Western Restaurant (Dadonghai Branch)	109.523436	18.224915	4.3	4.3	4.3	4.3
Jiuliu izakaya (Dadonghai Branch)	109.523275	18.224895	4.5	4.5	4.6	4.5
Taiyuexuan Taiyue Cuisine (Haitang 68 Global Food Street Branch)	109.737772	18.343445	4.4	4.4	4.4	4.4
Atlantis ossiano under water restaurant & bar ao ...	109.744571	18.356831	4.4	4.4	4.5	4.5
Bread Street Kitchen & Bar-Gordon Ramsay (Atlantis ...	109.744815	18.357109	4.2	4.1	4.2	4.2
Jiuliu izakaya (Youth Song Branch)	109.501679	18.266715	4.9	4.9	4.9	4.9
Ritz-Carlton Hotel Seaside Steak Western Restaurant Seafood Steak Band ...	109.626915	18.222675	4.6	4.6	4.6	4.6
Cnhls quan chicken hamburger (lizhigou branch)	109.527419	18.297069	3.6	3.6	3.6	3.6
Cnhls quan chicken hamburger (jiefang branch)	109.49325	18.26921	3.5	3.5	3.6	3.5
Sanya Bay Mangrove Holiday World Tai Restaurant	109.493836	18.283826	3.7	3.7	3.7	3.7
Haijiaoxuan Beef Steak Seafood Seaside Western Restaurant Romantic Sunset Sanya Wenhuadong ...	109.536439	18.212257	4.4	4.4	4.5	4.4
Addison Sanya Hotel Tianlu EGRET· Beef Steak Seafood Western Restaurant	109.749366	18.365162	4.8	4.8	4.8	4.8
The Fiery Korea Fried Chicken & Bingli Hotpot (Qunzhong Street Branch)	109.505944	18.249714	3.9	3.9	3.9	3.9
MGM Sanya Resort Hotel-Niwan Seascape Restaurant	109.635898	18.228362	4.2	4.1	4.3	4.2
Atlantis Xie restaurant CRAB KITCHEN	109.742896	18.355993	4.3	4.2	4.3	4.3
Prince Pafang (Dadonghai Branch)	109.527046	18.223199	4.8	4.8	4.9	4.9
Pasta Workshop (Sanya Bay Mangrove Holiday World Branch)	109.494499	18.285459	3.7	3.8	3.8	3.8
Cnhls chicken hamburger (Hongqi branch)	109.508403	18.241533	3.6	3.6	3.6	3.6
Atlantis naisu Japanese restaurant	109.743545	18.355807	3.8	3.8	3.9	3.9
Mini Coconut Thai Food Stall (Jin Run Plaza Branch)	109.507916	18.250506	4.8	4.7	4.8	4.8
Haoyueke Beef Steak (Sanya Tiancheng Branch)	109.504421	18.250381	3.8	3.8	3.8	3.8
Lemon grass Thai restaurant	109.485339	18.268699	3.8	3.8	3.8	3.8
Cnhls quan chicken hamburger (Fenghuang branch)	109.453145	18.299597	3.4	3.5	3.5	3.5
Cnhls quan chicken hamburger (shangpin ST branch)	109.512683	18.246635	3.5	3.5	3.5	3.5
Siwanshi Eel Specialty Store (Duty Free City Branch)	109.750721	18.377289	4.6	4.5	4.5	4.5
Intercontinental resort banshan peninsula-Mediterranean restaurant	109.502033	18.211223	3.9	3.9	3.9	3.9
Jiang Hudong Bai Ding Barbecue (No.1 Harbour City Branch)	109.528747	18.222657	3.9	3.9	3.9	3.9
San shun Jin Korean Barbecue (Danzhou Community Branch)	109.510775	18.28148	4.0	4	4	4
LYFATTI laifuti (dadonghai branch)	109.517818	18.224118	4.7	4.6	4.8	4.8
Uminoya Korean Barbecue (Haitang 68 Global Food Street Branch)	109.737909	18.34449	4.4	4.4	4.5	4.6
Uminoya Grilled Seafood (Yalong Bay Dongrong Food Plaza Branch)	109.630903	18.227985	4.5	4.5	4.6	4.5
Youmuyou Pizza House (Jiefang Road Branch)	109.503654	18.256292	3.7	3.7	3.7	3.7
Lujian coffee	109.502571	18.225081	4.7	4.6	4.8	4.7
Haikuo Sky Thai Restaurant (Yalong Bay Forest Park Bird's Nest Branch)	109.639413	18.258563	3.9	3.8	3.9	3.9
Senhui Japanese cuisine	109.332655	18.303685	4.2	4.2	4.2	4.2
Cnhls quan chicken hamburger (jinjiling branch)	109.501278	18.283908	3.6	3.6	3.6	3.6
Haitangwan mangrove resort hotel-Thai restaurant	109.737877	18.339053	4.1	4.1	4.1	4.1
Pizza Hut (Baihuagu Branch)	109.642829	18.231529	3.8	3.8	3.8	3.7
Ritz-Carlton Hotel Seascape Scene Lobby Bar Afternoon Tea	109.626441	18.224469	4.0	3.9	4	4
Xiaoquan Sushi (Mingzhu Branch)	109.503791	18.255541	3.9	3.9	3.9	3.9
31 sky restaurant	109.493353	18.263633	3.8	3.7	3.8	3.8
Hezhong Stall Roasted Beef (Lizhigou Head Store)	109.537176	18.293751	4.4	4.5	4.3	4.3
Jiu sushi	109.537726	18.293776	4.2	4.2	4.3	4.2
Ritz-Carlton Hotel Sophia Italian Restaurant Romantic Seafood Steak ...	109.626203	18.224317	4.7	4.7	4.8	4.8
Howard Johnson Guoguang Resort Sanya Hanshengfu Korean Food (Howard Johnson Guoguang Branch)	109.442018	18.290038	3.7	3.7	3.7	3.7
Poly Gloria Hotel Sanya Hai	109.731749	18.319839	3.9	3.9	4	3.9
Lian Sushi (Lanhai Shopping Plaza Branch)	109.513889	18.253385	3.9	3.9	3.9	3.9
Taiyuexuan Taiyue Cuisine (Dadonghai Yintai Branch)	109.519483	18.221318	4.6	4.6	4.7	4.8
Yalong bay mangrove resort hotel-hanxuanhan restaurant	109.638731	18.229371	3.6	3.6	3.6	3.6
Taiyuexuan Taiyue Cuisine (Sanya Bay Yifenghe Life Plaza Branch)	109.418033	18.292352	4.9	4.9	4.9	4.9
Park hyatt sanya sun bay viewing platform coastline afternoon tea yeshe Whis ...	109.61107	18.18921	3.9	3.9	3.9	3.9
Chujian Flowers Coffee (Fenghuang Shuicheng Branch)	109.493615	18.281005	4.0	4	4.1	4
Four points by sheraton sanya-caixiang Japanese cuisine restaurant	109.493288	18.261428	3.6	3.6	3.7	3.6
Yinzui Flower Cafe Lounge (summer department store)	109.522976	18.223276	4.1	4	4.1	4.1
The Westin Haitangwan Japanese Food Wu He Niu Teppanyaki Seafood ...	109.749567	18.369177	4.4	4.4	4.5	4.5
43 Hao LAN Jing Niang beer restaurant	109.502338	18.254104	3.8	3.8	3.8	3.8
Xinyifan Rotation (Dadonghai Branch)	109.528826	18.222896	3.9	3.9	3.9	3.9
Pizza Hut (Dadonghai Branch)	109.522899	18.223369	3.8	3.8	3.9	3.8
Yan COFFEE&MORE (qingchunsong branch)	109.501911	18.266891	3.9	3.9	3.9	3.9
Huoshan restaurant sanyawan mangrove resort world branch	109.49321	18.28428	3.5	3.5	3.6	3.6
Atlantis ·Tikki restaurant (Asian flavor special food zero branch)	109.744993	18.357176	4.6	4.5	4.6	4.5
Grand Poly Sanya Hotel Zhi	109.731527	18.319937	4.7	4.6	4.7	4.7
Four points by sheraton sanya lobby bar	109.493288	18.261438	3.9	3.8	3.9	3.9
Pizza Hut (Haitangwan cdf Sanya International Duty Free City Branch)	109.750928	18.372607	3.7	3.7	3.7	3.7
Haoyueke Beef Steak (Lanhai Plaza Branch)	109.513822	18.253276	3.9	3.9	3.9	3.9
Starbucks (Sanya Binhai World Branch)	109.64505	18.23049	3.9	3.9	3.9	3.9
Yalong Bay Rui J Hotel Yan Yue Driftwood· Seafood Beef Steak Western Restaurant	109.615711	18.217063	4.3	4.2	4.3	4.3
Pizza Hut (Sunshine Plaza Branch)	109.513497	18.274087	4.3	4.3	4.3	4.3
MAAN COFFEE (diffuse coffee)	109.528562	18.220982	3.9	3.9	3.9	3.9
Xinyifan Rotation (Hailv Duty Free City Branch)	109.529087	18.290138	4.7	4.8	4.8	4.7
Malt Café malt cave seascape coffee western restaurant bar (Tianya branch)	109.330529	18.303728	4.4	4.3	4.6	4.3
Ruhuo Korean Barbecue (Jin Run Plaza Branch)	109.507843	18.251078	4.2	4.3	4.4	4.2
Hegu Korean Food (Tropical Ocean College Branch)	109.530696	18.318331	4.2	4.2	4.2	4.2
LA TABELLA Italian restaurant wineshop (Sunshine Finance Branch)	109.5128	18.27392	4.9	4.8	4.9	4.9
Atlantis Poseidon B.	109.744364	18.357085	4.2	4.2	4.3	4.2
Prince steak house (qingchunsong branch)	109.50175	18.2666	4.6	4.7	4.8	4.8
Pizza Hut (Pedestrian Street Branch)	109.504486	18.249626	3.9	3.9	3.9	3.9
Oasis oasis cafe&deli	109.500948	18.250718	3.9	3.9	3.9	3.9
Poly Gloria Hotel Sanya Dongchu Restaurant	109.731639	18.320009	4.2	4.2	4.3	4.2
Xinyifan rotation (Tiancheng branch)	109.504218	18.250355	4.2	4.2	4.1	4.1
Sofitel Sanya Liwen Resort Thai Restaurant	109.73372	18.329439	4.4	4.3	4.4	4.4
CIRCLE circle (dadonghai branch)	109.517408	18.22026	3.9	3.9	3.9	3.9
Maowang Liulian Pizza (Mingzhu Branch)	109.503705	18.255961	3.9	3.9	3.9	3.9
Shidian charcoal barbecue (Letiancheng branch)	109.537635	18.296045	3.9	4.1	4.1	4.1
Casa Mia Casamia Italy Restaurant (Blue Coast Community Branch)	109.485361	18.268821	3.9	3.9	3.9	3.9
Starbucks (Summer Department Store)	109.523581	18.223831	3.8	3.8	3.8	3.8
Kangtiqi Steak Seafood Restaurant-Dry Cooked Steak-Barbecue-Pizza-Beautiful View of Chi Pan ...	109.743447	18.350327	4.0	4	4.1	4.1
JW Marriott Resort Haitang Bay JW All-Day Restaurant	109.741718	18.348418	4.3	4.3	4.4	4.3
Pizza Hut (Jiefang Branch)	109.503811	18.256861	4.0	4	4	4
Halla Mountain (Sanya Youth Song Branch)	109.501917	18.266855	3.8	4.1	4.2	4.1
India Nepal cuisine (Dadonghai branch)	109.522094	18.225263	3.8	3.8	3.8	3.8
Xi Southeast Asia Restaurant-Thai Food-Curry-Seafood-Garden Beauty (Sanya Xianggeli ...	109.74434	18.3509	4.2	4.2	4.2	4.2
Kfc (jiefang branch)	109.503744	18.25738	3.9	3.9	3.9	3.9
Cuijinshan Korean barbecue	109.497241	18.278001	4.4	4.6	4.5	4.6
Xiao noodles (Haitang 68 Global Food Shop)	109.73736	18.34374	4.3	4.3	4.3	4.3
Kfc (litchi Gou letiancheng branch)	109.53868	18.29799	3.9	3.9	3.9	3.9
Momo 18th Seascape Western Dining Bar	109.502792	18.239433	4.8	4.8	4.9	4.8
Cnhls chicken hamburger (Yacheng branch)	109.16715	18.367723	3.3	3.4	3.4	3.4
Zhu Cun xian Dao Japanese cuisine (Xinfeng ST branch)	109.513434	18.252304	4.4	4.3	4.6	4.5
Market Chef Grocery Shop Thai Cuisine (Dadonghai Branch)	109.520324	18.225414	4.4	4.4	4.6	4.4
Taiyuexuan Taiyue Cuisine (Yalong Bay Dongrong Food Plaza Branch)	109.631004	18.228494	4.5	4.5	4.5	4.6
Jindashu China-Korea restaurant Korean bibimbap cold noodles (Yiheng branch)	109.488289	18.273179	3.7	3.9	3.8	3.9
Hu Shang he Niu	109.750568	18.376958	3.9	3.9	4	4
Yalong bay sheraton yaochi western restaurant	109.633022	18.227184	3.7	3.7	3.7	3.7
Wuqionghua Korean Food Charcoal Barbecue (Yingbin Road China Railway Plaza Branch)	109.508374	18.272619	4.4	4.4	4.4	4.5
Chujian Flowers Coffee (Bar Street Branch)	109.51314	18.23385	3.9	3.9	3.9	3.9
Intercontinental Resort Banshan Peninsula Beer Factory	109.49994	18.21096	3.8	3.8	3.9	3.9
JQ coffee coffee	109.49431	18.28036	4.4	4.2	4.4	4.4
Sunset Bar Seascape Cafe Dining Bar Cocktails Afternoon Tea Band Table ...	109.53651	18.21228	4.0	4	4.1	4.1
Tai he shou Biao nai ka	109.51724	18.22022	4.1	4.2	4.1	4.2
Park Hyatt Sanya Sun Bay Qinyuan	109.611529	18.189166	4.1	4.1	4.2	4.2
Siye Sushi (Duty Free Phase II Branch)	109.750452	18.377025	3.9	3.9	3.9	3.9
Yalong Bay Mangrove Resort Lobby Bar	109.638713	18.229203	3.9	3.9	3.9	3.9
Cnhls quan chicken hamburger (linwang branch)	109.70309	18.31087	3.6	3.6	3.6	3.6
Cnhls chicken hamburger (Tiandu branch)	109.591151	18.284931	3.5	3.5	3.5	3.5
JW Marriott Hotel Sanya Shanhaitian Wushan Korean Cuisine Smoki Moto	109.513569	18.215605	4.0	4	4.1	4.1
Yalong Bay Marriott Hotel Edo Yinriliao Restaurant	109.630425	18.226077	3.7	3.7	3.7	3.7
Yi tiao rou she (yingbin rd China railway plaza branch)	109.509161	18.272791	4.5	4.5	4.8	4.4
Ajisen Lamian Noodles (Longhai Road Branch)	109.64422	18.23031	4.0	4	4	4
SUBWAY (Yalong Bay Branch)	109.622808	18.24236	3.8	3.8	3.8	3.8
McDonald's (Sanya No.1 Harbor Branch)	109.528792	18.223072	3.7	3.7	3.7	3.7
Orange Coffee ·Orenji Coffee· The End of the World (Sanya Branch)	109.32936	18.30386	4.5	4.3	4.6	4.5
Cucina Italian Restaurant Guchina Italian Restaurant	109.49943	18.2528	3.9	3.9	3.9	3.9
Starbucks (Sanya Sunshine Finance Plaza Branch)	109.512512	18.274132	4.1	4	4.1	4
Starbucks (Sanya Jinrun Haoting Branch)	109.507792	18.251362	3.9	3.9	3.9	3.9
Kfc (Lanhai Huating Branch)	109.513521	18.253163	3.9	3.9	3.9	3.9
KFC (Haitangwan Branch KFC Branch)	109.750725	18.372538	3.6	3.6	3.6	3.6
FreeGen snack bar	109.51808	18.22046	4.3	4.4	4.5	4.3
Starbucks Zhenxuan (Sanya Lanhai Huating Branch)	109.514035	18.253201	3.9	3.9	3.9	3.9
Kfc (sunshine finance plaza branch)	109.513294	18.274134	3.9	3.9	3.9	3.9
Zaomiao cafe	109.497089	18.256916	3.8	3.7	3.8	3.7
Musaka Greece Seafood Restaurant (Huanglong Street Seaside Branch)	109.334745	18.302797	4.3	4.4	4.7	4.4
Yalong Bay Rui J Hotel Seascape Lobby Bar Leisure Gallery The Drawing Room	109.616116	18.216737	3.9	3.8	3.9	3.9
Shui an ge tai restaurant	109.49925	18.21026	3.9	3.9	3.9	3.9
Crowne Plaza Sanya Bay Hotel Linfeng Lobby Lounge	109.379979	18.289089	3.8	3.7	3.8	3.8
McDonald's (Binhai World Branch)	109.644325	18.230595	3.5	3.5	3.5	3.5
Lady.qlonge (Dadonghai Baohong Branch)	109.517987	18.222712	4.2	4.1	4.5	4.3
Cnhls quan chicken hamburger (tuanjie branch)	109.502304	18.254074	3.5	3.6	3.6	3.5
Sekiya Sumo Family Chengxiwu (Dadonghai)	109.522004	18.225294	4.2	4.2	4.3	4.4
Sanya Hongzhou Yacht Hotel Haiyi Riliao Restaurant	109.5108	18.229327	3.6	3.6	3.6	3.6
Shengyi Hotel Fanghua Shengyi Bar	109.497454	18.255914	4.1	4.1	4.2	4.1
Starbucks (Sanya Yalong Bay No.1 Town Branch)	109.622924	18.242534	3.9	3.9	3.9	3.8
Fly coffee	109.516042	18.261643	4.1	4	4.1	4.1
Yuliao Japanese Food Heniu Sukiyaki (Lanhai Plaza Branch)	109.513751	18.253431	4.3	4.5	4.6	4.4
Hongxinghui all-day restaurant (Renaissance Sanya Haitang Bay Resort Hotel)	109.784561	18.400318	3.6	3.6	3.6	3.6
McDonald's (Sanya Jiefang Road Branch)	109.504448	18.250018	3.6	3.6	3.6	3.6
McDonald's (Sanya Yingbin Road Branch)	109.501693	18.266405	3.8	3.8	3.8	3.8
Xinghai aquatic music snack bar (Renaissance Sanya Haitang Bay Resort Hotel)	109.784476	18.400251	3.8	3.8	3.9	3.9
Best us Shi Yu Guo feng Chao cha dessert bureau	109.503094	18.239983	4.4	4.3	4.5	4.4
McDonald's (Sanya Phoenix Airport Branch)	109.411668	18.308464	3.7	3.7	3.7	3.7
Pizza Hut (Haitang Liuba Food Street Branch)	109.737171	18.343581	3.8	3.8	3.8	3.8
Star Malt Star Malt Cave Seascape Coffee Western Restaurant (Houhai Branch)	109.729806	18.273856	4.6	4.5	4.7	4.6
Shenxianhui Deep Sea Fish Cuisine (Huifeng International Branch)	109.51974	18.263637	3.8	3.8	3.8	3.8
Youjianhai Chinese and Western Dining Bar Seafood Barbecue Bar (Yalongwan Branch)	109.651542	18.231163	3.3	3.4	4.3	3.5
Pizza Hut (golden phoenix Branch)	109.495044	18.260574	3.9	3.9	3.9	3.9
Yichu 1 Kitchen (Sanya 1 Hotel Branch)	109.722162	18.297423	4.5	4.5	4.6	4.5
JW Marriott Resort Haitang Bay ·THE LOUNGE Lobby Bar	109.741665	18.348307	3.9	3.9	3.9	3.9
Starbucks (Sanya Haitangwan International Duty Free City Branch)	109.750843	18.372232	3.6	3.6	3.6	3.6
JOYBOX heli (duty-free city phase 2 branch)	109.7499	18.37633	3.6	3.6	3.7	3.6
Starbucks (Sanya Pearl Plaza Branch)	109.503831	18.25686	3.8	3.8	3.8	3.8
Starbucks (Sanya Haitangwan Hexindao Branch)	109.749287	18.374511	3.8	3.8	3.8	3.8
KFC (Guogou Branch)	109.507171	18.236681	3.7	3.7	3.7	3.7
Cnhls chicken hamburger (Jiefang No.2 Branch)	109.50065	18.2621	3.6	3.6	3.6	3.6
Luckincoffee Luckin Coffee (Hailv Duty Free City Branch)	109.529249	18.289769	4.2	4.2	4.2	4.2
McDonald's (Yalong Bay Outlet Branch)	109.624241	18.2424	3.7	3.7	3.7	3.7
Yezhou No.1 Thai Restaurant (Renaissance Sanya Haitang Bay Resort Hotel)	109.78458	18.40044	4.8	4.8	4.8	4.8
Coral hotel wuzhizhou-Asian style restaurant	109.761926	18.312436	3.7	3.7	3.7	3.7
Pullman Sanya Bay Resort Shazhou Western Restaurant	109.453359	18.285529	4.5	4.5	4.5	4.5
Cnhls quan chicken hamburger (jinsida branch)	109.519559	18.294449	3.5	3.5	3.5	3.5
Niufu Japanese-style Seafood Roasted Meat (Dadonghai Yixian Seascape Branch)	109.518436	18.220706	4.4	4.3	4.4	4.4
The Westin Haitang Bay Hotel Lobby Bar Hand-mixed Cocktails	109.750626	18.368682	3.7	3.7	3.7	3.7
CRAZYONES Crewangs Spanish Restaurant (Haitangwan Branch)	109.749919	18.376579	4.1	4.1	4.2	4.1
Sofitel Sanya Liwen Resort Hotel Lobby Bar	109.734527	18.329527	3.8	3.8	3.8	3.8
Kfc (haihong DT branch)	109.441295	18.292575	3.8	3.8	3.8	3.8
Hongzhou international yacht hotel-Caribbean western restaurant	109.51036	18.22912	3.7	3.7	3.7	3.7
KFC (Mangrove Branch)	109.491528	18.285718	3.8	3.8	3.8	3.8
Paile hamburger fried chicken (Wenming Road Branch)	109.508079	18.244271	3.8	3.7	3.8	3.7
Yiben tuna fishing house	109.497553	18.213453	3.8	3.8	3.8	3.8
Kfc (baosheng branch)	109.506297	18.241117	3.7	3.7	3.7	3.7
Fuji Mountain Restaurant Japanese Restaurant	109.519247	18.232987	3.8	3.8	3.8	3.8
Komori Japanese Restaurant (Sheraton Hotel Floor 3 Branch)	109.493288	18.261452	3.9	4.2	4.4	4
Kfc (Xinhonggang branch)	109.579108	18.279578	3.8	3.8	3.8	3.8
Yuekelai Pizza Steak Restaurant (Jin Run Plaza Branch)	109.50779	18.25112	3.6	3.6	3.6	3.6
Solicious solisu (Houhai branch)	109.7293	18.27159	4.4	4.3	4.7	4.4
Misheng flower shop bloom flower (Shibu farm store)	109.508635	18.294285	4.4	4.3	4.5	4.5
Atlas coffee COFFEEGRAM (Tianya district 270 degree seascape branch)	109.33042	18.303802	4.4	4.4	4.5	4.5
1402coffee (Sanya Branch)	109.554654	18.304156	4.5	4.4	4.6	4.4
Kfc (ganghua branch)	109.515251	18.244782	3.6	3.6	3.6	3.6
Blue Face Cafe Haibin coffee shop (sunset landscape branch)	109.329547	18.303811	4.3	4.2	4.3	4.3
Cnhls quan chicken hamburger (Tianya branch)	109.332939	18.305609	3.3	3.3	3.3	3.3
KFC (golden phoenix Branch)	109.495024	18.260624	3.8	3.8	3.8	3.8
Afternoon tea at Yalong Bay Seaview International Resort Hotel	109.658297	18.232425	3.6	3.6	3.7	3.7
Shi guang Miao si restaurant Mediterranean flavor HELLO MUSAE	109.33471	18.30278	4.7	4.6	4.8	4.6
Burger King (Lihe MOHO Plaza Branch)	109.430311	18.291461	3.9	3.9	3.9	3.9
Cnhls quan chicken hamburger (fishing village branch)	109.51124	18.222727	3.4	3.4	3.4	3.4
Cnhls chicken hamburger (nantian NO.48 branch)	109.760513	18.407183	3.5	3.5	3.5	3.5
Shi sheng he Niu roasted meat specialty store	109.510543	18.281279	4.5	4.4	4.5	4.4
Kfc (Sanya Pedestrian Street Branch)	109.502493	18.249583	3.7	3.7	3.7	3.7
Intime Coffee (Shangdong Coast Branch)	109.496578	18.279002	4.7	4.7	4.6	4.7
Meiruo Chujian Banshan Seascape Sunset Coffee	109.501173	18.225747	4.3	4.2	4.6	4.5
INMooCE coffee	109.518179	18.224319	4.7	4.6	4.6	4.7
SANTA LUCIA· seascape Italy restaurant	109.32978	18.30365	4.0	4.3	4.4	4.2
Kfc (food plaza branch)	109.737316	18.343766	3.6	3.6	3.6	3.6
McDonald's (Tianyue Lakeside Branch)	109.528922	18.273075	3.9	3.9	3.9	3.9
Starbucks (Sanya Aviation City Branch)	109.411488	18.308424	3.9	3.8	3.8	3.9
Bird's Nest Resort Feilongling Western Restaurant	109.640644	18.258194	3.8	3.8	3.9	3.8
SOLAR Sola Bar (Houhai Branch)	109.729451	18.271194	4.3	4.3	4.4	4.2
KFC (high-speed railway station Branch)	109.492735	18.296125	3.6	3.6	3.6	3.6
Kfc (Yalong Bay Branch)	109.644516	18.233985	3.7	3.7	3.7	3.7
Huiying book store coffee Jing brewery Guan	109.331163	18.304763	3.8	3.8	3.8	3.8
Cnhls quan chicken hamburger (Hongsha branch)	109.562922	18.242842	3.5	3.6	3.6	3.5
Starbucks (Sanya Mangrove Holiday World Branch)	109.491291	18.285012	3.9	3.9	3.9	3.9
Cun Lu ri Liao (Houhai branch)	109.728834	18.271564	4.4	4.4	4.5	4.5
McDonald's (Sanyong Phoenix City Branch)	109.510802	18.278472	3.8	3.8	3.8	3.8
Shen Lany Lamian Noodles (Shengli Plaza Branch)	109.501881	18.251501	3.7	3.9	4	3.9
McDonald's (Sanya Linda Outlet Branch)	109.578714	18.278834	3.7	3.7	3.7	3.7
Jin Dazhou Korean barbecue	109.438055	18.307213	3.6	3.7	3.7	3.6
Marco Polo Steak House Bar (Dadong) ...	109.522044	18.225351	4.7	4.6	4.6	4.6
Mcdonald's (Rui hai Jin yuan branch)	109.491832	18.271662	3.7	3.7	3.7	3.7
McDonald's (Jiabao Garden Store)	109.521549	18.253339	3.7	3.7	3.8	3.7
Kai Vifell Meng Youlang Restaurant	109.731629	18.3225	4.4	4.4	4.6	4.3
Worry-free dog coffee around the grain	109.514854	18.246106	3.7	3.7	3.7	3.7
Nami Sushi (Sanya Bay Mangrove Holiday World Branch)	109.491736	18.285701	3.3	3.2	3.3	3.3
Burger King (Haitangwan Duty Free Shop Phase 2 Branch)	109.750127	18.376268	3.7	3.8	3.7	3.7
Chujian Flowers Coffee (Yazhouwan Science and Technology City Branch)	109.172458	18.329358	4.0	4	4.2	4.1
Weiting music snack bar (Yingbin Road Branch)	109.512243	18.271177	3.9	4	4.1	3.9
Starbucks (Sanya Yingbin Road Branch)	109.501435	18.266507	3.8	3.8	3.8	3.8
Lobby bar phase 1 yihui Drift (Sanya 1 Hotel Branch)	109.722267	18.297407	3.8	3.8	3.8	3.8
No.19 qiaersi barbecue beef omasum hotpot	109.703327	18.312134	3.7	3.8	3.8	3.8
Xiaoquan Sushi (Jinjiling Branch)	109.499647	18.284197	3.7	3.7	3.7	3.7
McDonald's (Tianya Haijiao Branch)	109.351777	18.294427	3.6	3.6	3.6	3.6
Haitang luhu resort hotel-yue coffee western restaurant	109.693738	18.306828	3.7	3.6	3.7	3.7
McDonald's (Sanya Yuxiu Road Drive-thru Branch)	109.494527	18.294807	3.7	3.7	3.7	3.7
Taijishi Thai food stall	109.729377	18.271447	4.5	4.6	4.6	4.5
Ubc coffee (Sanya Shanshui International Branch)	109.521049	18.243001	3.7	3.8	3.8	3.8
Handu bibimbap (MOHO plaza branch)	109.430629	18.291409	3.3	3.3	3.3	3.3
Find Café	109.469986	18.277862	4.2	4.1	4.5	4.3
Sumei Coast Hello yello coffee (Design Works Branch)	109.32932	18.30384	4.4	4.4	4.6	4.4
Pizza Hut (Haichang Sleepless City Branch)	109.726159	18.313899	3.9	3.9	3.9	3.9
Luoviii Winery Japanese Roasted Bird izakaya (Yingbin Road Branch)	109.504937	18.269254	3.7	3.8	4.3	4.1
This is Kyrgyzstan.	109.507561	18.272081	4.4	4.3	4.8	4.8
Cnhls quan chicken hamburger (tianyue lakeside branch)	109.528174	18.272639	4.0	4.2	4.2	4.2
Mcdonald's (zhongyang boulevard branch)	109.506219	18.242119	3.7	3.7	3.7	3.7
Cnhls quan chicken hamburger (ganghua branch)	109.516455	18.245158	3.8	3.9	3.9	3.8
Cnhls chicken hamburger (Haitangwan branch)	109.751088	18.399292	3.4	3.4	3.4	3.4
Taishishou Thai Tea Restaurant (Sanya Haitangwan Branch)	109.750204	18.376201	4.6	4.6	4.7	4.6
SUBWAY (Summer Store)	109.523691	18.224031	3.7	3.7	3.7	3.7
COZY COFFEE keyi coffee	109.728262	18.271102	4.3	4.3	4.2	4.3
Xiaoquan Sushi (Lizhigou Branch)	109.524089	18.296039	3.7	3.7	3.7	3.7
Golden phoenix Amanda full-time restaurant	109.49444	18.26053	4.0	4	4	4.1
Zhu Cun xian Dao Japanese cuisine (Haitangwan 68 branch)	109.737513	18.344173	4.3	4.4	4.4	4.4
Aix arome cafe Aix Coffee Shop (Sanya Phoenix International Airport Branch)	109.412806	18.307692	3.2	3.3	3.3	3.3
Paile hamburger fried chicken (Danzhou branch)	109.513154	18.278384	3.6	3.6	3.6	3.6
LLCOFFEE&TEA (Hongzhou Wharf Tourist Center Branch)	109.510963	18.231673	4.5	4.4	4.5	4.4
Uminoya Korean Barbecue (San Ya Wan Yi Feng He Life Plaza Branch)	109.418316	18.292052	4.2	4.3	4.3	4.4
Luhuitou state guesthouse-western restaurant	109.498826	18.216574	3.6	3.6	3.6	3.6
Keyu coffee	109.519075	18.265394	3.6	3.6	3.6	3.6
McDonald's (Sanya Dadonghai Branch)	109.520874	18.221984	3.6	3.6	3.6	3.6
Blue Star Blue Star Seascape Coffee (Maisui Seascape Meisu Branch)	109.330592	18.303798	4.1	4.1	4.2	4.2
Cnhls chicken hamburger (Tongxin Jiayuan branch)	109.537601	18.295951	3.6	3.6	3.6	3.6
Clementine.Co,Ltd coffee house	109.513912	18.270671	4.2	4.2	4.4	4.4
Burger King (Phoenix International Airport Xilianlang Branch)	109.40933	18.30671	3.6	3.7	3.7	3.6
Luckincoffee Luckin Coffee (Zhonghuan Branch)	109.511363	18.275243	4.1	4.2	4.2	4.2
Guest House Yanyu Japanese Teppanyaki	109.647219	18.232473	3.6	3.6	3.6	3.6
Ansanpang Korean-style Barbecue (Shangpin Street Branch)	109.512614	18.249659	4.2	4.3	4.4	4.2
26HOME	109.515963	18.270457	4.1	4	4.3	4.1
Kfc (dadonghai branch)	109.524691	18.224191	3.6	3.6	3.6	3.6
Tasiting China Hamburg (Linwang Branch)	109.70278	18.31176	3.8	4.2	4.2	3.9
Brunch+ can wineshop (Dadonghai branch)	109.518758	18.224629	4.6	4.6	4.8	4.8
Chujian Flowers Coffee (Dayue Center Branch)	109.520132	18.281792	3.9	3.8	3.9	3.9
Lvchu Fitness Meal (Yuechuan Branch)	109.503248	18.265132	3.8	3.7	3.7	3.8
Cnhls quan chicken hamburger (Rui du shui jun branch)	109.569006	18.280066	3.7	3.9	3.9	3.8
LAWSON Lawson (Shangpin Street Branch)	109.512971	18.252184	4.0	4.1	4.1	4.1
Bige ·Neighborhood	109.496776	18.257364	4.3	4.1	4.4	4.2
Rongshengyuan Japanese-style Cuisine (Yingbin Road Branch)	109.517298	18.278019	3.5	3.7	4.1	3.8
Xiangtaiyuan music snack bar	109.495355	18.294776	4.1	4.1	4.2	4.2
Xingmaiya Seascape Coffee Music Western Restaurant (Houhai Branch)	109.729778	18.273998	3.7	3.8	3.8	3.7
Yishou branch Japanese-style fresh toast (San market branch)	109.493351	18.268781	4.1	4.1	4.1	4.1
Xi Hu Guan dong Zhu specialty store	109.524981	18.287621	4.7	4.8	4.6	4.8
S.down Coffee (Xidao branch)	109.375168	18.241268	4.3	4.4	4.3	4.4
AK original barbecue bar (airport branch)	109.43458	18.30846	3.7	3.7	3.7	3.7
Dicos (fenghuang town Branch)	109.453559	18.298939	4.0	4.1	4.2	3.8
Kfc (Banshan Peninsula Branch)	109.496771	18.212691	3.5	3.5	3.5	3.5
Pizza Hut (Lizhigou Selected Branch)	109.538931	18.297961	4.2	4.4	4.3	4.2
Meilang American style finger food seafood (Houhai branch)	109.730321	18.273691	3.9	3.9	4	3.9
Jiuliu 96LOUNGE· American Style Dining Bar (Yalongwan Branch)	109.612627	18.244907	3.9	3.9	4	4
Luckincoffee Luckin Coffee (Yifang Store)	109.506093	18.242363	4.0	4.1	4.1	4.1
Japanese Teppanyaki (Haichang Dream Sleepless City Food Street Branch)	109.726723	18.31283	3.9	3.9	3.9	3.9
McDonald's (Sanya Donghai Haoting Branch)	109.522567	18.225177	3.5	3.5	3.5	3.5
Cool BBQ Brazil beef steak barbecue	109.728186	18.271184	4.4	4.3	4.1	4.4
KFC (Yazhou Branch)	109.172778	18.352858	3.5	3.8	3.7	3.5
Lihe Windham Hotel-Genoa Western Restaurant	109.43082	18.29108	3.9	3.9	3.9	3.9
Locke Platinum Hotel-Buffet Western Restaurant (Sanya Bay Branch)	109.496181	18.258643	3.8	3.8	3.9	3.9
The Westin Haitang Bay Zhiwei Western Restaurant	109.7496	18.36902	3.8	3.8	3.8	3.8
Crowne plaza sanya Haitang bay-full-time western restaurant	109.7492	18.36273	3.9	3.9	4	4
Wuzhizhou Coral Hotel Lexiang Buffet (Green Island All-Day Western Restaurant)	109.76046	18.312957	3.3	3.3	3.4	3.4
Yalong Bay Rui J Hotel Xiu Binhai Beach Buffet Western Restaurant Social	109.616019	18.2168	3.9	3.9	3.9	3.9
Sheraton Sanya Haitang Bay Resort Hotel-Feast Western Restaurant	109.740431	18.346292	3.7	3.7	3.8	3.7
Fengshou Western Restaurant (Hilton Gretel Selected Hotel)	109.156415	18.329185	3.8	3.8	3.8	3.8
Yalong Bay Global City Hotel (Tourist Jiaoxi Restaurant)	109.65583	18.23317	3.4	3.5	3.5	3.5
Junlan sanya bay guesthouse-western restaurant	109.39507	18.289723	3.5	3.5	3.6	3.6
Sanya Taikang Home Resort Hotel Zhenpin Zhixuan Manyuan Western Restaurant	109.725639	18.307206	4.3	4.3	4.8	4.5
Haiyun Resort Sanya Bali Style Western Restaurant	109.444051	18.28736	3.7	3.6	3.7	3.6
Xiaoquan Sushi (Innovation Branch)	109.505052	18.251052	3.8	3.8	3.8	3.8
Xiaoquan Sushi (Yazhou Branch)	109.166898	18.368252	3.6	3.6	3.6	3.6
Xiaoquan Sushi (Yanglan Branch)	109.453002	18.299148	3.6	3.6	3.6	3.6
Usa California beef noodle king bibimbap (Sanya Bay Branch)	109.430537	18.291449	3.3	3.3	3.3	3.3
Taishisan Thai milk tea Laos iced coffee	109.730259	18.272637	3.9	3.9	4.1	4
Happy Aisimi Beef Steak Buffet (Harbour City Branch)	109.529208	18.222278	3.7	3.7	3.7	3.7
Sanya Jiusuo Special Beef Steak Hotpot (Shengli Branch)	109.503046	18.247576	3.8	3.8	3.7	3.7
Nanyang gourmet (Houhaicun branch)	109.730506	18.272876	4.1	4.2	4	4.2
Crowne Plaza Sanya Center Qingsheng Japanese Food Buffet	109.514848	18.234543	3.5	3.6	3.6	3.6
Yuman Thai hand-marked milk tea Laos iced coffee	109.513361	18.246841	4.1	4.1	4.1	4.1
Yishou branch Japanese-style fresh toast (Mingzhu branch)	109.503295	18.256175	4.4	4.4	4.4	4.4
Shuishang Siam Thai barbecue hotpot Muslim	109.566124	18.334119	4.0	4	4	4
The ancient street in Vietnam is freezing.	109.501155	18.285593	3.8	3.8	3.8	3.8
Jiangzi grilled fish (No.1 harbour branch)	109.52899	18.222244	4.7	4.7	4.7	4.6
Aju cold drinks shop (First Market Branch)	109.508531	18.237361	4.0	4	3.9	3.9
Moguofang spicy balsamic pot (Chunyuan Road Branch)	109.503927	18.259777	4.2	4.2	4.2	4.2
Pengpai barbecue buffet (Lanhai Shopping Plaza Branch)	109.513767	18.253257	3.8	3.8	3.8	3.8
Lai pang zi rou Xie Bao (tiancheng branch)	109.50432	18.2504	3.7	3.7	3.7	3.7
Fishing Village Fried Chicken Branch (Fishing Village Road Branch)	109.510159	18.221898	3.7	3.7	3.6	3.7
Tianya Yiheng Theme Night Market (Yiheng Shopping Center Branch)	109.48566	18.27394	3.6	3.5	3.5	3.5
Jiangzi Grilled Fish (Tiancheng Branch)	109.50423	18.25031	3.8	3.9	3.9	3.9
Sanya Addison hotel Jin restaurant MARKET· hotpot buffet	109.749307	18.365103	4.4	4.3	4.4	4.4
Taier fish with Chinese sauerkraut (Lan Hai Hua Ting branch)	109.513772	18.253546	4.7	4.7	4.7	4.6
Ru Lao er Lao tan fish with Chinese sauerkraut (pedestrian street tiancheng shopping mall branch)	109.504416	18.250296	3.8	3.8	3.8	3.8
Tanlu spicy tofu pudding grilled fish (Haitang 68 Global Food Street Branch)	109.737183	18.343513	4.2	4.2	4.2	4.2
YOOOOO you dessert	109.728117	18.272737	4.4	4.3	4.3	4.3
Lai pang zi rou Xie Bao (Jin Run branch)	109.507838	18.251088	3.7	3.7	3.7	3.7
Lai pang zi rou Xie Bao (letiancheng branch)	109.539126	18.297266	3.8	3.8	3.8	3.8
Phoenix Island Resort Sky Lounge	109.492666	18.240886	3.8	3.8	3.9	3.8
Atlantis-crocus cafeteria	109.744384	18.357064	4.6	4.5	4.6	4.5
Haman Resort Habao Household Restaurant (Dadonghai Branch)	109.52861	18.221304	3.8	3.9	3.9	3.9
Taier fish with Chinese sauerkraut (No.1 harbour city branch)	109.529113	18.222773	4.5	4.5	4.5	4.5
Jinjiang Baohong Hotel Sanya	109.518367	18.223717	3.6	3.6	3.7	3.7
Zuoan Lakeside Barbecue Buffet Dinner (Pullman Yalong Bay Hotel)	109.628837	18.228147	3.8	3.8	3.8	3.8
Yuan qi Lou su Zhai restaurant (nanshansi branch)	109.20445	18.293581	3.7	3.7	3.7	3.7
Senlindayaozi	109.51377	18.24571	4.4	4.4	4.2	4.3
Wei Jue mei wa fish head	109.512707	18.249107	3.8	3.8	3.8	3.8
Qiye broth ke (lanhai plaza branch)	109.513786	18.253336	3.8	3.8	3.8	3.8
Aimite Personal Dingzhi Dessert Cake (Shengli Road Store)	109.500957	18.254617	4.4	4.4	4.3	4.5
Jiushi barbecue (Lanhai shopping plaza branch)	109.513281	18.253551	4.4	4.4	4.5	4.3
Xiao princess Bao chicken roast chicken Jia barbecue (Yingbin Road Branch)	109.498563	18.262651	4.6	4.6	4.4	4.6
Xingzhiwei spicy balsamic pot (Yingbin Road Branch)	109.50567	18.2697	3.8	3.8	3.8	3.8
Sheraton Sanya Haitang Bay Resort Hotel-Yacui Restaurant	109.740576	18.346713	3.8	3.8	3.8	3.8
Jiangzi Grilled Fish (Lanhai Shopping Plaza Branch)	109.513686	18.253216	4.1	4.1	4.1	4.1
Wangjing Xiaoyao (Sanya Head Store)	109.516177	18.27076	4.4	4.3	4.3	4.3
Taier Fish with Chinese sauerkraut (Jin Run Yangguang Branch)	109.507684	18.251014	4.6	4.6	4.7	4.6
Renren Lao hotpot (shangpin ST branch)	109.512632	18.251174	3.9	3.9	3.9	3.9
Wei Wei an Qian Ceng cake (Shengli store)	109.50158	18.253004	4.1	4.1	4.1	4.1
Taier fish with Chinese sauerkraut (Haitangwan Hexindao branch)	109.7498	18.37641	4.3	4.3	4.3	4.3
Aijia Yipin (Jinjiling Branch)	109.499939	18.286128	4.8	4.8	4.8	4.8
Nai Xue de cha (summer department store)	109.523671	18.223821	4.2	4.2	4.2	4.2
Yuwei air garden theme snack bar (Baosheng Plaza Branch)	109.506181	18.241601	3.9	3.9	3.9	3.9
Pengwangxing Litchi Mu Roasted Chicken (Lucheng Boulevard Head Store)	109.53758	18.305898	3.8	3.8	3.8	3.8
D taner grilled fish	109.512971	18.248131	3.6	3.6	3.7	3.6
Jiangzi Grilled Fish (Mingzhu Branch)	109.503796	18.256806	3.9	3.9	3.9	3.9
Yalong Bay Sheraton Meijingtai Lobby Bar	109.633068	18.227456	3.9	3.9	3.9	3.9
Hanwu Creativity online celebrity Personal Dingzhi Bakery (Shangpin Street Shixiang Store)	109.514072	18.248693	4.2	4.2	4.2	4.2
Wo Shi Xiao te fan Tang cake custom made (meifeng Villa Store)	109.517792	18.241778	4.7	4.7	4.8	4.7
Pullman Sanya Bay Haiju Resort Hotel Puruisiba	109.453312	18.285812	4.0	4	4.1	4.1
Shuitong Kingdom Theme Restaurant (Yalongwan Hilton Branch)	109.628655	18.225697	4.2	4.2	4.2	4.2
Yangxiaoxian (Tuanjie Street Branch)	109.502567	18.253887	3.8	3.8	3.8	3.8
Xiao Princess Bao Chicken Roast Chicken Barbecue Store (Nanbian Hai Lu Si Xiang Branch)	109.502942	18.230557	4.1	4.1	4	4
Jianyue Time Cake (Heping Street Store)	109.506507	18.243907	3.7	3.8	3.8	3.8
Atlantis hotel Plato lobby bar	109.742357	18.357537	4.8	4.8	4.8	4.8
Jun Rui ling shui suan fen (Xinfeng ST branch)	109.502878	18.250568	3.8	3.8	3.8	3.8
Marriott Yalong Bay Resort Lobby Lounge	109.630943	18.226148	4.0	3.9	4.1	4
Xinyuan bakery cake bread dessert (Jinjiling store)	109.50068	18.28223	3.9	3.9	3.9	3.9
MGM Resort Hotel Lobby Bar	109.635283	18.228493	4.0	3.9	4.1	4
Angus Barbecue Buffet (Shengli Wanghao Shopping Plaza Branch)	109.501938	18.251508	3.7	3.9	4.1	3.9
Howard Johnson Guoguang Resort Sanya Yeyutang (Howard Johnson Guoguang Branch)	109.441911	18.290061	4.3	4.3	4.4	4.3
Xingfu Cake Birthday Cake (ji yang Store)	109.53658	18.30381	4.6	4.6	4.6	4.6
Zhan Xiang sen Lin brochette roast store (shangpin ST branch)	109.51331	18.24687	4.2	4.2	4	4.1
Hao A Yi Chao Yogurt (Danzhou Community Branch)	109.513372	18.277972	4.2	4.2	4.1	4.1
Crowne Plaza Sanya Center Lan 'an cafeteria	109.51477	18.23431	3.6	3.6	3.7	3.7
Nianlun theme roast bar (Yalongwan branch)	109.62499	18.25037	4.5	4.5	4.6	4.6
Tartars charcoal roast lamb leg (Sanya head store)	109.53621	18.29913	4.1	4.1	4	4.1
Old Tartars Roast Lamb Leg (Shibu Farm Branch)	109.508495	18.292646	4.1	4.1	4	4.1
Renheng Crown Resort Haitang Bay-270 Seascape Restaurant	109.748427	18.363271	4.3	4.3	4.3	4.3
Pullman Sanya Bay Resort Qixia Pavilion	109.453297	18.285802	4.5	4.4	4.5	4.5
Qianxili (Jiefang Road Pedestrian Street Branch)	109.504427	18.249897	3.8	3.8	3.8	3.8
Nihao Paris Bread Dessert (Youth Song Store)	109.501674	18.26659	4.0	4	4	4
Waxiaojiang Iron Pot Bullfrog (Shangpin Street Branch)	109.513804	18.247794	4.1	4.1	3.9	4
Erhaichou Tofu (Shangpin Street Branch)	109.514002	18.246912	3.9	3.9	3.8	3.9
Fangyankao pettitoes (Jiefang Road Snack City Branch)	109.504895	18.250572	3.7	3.7	3.7	3.7
Hefulao Noodles (Duty Free City Phase II Branch)	109.74983	18.37616	3.9	3.9	3.9	3.9
Yixin dessert (foreign trade road branch)	109.493911	18.264181	3.7	3.7	3.7	3.7
Xiangzili theme barbecue	109.498929	18.284341	4.1	4.1	4	4.1
Angel Zhixin Bakery (Guangming Street Store)	109.504402	18.246542	3.9	3.9	3.9	3.9
Filson Language (Daboluo Branch)	109.52864	18.222843	3.9	3.9	3.9	3.9
Jingdao roasted duck restaurant	109.507537	18.27166	4.5	4.5	4.7	4.5
Ha Xuan ren de noodles (Huihuicun branch)	109.446089	18.301209	3.9	4	3.9	3.9
Sanya Bay Mangrove Roast Duck	109.49454	18.28639	3.7	3.7	3.7	3.7
Yi Chunqiu Fat Beef Hotpot (Zhonghuan Plaza Erlou Branch)	109.511517	18.275047	4.5	4.4	4.5	4.4
Taier fish with Chinese sauerkraut (youth song plaza branch)	109.501413	18.266533	4.9	4.9	4.9	4.9
Shu wa Xiang huo Yan bullfrog	109.513638	18.248138	3.8	3.8	3.8	3.8
Pengpai barbecue buffet (duty-free city branch)	109.528633	18.290766	4.4	4.5	4.6	4.6
Wanxiangyuan stone fish	109.514106	18.245566	3.6	3.6	3.6	3.6
LINLEE Linli Handmade Lemon Tea (Mingzhu Plaza Branch)	109.503725	18.255861	4.7	4.6	4.4	4.6
Ji Long Roasted Duck Restaurant (Xinmin Road Branch)	109.508086	18.240476	3.9	3.9	3.8	3.8
Intercontinental Resort Banshan Peninsula Taolange	109.502778	18.210458	3.8	3.8	3.8	3.8
Waxiaojiang Iron Pot Bullfrog (Jiefang Road Branch)	109.506927	18.243787	3.9	3.9	3.9	3.9
Sanya shanhaitian hotel aotuge selected reef all-day restaurant THE REEF	109.513386	18.217876	3.9	3.9	3.9	3.9
Sofitel sanya-all-day restaurant	109.73382	18.32939	3.9	3.9	3.9	3.9
Intercontinental resort banshan peninsula-beach bar	109.502346	18.210386	3.9	3.9	3.9	3.9
Shierwa constellation (Letiancheng branch)	109.538732	18.297492	3.7	3.7	3.7	3.7
Jiumenzhai Stone Fish (Letiancheng Branch)	109.539007	18.297772	3.5	3.5	3.5	3.5
Tanlu spicy tofu pudding grilled fish (Sanya Bay Ramada Branch)	109.429666	18.291546	3.9	3.9	3.9	3.9
Agong barbecue	109.504603	18.241693	3.8	3.8	3.7	3.8
Ranye dessert coffee	109.504296	18.268786	4.5	4.6	4.6	4.6
Feilan Maoka (Jinhe Shopping Mall Branch)	109.5007	18.28186	4.8	4.7	4.8	4.8
Jinhaiyuan fishing port	109.393641	18.295211	3.8	3.8	3.8	3.8
Bapple big apple cake (mingzhu store)	109.503263	18.256403	3.9	3.9	3.9	3.9
Cha Xiao ri Chang (lanhai shOPping plaza op branch)	109.514209	18.253492	4.3	4.3	4.4	4.3
Fenghetang (Sanya Time-honored Shoushouli)	109.506903	18.253913	3.9	3.9	3.9	3.9
Zhou gong Zhou po (Hexi road branch)	109.507661	18.249011	3.6	3.6	3.6	3.6
Zhuangyuange (Jinjiling Branch)	109.502723	18.284503	3.8	3.8	3.8	3.8
Yongjing Wushan Grilled Fish (Jiefang Road Branch)	109.503171	18.256571	3.7	3.7	3.7	3.7
Nostalgic barbecue bar	109.527034	18.220969	4.0	4	4	4
Pintangju casserole rice noodles (Heping Street Branch)	109.50632	18.24418	3.9	3.9	3.9	3.9
Bapple big apple cake (innovation store)	109.505602	18.251101	3.9	3.9	3.9	3.9
Sanya 313 mutton Zhuang natural hotpot	109.496471	18.261711	4.3	4.3	4.3	4.3
Bantianyao grilled fish (Ji yang le Tian cheng branch)	109.539026	18.298036	4.8	4.8	4.8	4.8
Nanyang Dashifu (Lanhai Shopping Plaza Branch)	109.514534	18.253581	4.2	4.1	4.2	4.2
Tianjin Bay Restaurant (Tianfang Intercontinental Resort Hotel)	109.75312	18.375	4.4	4.4	4.4	4.4
Today X Book House Sanya Bay Mangrove Holiday World Branch	109.494882	18.286122	3.9	3.8	3.9	3.9
Intercontinental Resort Banshan Peninsula Guanhai Gallery	109.501784	18.211204	3.9	3.8	3.9	3.9
No.99 Wangjiao giblet Bao food stall (Linwang Night Market Branch)	109.704275	18.312545	3.8	3.8	3.8	3.8
Benniu giblet (Jianshe ST branch)	109.507043	18.243789	3.6	3.6	3.6	3.6
Hushang Ayi Fresh Fruit Tea (Letiancheng Branch)	109.538998	18.297948	3.9	3.9	3.9	3.9
Oubeisi Professional Bakery Cake (ji yang Store)	109.589891	18.283781	3.7	3.7	3.7	3.7
Dadonghai hotel-jasmine ya quan ri restaurant	109.527322	18.222482	3.7	3.7	3.7	3.7
Grassland Legend Fresh Mutton Hotpot Barbecue (Jinjiling Branch)	109.501922	18.283452	4.7	4.7	4.8	4.7
Kuqi Qiqihar barbecue	109.512711	18.245811	4.7	4.8	4.5	4.5
Bantianyao Grilled Fish (Tianya Shengli Plaza Branch)	109.501993	18.251389	4.4	4.5	4.7	4.5
Huoli healthy porridge (head store)	109.509085	18.241245	3.6	3.6	3.6	3.6
Liu 2 Washuxiang Renjia (Wenming Road Branch)	109.507947	18.244824	4.5	4.4	4.3	4.4
Sanya Yalong Bay Marriott Resort Hotel Fish Bar	109.63131	18.22489	3.9	3.9	3.9	3.9
Yuqinghua jiaozi (Jiefang Road Branch)	109.503029	18.259979	3.6	3.6	3.6	3.6
Meijiale art bakery (shangpin ST store)	109.514467	18.245427	3.9	3.9	3.9	3.9
Pedestrian street snack city	109.504412	18.250192	3.6	3.5	3.5	3.5
Yalong Bay Hilton Linxuan Lobby Bar	109.62867	18.225707	4.6	4.5	4.7	4.6
Bantianyao Green Pepper Grilled Fish (Tianya Jin Run Plaza Branch)	109.507544	18.251094	4.8	4.7	4.8	4.7
Danzaiji (Mingzhu Branch)	109.503897	18.256207	3.8	3.8	3.8	3.8
Sanya shanhaitian hotel aotuge selected ju top floor bar THE POD	109.513448	18.218018	4.3	4.3	4.4	4.3
Fish Shang xian Cao Mao stone fish (Lanhai Plaza Branch)	109.513937	18.253341	3.9	3.9	3.9	3.9
Xiatian bakery	109.489645	18.294165	3.7	3.7	3.7	3.7
Dadonghai Barbecue Bar (Dadonghai Branch)	109.527469	18.220907	4.5	4.7	4.8	4.6
Pang Jie Zha Zha (Qunzhong Street Branch)	109.506154	18.248674	3.8	3.8	3.7	3.8
CoCo coco (innovation branch)	109.505118	18.250988	4.1	4.1	4.1	4
Aidu bakery (Tianya Huanglong Street Store)	109.333888	18.30551	3.8	3.9	3.9	3.9
CHUN YANG cha Shi chun yang (lanhai plaza branch)	109.513916	18.253381	4.3	4.3	4.3	4.3
Mi Xue bing cheng (shangpin ST boulevard branch)	109.512713	18.245223	4.3	4.3	4.3	4.3
No.13 Ding 'an Xiaohuangniu	109.704374	18.312494	3.8	3.8	3.7	3.8
Yi ren yi Guo buffet hotpot fried meat (jiefang road branch)	109.506509	18.242769	4.2	4.2	4.2	4.3
Jiangzi grilled fish (youth song branch)	109.501673	18.266573	4.2	4.6	4.6	4.3
Wawa store	109.511204	18.251144	4.2	4.2	4.1	4.1
Pindexiang food shop	109.493713	18.268785	3.6	3.6	3.6	3.6
JW Marriott Sanya Shanhaitian Hotel Lobby Bar The Lounge	109.513488	18.215889	3.9	3.8	3.9	3.9
Xiaohetao Barbecue Restaurant (Hongzhou Bar Street Branch)	109.51215	18.23365	4.6	4.6	4.7	4.6
Aiyu Sunshine (Jiefang Road No.2 Branch)	109.505098	18.249788	3.6	3.6	3.6	3.6
Da Xiang Xiao Xiang bakery (Tiandu store)	109.590894	18.283594	4.0	4.1	4.1	4.1
Nai Xue de cha (qingchunsong branch)	109.501942	18.266622	4.3	4.4	4.5	4.4
Aiyu Sunshine (Sanya Hexi Road Branch)	109.509461	18.236321	3.7	3.7	3.7	3.6
Hong Kong Mizhilian (Dadonghai Branch)	109.528898	18.223228	3.9	3.9	3.9	3.9
Haiji fried chicken (fishing village branch)	109.510361	18.222051	3.6	3.6	3.6	3.6
LirErlang roasted bone (Danhu Road Head Store)	109.510521	18.281081	3.8	3.8	3.8	3.8
Meet fresh (big pineapple branch)	109.529035	18.222583	3.9	3.9	3.9	3.9
Chaoniucun barbecue (Letiancheng branch)	109.538711	18.297951	4.8	4.7	4.8	4.6
Yinyun seascape resort hotel-Chinese restaurant	109.396603	18.289293	3.6	3.6	3.6	3.6
Heyigang (Fenghuang Road Branch)	109.511521	18.277811	3.8	3.8	3.8	3.8
Jiaxuan casserole healthy Guo (litchi Gou branch)	109.53708	18.299518	3.8	3.8	3.8	3.8
Filson Yu (Conch Branch)	109.528747	18.273388	3.9	3.9	4	3.9
Seascape suzhai restaurant	109.21107	18.29377	3.8	3.8	3.8	3.8
Aoku Terrace Restaurant (Sanya Bay Branch)	109.485804	18.275464	4.3	4.4	4.6	4.4
Liaota cuisine restaurant (Nanshansi branch)	109.218402	18.304015	4.4	4.4	4.4	4.4
Du mei Zhen San he Zhu tripe wrapped chicken (lizhigou branch)	109.531763	18.297775	4.1	4.1	4.1	4.1
Haagen-Dazs (Sanya Summer Branch)	109.523273	18.223193	4.0	4.1	4.1	4
CoCo Coco (Danzhou Community Branch)	109.512929	18.278159	4.4	4.3	4.4	4.4
Xinyuan bakery cake bread dessert (shangpin ST store)	109.512898	18.247408	3.7	3.7	3.7	3.7
Hulala barbecue store	109.510704	18.278574	4.1	4.1	4.2	4.1
CoCo coco (qingchunsong branch)	109.501384	18.266664	4.3	4.2	4.3	4.2
Meet fresh (Lanhai Plaza Branch)	109.513948	18.253278	3.9	3.9	3.9	3.9
Haagen-Dazs (Sanya Baihuagu Branch)	109.642858	18.231438	4.3	4.3	4.3	4.2
Naxienian BBQ barbecue bar	109.514596	18.245146	3.9	3.9	3.9	3.9
Xiaochuniang frog pot	109.513743	18.247623	4.6	4.6	4.5	4.6
Nihao Paris Bread Dessert (Lanhai Branch)	109.513763	18.253428	4.0	4	4	4
Hao Shi Wei Shi San Yi (Hexi Road Branch)	109.508182	18.248652	4.5	4.5	4.4	4.4
Malaimei Manual Bakery (Shangpin Street Store)	109.515654	18.248854	4.1	4	4.1	4
Dq cake ice cream (Sanya Youth Song Store)	109.501605	18.266715	4.5	4.5	4.5	4.5
Huo Ji cha dang (longhai style townlet branch)	109.735214	18.379118	4.4	4.5	4.4	4.5
Du Mei Zhen San He Zhu Belly Packed Chicken (Fenghuang Road Branch)	109.519776	18.23874	4.5	4.5	4.4	4.4
Haitangwan Grand Hyatt Hotel Coffee House Buffet	109.739176	18.344232	3.9	3.9	3.9	3.9
Musi barbecue (tiancheng branch)	109.504431	18.250341	4.6	4.5	4.6	4.5
Jiale grilled fish	109.5919	18.28138	4.3	4.3	4.2	4.1
Kongjia pigeon	109.494533	18.281403	3.8	3.8	3.8	3.8
Tartars roast lamb leg brand direct sales stores	109.513763	18.277936	4.1	4.2	4.1	4.2
Bate charcoal barbecue (Longhai style town branch)	109.736032	18.379483	3.8	3.8	3.8	3.8
A-Gump Guokui (Lanhai Shopping Plaza Branch)	109.513762	18.253362	3.9	3.9	3.9	3.9
Shaxian Snacks (Yalongwan Branch)	109.6449	18.23417	3.6	3.6	3.6	3.6
Xinyuan bakery cake bread dessert (foreign trade branch)	109.495048	18.262342	3.7	3.8	3.8	3.8
Yi noodles restaurant (Haitang 68 global food street branch)	109.737654	18.344274	3.7	3.7	3.7	3.7
Ai Jia yi pin (shangpin ST branch)	109.513391	18.248521	4.2	4.1	4.1	4.2
Wensi Store New Ronghe Cantonese Cuisine (Yingbin Road Branch)	109.507464	18.271284	4.3	4.3	4.5	4.5
Xin lobby bar afternoon tea (Tianfang Intercontinental Resort Hotel)	109.752695	18.374719	3.9	3.9	4	3.9
Sheraton Sanya Haitang Bay Resort Hotel Noodles	109.740431	18.346291	3.9	3.9	3.9	3.9
Tartars roast lamb leg (Haitangwan branch)	109.735893	18.377702	4.4	4.4	4.2	4.3
Bapple big apple cake (jinjiling store)	109.499903	18.281263	3.8	3.9	3.9	3.8
Ziyiwei Barbecue Bibimbap (Shangpin Street Branch)	109.513232	18.248	3.9	3.9	3.8	3.8
Tianmimi (Lizhigou Market Branch)	109.526524	18.296681	3.8	3.8	3.8	3.8
Changlaicha Fruit Tea Institute (Guangming Road Direct Sales Stores)	109.504272	18.246603	4.2	4.2	4.2	4.1
Cheng Yong he Chao shan xian beef kway teow soup hotpot	109.502697	18.253917	4.1	4.1	4	4.1
Sky Bar Sky Bar (Sanya 1 Hotel Branch)	109.721746	18.297446	4.6	4.6	4.6	4.6
Ru Shi Shu su restaurant	109.51625	18.246	3.9	3.9	4	3.9
Gu 'aila Xianchao Mixed Noodles (Jin Run Branch)	109.507519	18.251259	4.2	4.3	4.5	4.3
Filson Language (Letiancheng Branch)	109.538908	18.297828	3.9	3.9	3.9	3.9
Si Xi Ma Lu Ya Zi Di Zhuo Barbecue (Hong Shu Mi Jie Branch)	109.49193	18.28376	4.6	4.7	4.6	4.6
Yipin Stall Roasted Beef (Longhai Style Town Branch)	109.735973	18.377601	4.4	4.5	4.3	4.4
Tianmimi (Qilin Lane Branch)	109.51266	18.25027	3.8	3.8	3.8	3.8
Asako yasha dessert shop	109.74506	18.40202	4.1	4.1	4.2	4.2
No.20 Haitangwan giblet pot (Haitangwan Linwang Night Market Branch)	109.704018	18.312198	4.5	4.5	4.1	4.5
Pelosi Pelosi (Mingzhu Branch)	109.503678	18.257398	3.8	3.8	3.8	3.8
Fish Shang xian Cao Mao Zheng qi stone fish (litchi Gou branch)	109.527002	18.297492	3.9	3.9	3.9	3.9
Tianqilou Handmade Beef Lamian Noodles	109.413534	18.307825	3.5	3.5	3.5	3.5
Zhangjia Guandong barbecue	109.501596	18.284251	4.2	4.4	4.7	4.3
Asan soup	109.514732	18.271772	3.8	3.8	3.8	3.8
Haitangwan Minsheng Westin Zongtao Bar Top Floor Infinite Swimming Pool Afternoon Tea	109.749738	18.369443	4.1	4.2	4.4	4.3
Gang men ya Hua fried rice noodles (tuanjie road branch)	109.501723	18.253943	3.7	3.7	3.7	3.7
Bing Bing Jiang Mianmian Bing (Haitang Longhai Branch)	109.735696	18.3779	4.6	4.7	4.6	4.4
Shishang cowboy barbecue boutique Hainan barbecue hotpot (train head store)	109.499244	18.303014	4.1	4.1	4	4.1
Chixie Restaurant (Dadonghai Branch)	109.5192	18.22746	4.2	4.4	4.5	4.3
Golden palm resort hotel-Dan GUI quan ri restaurant	109.649945	18.232095	3.6	3.6	3.6	3.6
Longsheng foreign pastry cake	109.502026	18.255176	3.7	3.7	3.7	3.7
Accompanying sheng freedom	109.52686	18.2765	3.9	3.9	3.9	3.9
Sauce bone barbecue (shangpin ST branch)	109.51555	18.244703	4.1	4.1	4.1	4.1
Xiaotang Barbecue (Haitangwan Longhai Style Town Branch)	109.732764	18.377025	4.3	4.3	4.3	4.3
Mr.hemade baking studio (Haichang Dream Sleepless City Store)	109.727824	18.313876	4.0	4	4	4
Green House (Sanya 1Hotel Branch)	109.721766	18.297466	4.4	4.4	4.4	4.4
Yalong bay seascape international resort hotel seascape Fang	109.65832	18.23226	3.5	3.5	3.6	3.6
Xiari food plaza	109.523867	18.223407	3.5	3.5	3.5	3.5
Changlai beef brisket restaurant	109.515504	18.244554	4.0	4	3.9	3.9
Hushang Ayi Fresh Fruit Tea (Xinfeng Street Branch)	109.504651	18.251491	3.8	3.8	3.8	3.8
Yexiaoka (Yalong Bay Dongrong Food Plaza Branch)	109.63085	18.22834	3.9	3.9	3.9	3.9
Fulai barbecue	109.611199	18.286645	4.4	4.3	4.3	4.3
Lao A Qiang Clay Pot Rice (Heping Street Branch)	109.508262	18.244192	3.6	3.6	3.6	3.6
Xiao Liu Jin Qiong Gan Kao barbecue snack (Shangpin Street Branch)	109.513604	18.245766	3.9	3.9	3.9	3.9
CoCo Coco (First Market Branch)	109.507999	18.237979	3.9	3.9	3.9	3.9
Huo le Rong he Chinese food zhenxuan branch (Hexi road branch)	109.508264	18.247794	4.7	4.8	4.9	4.8
Mi Xue bing cheng (yi market branch)	109.508084	18.237999	3.9	3.9	3.9	3.9
Yedaofen family (Daboluo branch)	109.528749	18.221949	3.6	3.6	3.6	3.6
Zhengxin Chicken Cutlet Fried Chicken Barbecue (Weilong Branch)	109.507738	18.237928	3.5	3.6	3.5	3.5
Xin San he bing lang Hua pork tripe Bao pheasant (Tongxin Jiayuan branch)	109.537282	18.294062	3.8	3.8	3.8	3.8
Crystal Palace Restaurant Moon Cake Collection Point	109.509662	18.278052	3.8	3.8	3.8	3.8
Lihe Windham Hotel Lobby Bar	109.430811	18.291061	4.0	3.9	4	3.9
CoCo Coco (Shengli Plaza Branch)	109.501543	18.253013	4.1	4.1	4	4.1
Yejiwang	109.508999	18.222999	4.0	4	3.9	3.9
Taishan Mountain Barbecue Brochette City (Jiabao Garden Branch)	109.521349	18.25308	4.6	4.7	4.8	4.5
Crown resort sanya Haitang bay-qu children's restaurant	109.74678	18.36229	3.9	3.9	3.9	3.9
Taizhongniu bone soup store	109.447856	18.299946	3.8	3.8	3.8	3.8
Yihetang (Sanya Jinjiling Branch)	109.499987	18.283984	3.8	3.8	3.8	3.8
Chengxiaojiang bakery (Tongxin Jiayuan store)	109.533675	18.294083	3.8	3.8	3.8	3.8
Xuji Xinglong Hotel (Jixiang Street Branch)	109.499831	18.258491	3.7	3.7	3.6	3.7
Aiyu Sunshine (Jiefang Road No.3 Branch)	109.503061	18.256865	3.8	3.8	3.8	3.8
Chushan onigiri (Lanhai Plaza Branch)	109.513807	18.253267	4.0	4.1	4.1	4.1
Jike pie	109.499618	18.283788	3.6	3.7	3.6	3.7
Xianming pancake guozikao cold noodles (shangpin ST branch)	109.51412	18.24667	3.9	3.9	3.8	3.9
Niutongling (Hongsha Branch)	109.561419	18.242039	3.7	3.7	3.7	3.7
Jun Shuang La Tang Daoxiao Noodles	109.49995	18.28497	4.0	4	3.9	4
Yelintan grant restaurant buffet	109.42256	18.291104	3.5	3.5	3.6	3.6
Qiqi fish pot (shangpin ST branch)	109.512762	18.245152	3.8	3.7	3.7	3.8
Lijie Tunchang Fengmu Vanilla Duck (Sanya Bay Branch)	109.442981	18.298031	4.4	4.5	4.2	4.4
Jianghu Jian brochette hotpot (Haitangwan branch)	109.73194	18.376716	4.4	4.3	4.3	4.4
Hehe charcoal barbecue store (Danzhou community farmers' market erlou branch)	109.513512	18.278552	3.8	3.8	3.8	3.8
Jiangzi Grilled Fish (Sanya Hai Hotel)	109.529219	18.289799	4.8	4.8	4.9	4.8
Laojie cauldron beef soup Wuzhishan beef feast (Tuanjie Street Branch)	109.502191	18.254061	4.5	4.5	4.4	4.5
Haipi barbecue music snack bar (Yingbin Road Branch)	109.508361	18.272641	3.9	3.9	3.9	3.9
Zhuangyuange barbecue roasted pork knuckle (Youyi Road Branch)	109.493913	18.264933	4.0	4.2	4.1	3.8
Yumu Lanzhou Lamian Noodles (Sanya Bay Branch)	109.441618	18.292116	3.5	3.5	3.5	3.5
Wahaha milk tea (shangpin ST branch)	109.512706	18.249556	4.3	4.2	4.3	4.4
Miloke bakery studio (Hedong road store)	109.511328	18.253654	4.8	4.8	4.8	4.8
CoCo coco (jinjiling branch)	109.499734	18.284134	4.0	4	4	4
Da Zhuo Lu chuan er (shangpin ST branch)	109.512707	18.249697	4.4	4.4	4.5	4.5
Wu er Lao tan zi fish with Chinese sauerkraut (sanyawan branch)	109.441712	18.291972	4.1	4.2	4.2	4.3
QiongXiaochuan barbecue Hainan chicken soup (Letiancheng branch)	109.537591	18.295891	4.8	4.8	4.8	4.8
D-1 Music Barbecue Restaurant (Shangpin Street Branch)	109.513923	18.249156	4.4	4.4	4.5	4.6
Xicha (Haitangwan International Duty Free City Phase II Branch)	109.749385	18.37514	3.9	4.2	4.1	4
Guoxiaoyaxiang Tofu (Shangpin Street Branch)	109.514121	18.245951	4.5	4.4	4.2	4.4
Xin hong Ji Qiong yuan yi xian seascape restaurant	109.518596	18.220686	4.0	4.1	4.4	4.3
Yishanbang restaurant	109.218082	18.305292	3.8	3.9	3.8	4
Grand hyatt Haitangwan Chi Pan barbecue restaurant	109.740333	18.344131	4.0	3.9	4	4
Ou feng mai Tian custom made bakery (jinjiling store)	109.49858	18.28536	3.6	3.6	3.6	3.6
Fangjie roast lamb leg roast whole lamb (farm branch)	109.508437	18.292277	3.9	3.9	3.9	3.9
Benniu giblet (Dadonghai Branch)	109.522402	18.223601	3.6	3.6	3.6	3.6
Howard Yebing (Qingchunli Branch)	109.495104	18.260574	4.6	4.5	4.5	4.4
Guolianghao fish frog shuangpin (San ya wan yi feng he life plaza branch)	109.417744	18.29192	4.8	4.8	4.8	4.8
Lvdousu (Hekoule Branch)	109.503733	18.255824	4.6	4.6	4.5	4.5
Zhegade barbecue grilled fish bullfrog	109.500633	18.283593	3.6	3.6	3.6	3.6
Grassland roast lamb leg (Shibu farm road branch)	109.508135	18.291775	3.9	3.9	3.9	3.9
Another Noodles Haipai Noodles (Yalong Bay Aolai Branch)	109.623228	18.242769	3.0	3	3.1	3.1
Baosiyuan (Danzhou Branch)	109.513004	18.278202	3.8	3.8	3.8	3.8
Ningxiang love rat Handmade Lemon Tea Room (Jiefang Road Alishan Branch)	109.503894	18.252724	3.9	3.9	3.9	3.9
Yikouxian Dongshan mutton hotpot qianguqing branch	109.540095	18.305598	3.9	3.9	3.9	3.9
Oubeisi bakery (linwang store)	109.703476	18.31412	3.7	3.7	3.7	3.7
Hu tu Zhao Xiang Shi re Lu (lanhai branch)	109.513782	18.253212	3.7	3.7	3.7	3.7
M7·CAKE birthday cake party dingzhi	109.54114	18.297233	3.9	3.9	3.9	3.9
Chayubao (flagship store)	109.507661	18.248991	4.3	4.3	4.2	4.3
Hilton Sanya Garden Hotel Huahuiwei Restaurant	109.486581	18.274751	3.8	3.8	3.8	3.8
Oubeisi (Xiayangtian Branch)	109.519714	18.231494	3.8	3.8	3.8	3.8
Cake richangtian cake dessert dingzhi	109.494855	18.266252	4.0	4	4	4
Xicha (Yalong Bay Binhai World Branch)	109.643949	18.230569	4.1	4.2	4.2	4.1
Ningxiang love rat Handmade Lemon Tea (Jinjiling Branch)	109.500185	18.283865	4.1	4.1	4.1	4.1
Howard Yebing (Dadonghai Branch)	109.521764	18.22321	4.5	4.5	4.5	4.4
Sheraton Sanya Haitang Bay Resort Lobby Bar	109.740248	18.346618	3.9	3.8	3.9	3.9
Huicha (Sanya Pedestrian Street Branch)	109.502614	18.249434	3.7	3.7	3.7	3.7
Du Mei Zhen San He Zhu Belly Covered Chicken (Yuechuan Middle Road Branch)	109.514319	18.272049	3.8	3.8	3.8	3.8
Grand hyatt Haitang bay lobby lounge	109.739058	18.344168	3.9	3.9	3.9	3.9
Liubanxia bakery	109.513314	18.248749	4.2	4.2	4.2	4.2
Dq cake ice cream (Binhai World Branch)	109.644762	18.230352	4.2	4.3	4.2	4.1
Yilang Lobby Bar (Renaissance Sanya Haitang Bay Resort)	109.784676	18.399894	3.7	3.7	3.7	3.7
Golden chicken hand stall barbecue	109.489053	18.286283	4.4	4.4	4.4	4.5
Xuefeier Cake (Shangpin Street Gangmencun Store)	109.514893	18.241523	3.9	3.9	3.9	3.9
FATELEAF yuanye tea	109.751253	18.371463	3.5	3.5	3.5	3.5
Dumeizhen Sanhe pork tripe wrapped chicken (Linchunhe Road Branch)	109.518018	18.241268	4.7	4.7	4.7	4.6
Taibanding (Hainan Sanya Shangpin Street Branch)	109.514265	18.244935	3.8	3.8	3.8	3.8
Xiaotanjia Barbecue (Houhaiwan Branch)	109.730078	18.272432	4.8	4.8	4.7	4.8
Xuncha (No.1 Harbour City Branch)	109.528839	18.222769	3.9	3.9	3.9	3.9
Chabaidao (First Market Branch)	109.507432	18.238152	4.2	4.2	4.1	4.2
Haitian Yise Restaurant Camping Barbecue Buffet (Tianfang Intercontinental Resort Hotel)	109.756602	18.373362	3.7	3.7	3.8	3.7
CoCo Coco (Baihuagu Branch)	109.643486	18.232246	3.9	3.9	3.9	3.9
CoCo Coco (Style No.2 Branch)	109.50617	18.24414	3.9	3.9	3.9	3.9
Yijie shrimp bar bullfrog grilled fish hotpot (Shangpin Street 8 Lane Branch)	109.513676	18.247636	3.9	3.9	3.8	4
Chengdu Snacks Shop (Sanya Head Store)	109.514055	18.245945	3.8	3.8	3.8	3.8
Crowne plaza sanya bay resort-starlight all-day restaurant	109.37997	18.288957	3.7	3.7	3.7	3.7
Yuanlianghong jiaozi Wonton (No.3 Market Branch)	109.493279	18.269379	3.7	3.9	3.9	3.8
Aimiqi bakery cake	109.514288	18.278398	3.7	3.7	3.7	3.7
Babafang cake (Shangpin Street Yixiang Store)	109.5158	18.244914	3.9	3.9	3.9	3.9
Midu bakery cake custom made (Gangmen Cunyi Road Store)	109.51354	18.244437	3.8	3.8	3.8	3.8
Hutaoli Music Wine House (Baihuagu Branch)	109.64322	18.232813	3.8	3.7	4	3.8
CoCo Coco (Dadonghai Branch)	109.520843	18.223143	3.9	3.9	3.9	3.9
Pinlian vegetarian restaurant	109.52869	18.28685	3.9	3.9	3.9	3.9
Hutong barbecue	109.494445	18.281425	3.8	4	4.2	4.1
Sanya international duty-free city-food plaza	109.750961	18.372031	3.4	3.3	3.4	3.4
Chan yue yuan su Zhai	109.205112	18.293002	3.3	3.3	3.2	3.2
Yihetang (Sanya Danzhou Community Branch)	109.513366	18.278246	3.7	3.7	3.7	3.7
Jinwei Noodles (Baihuagu Commercial Street Branch)	109.643345	18.231875	2.9	2.9	2.9	2.9
Xiajiangke beef brisket hotpot (Yanglan branch)	109.45447	18.29848	3.9	4	4	3.9
Mandarin Oriental Hotel Sanya Noodles Bar Haimeng Camping Wine House Live Folk Songs ...	109.536501	18.212271	3.7	3.7	3.8	3.7
Hao Hao Shi Ji Li zhi mu roast chicken Yao Ji (lizhigou branch)	109.541033	18.306603	3.8	3.9	3.9	3.9
Yuan zhe Shang tou grilled fish (linwang branch)	109.703058	18.312538	3.7	3.9	4.1	3.4
Xu Liushan hong kong-style dessert	109.749944	18.376123	3.7	3.9	4	3.9
GELATOBUONO Jieladian (Guogou Branch)	109.506048	18.236558	4.3	4.2	4.2	4.4
Ke c ke d fruit and vegetable oxygen bar (Haiyun road branch)	109.5227	18.22364	3.7	3.7	3.7	3.7
Jianggong Tunchang Fengmu Vanilla Duck (Jinjiling Branch)	109.496957	18.278731	4.0	3.9	4	3.9
Haozai Roasted Duck (Jixiang Street Branch)	109.50187	18.25994	4.0	4	4	4
Dq cake ice cream (Sanya Phoenix Airport Branch)	109.411767	18.308317	3.8	3.9	3.9	3.9
Xinyuan bakery cake bread dessert (Gangmencun store)	109.513447	18.238087	3.7	3.7	3.7	3.7
Beiwei 18 Degree Roasted Beef Sausage (sanya station Branch)	109.494528	18.2943	4.0	4.1	4.1	4.2
Bapple big apple cake (Danzhou community store)	109.512955	18.278145	3.7	3.7	3.7	3.7
Huicha (Sanya College Branch)	109.560035	18.327763	3.8	3.8	3.8	3.8
Sean Hot Spicy Dip (Shangpin Street Yixiang Branch)	109.515621	18.244931	3.6	3.6	3.6	3.6
Bao Dao Cantonese Dim Sum Specialty Store (Heping Street Branch)	109.506702	18.243942	3.9	4	4	3.9
Sanya Addison hotel beach club beach club swimming pool bar xian ...	109.749269	18.364676	4.9	4.9	4.9	4.9
Golden phoenix seascape hotel-Fenghuangge Chinese restaurant	109.49444	18.26062	4.2	4.3	4.3	4.3
CoCo Coco (Guogou Branch)	109.507051	18.236331	3.8	3.8	3.8	3.8
Kfc (Shangdong Coast Branch)	109.497251	18.278921	3.6	3.6	3.7	3.6
Fangjie grilled sheep leg (Yazhou branch)	109.178705	18.353055	3.7	3.7	3.7	3.7
Yuanji Yunjiao Fresh Choice (No.1 Market Branch)	109.508738	18.238158	4.0	4.1	4	4
Liangji northeast original barbecue barbecue	109.73449	18.37932	4.1	4.2	4	4
Benniu boutique giblet beef	109.512866	18.251876	3.6	3.6	3.6	3.6
Manjing grilled fish (Yalong Bay Yatai Branch)	109.644756	18.234606	3.7	3.6	3.6	3.6
Qiongzhou college sanya campus-No.1 canteen	109.531988	18.315648	3.6	3.6	3.6	3.6
Tian mi xian Yu cake dessert table (Heping store)	109.505454	18.243694	3.6	3.6	3.6	3.6
CoCo coco (foreign trade branch)	109.495149	18.262365	3.9	3.9	3.9	3.9
Xiangzili mutton chop lamb leg special barbecue	109.498729	18.283849	3.7	3.7	3.7	3.7
CoCo coco (shangpin ST 2 nd branch)	109.515896	18.244912	3.8	3.8	3.8	3.8
Yihetang (Sanya Hailuoyi Road Branch)	109.528771	18.273272	4.1	4.2	4.3	4.2
A Dao Xiao chuan (Danzhou community branch)	109.510669	18.278619	4.4	4.5	4.6	4.4
CoCo Coco (Yang Lan Tian Yun Branch)	109.454187	18.29855	4.1	4.1	4.2	4.1
Jin Wei Kao da gu (Danzhou community branch)	109.513701	18.277771	3.6	3.6	3.6	3.6
Guang yuan di Guo barbecue hotpot (Danzhou community branch)	109.51362	18.27779	3.8	3.8	3.8	3.8
Zhouyuanwai (Shangpin Street Branch)	109.512901	18.251177	3.7	3.7	3.7	3.7
CoCo coco (Xin mingzhu branch)	109.503252	18.256392	3.8	3.8	3.8	3.8
Tianxi 1968 Litchi Roast Duck	109.51127	18.230546	4.2	4.6	4.8	4.4
Nanshansu noodles	109.211061	18.293771	3.8	3.8	3.8	3.8
MGM Resort Chocolate House	109.63607	18.22837	3.9	3.9	3.9	3.9
Tudui outdoor barbecue grilled fish Hainan snack (Heping Street Branch)	109.504704	18.243162	3.8	3.9	4	3.9
LUKE CAKE· Luke bakery	109.516579	18.238049	3.9	3.9	3.9	3.9
Gongjifen Native (Wenming Road Branch)	109.508062	18.244312	3.7	3.7	3.7	3.7
Street barbecue bibimbap	109.514079	18.246859	3.7	3.7	3.7	3.7
Dq cake ice cream (Dadonghai branch)	109.520415	18.221885	4.0	4.1	4	4.1
Lao Tartars Barbecue (Longhai Style Town Branch)	109.73617	18.37962	3.8	3.8	3.8	3.9
Hainan Snack City (Dadonghai Branch)	109.528933	18.222166	3.6	3.6	3.6	3.6
Taihaihao	109.332195	18.305859	3.7	3.8	3.7	3.7
Yechuan Spicy Roasted Niugu (Xingyu Branch)	109.514945	18.29196	4.8	4.8	4.8	4.7
Oubeisi bakery (Fenghuang store)	109.45336	18.299001	3.8	3.8	3.8	3.8
Crowne Plaza Sanya Haitang Bay Renheng Lobby Bar	109.74813	18.36347	3.9	3.9	3.9	3.9
Yezhan grilled workshop	109.589081	18.281316	3.6	3.6	3.6	3.5
Feiyou Noodles (Longhai Style Town Branch)	109.732975	18.377195	3.8	3.8	3.7	3.7
Wenhua cake dessert (Haitangwan store)	109.730488	18.377261	3.9	3.9	3.9	3.9
M.moer bakery (shangpin ST store)	109.515577	18.244913	3.6	3.6	3.6	3.6
Maikesu cake (Jinjiling store)	109.4999	18.285968	3.9	3.9	3.9	3.9
Qian Yu Qian Xun dessert shop (Kangle Xiang medicine community store)	109.494851	18.266201	4.6	4.5	4.4	4.5
Rafting Alley (No.2 Middle School)	109.505504	18.247504	4.0	4	3.9	4
Rulaoer Fish with Chinese sauerkraut (Hai Hotel)	109.529152	18.28972	4.5	4.5	4.7	4.6
Yihetang (Xinjian ST branch)	109.508141	18.238241	3.7	3.7	3.7	3.7
Yezibao (Xiayangtian Branch)	109.521657	18.230617	3.8	3.8	3.8	3.8
Chun Shu si Cai fish restaurant	109.513049	18.249209	3.9	3.9	3.9	3.9
Mi Xue bing cheng (jianshe ST branch)	109.50737	18.243735	3.7	3.7	3.7	3.7
Time-honored litchi mu roast chicken	109.538603	18.305498	3.6	3.6	3.6	3.6
Yang Guofu Hot Spicy Dip (Jinjiling Branch)	109.499218	18.284238	3.6	3.6	3.6	3.6
Howard Yebing (Youth Song Branch)	109.501589	18.266554	4.3	4.3	4.2	4.4
Tianshi Workshop Qianceng Cake (Shanshui International Store)	109.522947	18.242167	3.7	3.7	3.7	3.8
Wanzhou grilled fish (Haitangwan branch)	109.735667	18.379223	3.7	3.7	3.7	3.7
Hilton Gretel Select Hotel Tea Gallery Lobby Bar	109.156514	18.329384	3.7	3.7	3.8	3.7
Jiumenzhai Stone Fish (Hongshulin Branch)	109.494542	18.282622	3.6	3.6	3.6	3.6
Yangxiaoxian (Dadonghai Fishing Village Branch)	109.509798	18.222406	3.7	3.7	3.7	3.7
Shengji authentic Puning rice rolls Wang	109.504168	18.248178	3.6	3.6	3.6	3.6
Ai Jia yi pin (fenghuang town branch)	109.45093	18.302754	4.0	4	3.9	3.9
Zhengxin Chicken Cutlet Fried Chicken Barbecue (Sanya ji yang Branch)	109.524451	18.295551	3.5	3.6	3.5	3.5
CoCo Coco (Shangpin Street Boulevard Branch)	109.512922	18.247583	4.0	4.1	4.1	4.1
Sanya Yacheng stinky tofu (Danzhou community store)	109.501462	18.254715	3.8	3.8	3.8	3.8
Meixindi time birthday cake	109.703188	18.311219	3.7	3.7	3.7	3.7
T CAKE tangxiaoni bakery	109.503846	18.266427	3.8	3.8	3.8	3.8
Zhengxin Chicken Cutlet Fried Chicken Barbecue (Sanya Mingzhu)	109.503733	18.255823	3.7	3.7	3.7	3.7
Hushang Ayi Fresh Fruit Tea (Hongtukan Branch)	109.579741	18.275261	3.8	4	4	3.9
Sanya Zhujiang Nantian Hot Spring Catering Food	109.728242	18.409977	3.4	3.4	3.5	3.4
CRAZY FRESH is fresh and crazy.	109.507972	18.251131	3.7	3.7	3.7	3.7
Sky island Sky Island (Sanya Bay Roof Seascape Branch)	109.500595	18.251005	3.7	3.6	3.7	3.7
Huicha (Mingzhu Plaza Branch)	109.503776	18.255609	3.9	3.9	3.9	3.9
Zuiyuwan salmon fish hotpot	109.514298	18.248928	4.1	4.5	4.5	4.2
Huicha (First Market Branch)	109.507473	18.238123	3.8	3.8	3.8	3.8
Huicha (Lizhigou Branch)	109.52402	18.29592	3.8	3.8	3.8	3.8
Mi Xue bing cheng (linwang boulevard branch)	109.703696	18.314516	3.9	3.9	3.9	3.9
Lina dessert shop (first market branch)	109.507454	18.238284	3.8	3.8	3.7	3.7
Hailaer mutton	109.512671	18.278575	3.8	3.8	3.7	3.7
Open the lobby of Vifell Menghai Bay.	109.733761	18.322021	4.6	4.4	4.5	4.5
Meiwa store	109.513041	18.246226	3.4	3.4	3.4	3.3
Sean Hot Spicy Dip (Jinjiling Branch)	109.500495	18.283715	3.7	3.7	3.7	3.7
Le Xiang le huo diving	109.51411	18.23222	3.8	3.8	3.8	3.8
Zhengxin Chicken Cutlet Fried Chicken Barbecue (Shangpin Street Branch)	109.513998	18.245388	3.7	3.7	3.7	3.7
Liu mang xian sen MR.DURANGO	109.483523	18.211187	4.2	4.2	4.6	4.2
Neighborhood hand-made lemon tea	109.512913	18.245313	3.9	4	4	4
Jiujiuguo cold rice noodles (Jinjiling branch)	109.499249	18.285009	4.1	4.2	4	4.2
Huicha (Innovation Branch)	109.505059	18.250969	3.9	4	4	4
Haagen-Dazs (Sanya Duty Free Shop)	109.749285	18.375063	3.8	3.8	3.8	3.8
Kaihe Chinese Style Convenient Fast Food (Jinjiling Branch)	109.501425	18.284065	3.5	3.5	3.5	3.5
Mom dipped mango in sauce	109.507382	18.249492	4.2	4.2	4.2	4.2
Simu bakery (lizhigou head store)	109.524087	18.30768	4.1	4.1	4.1	4
Yue Wang ge Huang (sanya branch)	109.515245	18.271025	3.8	3.8	3.8	3.8
Chayubao (Shanshui International Branch)	109.522052	18.242672	3.8	3.8	3.7	3.8
Muge roast lamb leg (foreign trade road branch)	109.494331	18.262921	3.8	3.9	3.8	3.8
Hushang Ayi Fresh Fruit Tea (Tianya Yanglan Branch)	109.452891	18.299671	3.8	3.8	3.8	3.8
Yihetang (Sanya Xinfeng Street Branch)	109.503441	18.250631	3.6	3.7	3.7	3.7
Xiaoyanzi barbecue barbecue hotpot	109.522782	18.298011	3.7	3.8	3.7	3.7
Seafood roast bar (Yatai commercial plaza branch)	109.645394	18.234674	3.7	3.7	3.7	3.7
Pian Zhou Cao yi grilled fish hall	109.44909	18.30032	4.8	4.8	4.9	4.8
Dadonghai night market	109.524446	18.221377	3.6	3.6	3.6	3.6
CoCo coco (letiancheng branch)	109.538864	18.297408	4.2	4.2	4.4	4.3
Fangjie grilled sheep leg mutton chop whole lamb (Letiancheng branch)	109.537193	18.293873	3.7	3.9	3.7	3.7
Jinzhiwei pancake guozi	109.513847	18.247037	3.8	3.8	3.8	3.8
Chaxiaoban	109.729241	18.271581	3.5	3.6	3.8	3.6
Limin Pie King (Foreign Trade Road Branch)	109.494627	18.262867	3.7	3.7	3.7	3.7
TODAY music snack bar (Yiheng shopping center branch)	109.485816	18.272826	4.1	4.1	4.2	4.1
Guang yuan di Guo barbecue barbecue (ji yang branch)	109.567881	18.280291	4.0	4.1	4	4
Fu shou Tian hai ya Luo soup mix (Hexi Lu Xi he apartment branch)	109.507551	18.250324	3.6	3.6	3.6	3.6
Hexige courtyard restaurant Mongolia copper pot hotpot barbecue	109.5303	18.31077	3.8	3.9	3.9	3.8
Haofuli (First Market Branch)	109.509455	18.238625	3.6	3.6	3.6	3.6
Tengqiao sparerib	109.735225	18.38446	3.8	3.8	3.8	3.8
MGM Resort Hotel-.Haitang Restaurant	109.635655	18.228025	3.8	3.8	3.8	3.8
Lijiayue pancake	109.562572	18.240652	4.1	4.1	4	4
Qin Yu Lin lang cake (Hexi road store)	109.509384	18.238514	3.6	3.6	3.6	3.6
Rafting Alley (Shangpin Street Branch)	109.515397	18.246366	4.0	4.1	4	4
Apinha music snack bar (Shangpin Street Branch)	109.515048	18.245198	3.7	3.7	3.7	3.7
Gangmen mutton Zhuang	109.512925	18.243985	3.4	3.4	3.4	3.4
Ben gong de cha (dadonghai international plaza branch)	109.528844	18.222224	4.3	4.2	4.3	4.3
Xi Niu Jing Niang Restaurant (Red women soldiers Theater Branch)	109.48597	18.33679	4.0	4.1	4	4.1
Lao Zhu Ji roasted duck restaurant	109.514013	18.247503	3.6	3.6	3.6	3.6
Grains Fish Meal (Shangpin Street Yixiang Branch)	109.515049	18.245199	3.7	3.7	3.7	3.7
Toupai guochao barbecue	109.589437	18.281987	3.6	3.7	3.9	3.8
Yihetang (Dadonghai Branch)	109.527844	18.22324	3.6	3.6	3.6	3.6
Jiumenzhai Stone Fish (Haitangwan Branch)	109.702666	18.309096	3.8	3.8	3.8	3.8
Juewei Duck Neck (Mingzhu Plaza Branch)	109.504022	18.257146	3.6	3.6	3.6	3.6
Ma Shi JIU Bao	109.724034	18.336894	4.0	4.1	4	3.9
Yihetang (Sanya Longling Road Branch)	109.522625	18.242595	3.6	3.6	3.6	3.6
Xie Xiang Lin Jin sheng Cui mandarin fish	109.499341	18.299891	4.2	4.3	4.2	4.3
Ai Yu yang guang restaurant (youyi branch)	109.495277	18.267337	3.7	3.7	3.7	3.7
Baixing bakery (Sanya store)	109.516926	18.238622	3.8	3.8	3.7	3.8
Dachengzi bakery (Letiancheng store)	109.537544	18.297305	3.8	3.8	3.8	3.8
Nai Xue de cha (Baihuagu business center branch)	109.643056	18.231479	4.1	4.1	4.2	4.1
Bing bing Jiang mian mian bing (first market branch)	109.507618	18.238158	4.6	4.6	4.4	4.6
Shenzhou Pigeon (ji yang Branch)	109.536114	18.294384	3.8	3.8	3.8	3.8
Xiaozhu Hanni Hot Spicy Dip Spicy Balsamic Pot (Shangpin Street Liuxiang Branch)	109.513843	18.247013	3.7	3.7	3.7	3.7
Aimite personal dingzhi bakery (jinjiling store)	109.498455	18.285741	3.8	3.8	3.8	3.8
A slice of bread (Tongxin Phase 3 Store)	109.53395	18.29413	3.7	3.7	3.7	3.7
Jingxinzhai (vegetarian restaurant)	109.526456	18.304346	3.9	3.9	3.9	3.9
Benniu giblet noodle rice (Waimao Road Flagship Store)	109.49563	18.26211	3.6	3.6	3.6	3.6
Dashude Branch pig bag (Jinjiling Branch)	109.500381	18.280919	3.8	3.8	3.8	3.8
Jiang Xiao Xi Jiang Bone Rib Rice (Summer Department Store)	109.522705	18.224075	3.6	3.6	3.6	3.6
Wangdefu Traditional Hainan Snacks (Sanya Branch)	109.503563	18.26029	3.7	3.7	3.7	3.7
Old Tartars Roast Lamb Leg (China City Branch)	109.512566	18.253466	3.7	3.7	3.7	3.7
Pang ge Jin Zhou chuan Dao	109.536911	18.292401	3.4	3.4	3.4	3.4
Rongshuwu beer supermarket	109.514784	18.233144	3.6	3.5	3.6	3.6
Yazhanggui (Airport Branch)	109.434531	18.309491	3.8	3.8	3.8	3.8
Longxin pork knuckle fan catering chain (litchi Gou branch)	109.526362	18.296682	3.6	3.6	3.6	3.6
Zhongyuan Heji Huimian Noodles (Luxun Middle School Branch)	109.553621	18.237741	3.7	3.7	3.7	3.7
Best us Shi Yu Zhen pin shark fin private cuisine	109.503078	18.240026	4.8	4.7	4.8	4.8
Ning Xiao er Bao da lemon tea (hongqi ST branch)	109.507115	18.240875	3.9	3.9	3.9	3.9
Xing kong ye ke snack bar	109.498251	18.284938	3.7	3.7	3.7	3.7
Auchan cake (Yangxin road store)	109.452779	18.297339	3.5	3.6	3.6	3.6
Fuyuanqiao crossing the bridge noodles	109.537181	18.293001	3.7	3.7	3.7	3.7
Ji Long Roasted Duck Restaurant (Chunyuan Branch)	109.505831	18.256001	3.6	3.6	3.6	3.6
Hairun dong goat hotpot	109.510348	18.221775	4.2	4.2	4	4.2
Yuanji Yunjiao Fresh Choice (No.2 Market Branch)	109.502736	18.257706	4.2	4.2	4.1	4.1
Hushang Ayi Fresh Fruit Tea (Sanya Airport Branch)	109.411473	18.308153	3.9	3.9	3.9	3.9
Doubletree by hilton sanya Haitang bay lobby bar	109.736315	18.332705	3.6	3.6	3.6	3.6
1986 barbecue wineshop (Danzhou community branch)	109.511406	18.277957	4.4	4.5	4.5	4.5
Ning Ji shou da lemon tea (shangpin ST branch)	109.514021	18.246891	4.1	4.2	4.1	4.1
Qiongcai Hainan Dong goat Zhuang	109.492941	18.272812	4.2	4.2	4.1	4.1
Yalong bay tropical forest park-tianjie snack city	109.625589	18.250205	3.6	3.6	3.6	3.6
Sweet honey (Jinjiling branch)	109.49943	18.2808	3.6	3.6	3.6	3.6
Yijia Qiqihar Barbecue (Hongshulin Branch)	109.494631	18.281281	3.8	3.8	3.8	3.8
DM diemu bakery	109.50159	18.26668	3.8	3.8	4	3.8
Huicha (Tiancheng Shopping Mall Branch)	109.50448	18.250573	3.6	3.6	3.6	3.6
Peasant-style yard Sanya cookshop (Chunyuan Road Branch)	109.505789	18.257289	3.7	3.7	3.7	3.7
Chuan Bai yue Wei yangxiezi (Shibu farm branch)	109.50845	18.292445	3.7	3.7	3.7	3.7
Jiujing barbecue barbecue brochette bar	109.493563	18.272513	4.3	4.2	4.3	4.3
[truncated: 108 more rows]
