# Supplementary material for: Spatial differences and underlying mechanisms in electronic word of mouth in the foodservice industry: A case of Sanya, China
Source: PLoS One. 2024 May 30;19(5):e0303913. doi: 10.1371/journal.pone.0303913 (PMC11139341; doi:10.1371/journal.pone.0303913)
Supplement: S2 Data — (XLSX) [file pone.0303913.s002.xlsx]

## Sheet: Foodservice industry
Commercial tenant	Longitude	Latitude
Alang Seafood Chain Restaurant (No.1 Market Branch)	109.508317	18.237939
Xiaohuzi Seafood Chain Store (First Market Branch)	109.508678	18.237649
Buzaike Seafood (First Market Head Store)	109.50847	18.23998
Haizhihua Seafood (Dadonghai Branch)	109.522525	18.221405
Xiao dolphin chain seafood restaurant (No.1 branch)	109.427974	18.289066
Floret haozailai Sichuan style seafood chain store	109.508733	18.237613
Wenjie Freshness Seafood Processing Shop (First Market Branch)	109.508709	18.240003
Buzaike Seafood (Atlantis Branch)	109.73262	18.357
Xiao dolphin chain seafood restaurant (No.6 branch)	109.645293	18.234305
Alang seafood restaurant (Haitangwan Atlantis branch)	109.733338	18.356684
Xiao dolphin seafood plaza (sanyawan branch)	109.488069	18.26634
Meijie Sichuan Style Seafood Chain Processing Shop (First Market Head Store)	109.508625	18.237833
Along seafood happy farmhouse (Haitangwan branch)	109.730147	18.379647
Sichuan style wanghaixian restaurant	109.72707	18.313674
Xuejie Seafood (Chunyuan Head Store)	109.504606	18.258179
Luoyi captain theme restaurant	109.520572	18.223792
Xiao freshness privacy kitchen seafood restaurant (Haitang branch)	109.733906	18.356716
Fisherman Kitchen Sichuan Style Seafood (Yalongwan Branch)	109.645862	18.230402
Sasa Dehai (wuzhizhou Branch)	109.727817	18.272567
Taiyi	109.504142	18.259132
Bafu seafood (train tou wan ren seafood plaza chain headquarters)	109.499081	18.303358
San sisters seafood processing store (Fenghuang airport branch)	109.444222	18.295592
Xian tasty seafood food stall	109.742162	18.359622
Xing Zeng JIU Yu Xiang ju seafood process (Youyi Road Branch)	109.495508	18.265148
Lin Jie Xiang Wei seafood (Haitangwan Atlantis branch)	109.72988	18.35805
Happy Diners Barbecue Buffet (Ganghua Branch)	109.514831	18.244861
Seafood Chanshi Seafood Chain Restaurant (Locomotive Branch)	109.499298	18.303568
Floret Jia Sichuan Style Seafood Chilli Crab (First Market Head Store)	109.508727	18.237593
Little Dolphin Seafood Plaza (Yalongwan Branch)	109.645251	18.234441
Sihai Fishing Village Lao Hainan Seafood Food Stall (Haitangwan Head Store)	109.705758	18.319136
Alang seafood chain processing store (Building B, Row 2, No.1 Locomotive Branch)	109.499258	18.303468
Sanya Xiangyuan Seafood Food Stall (Xidao Branch)	109.378211	18.295141
Pinyue Special Seafood Restaurant (Atlantis Branch)	109.73032	18.3577
Wenchang Xiaolaodi seafood dross vinegar hotpot (Atlantis branch)	109.730473	18.357086
Conch Girl Seafood Processing (First Market Yefengxiang Branch)	109.508661	18.239555
Xiao Dolphin Chain Seafood Restaurant (Haitangwan Branch)	109.729263	18.378052
Yi Hainan Seafood (Yefengxiang No.1 Market Branch)	109.508559	18.239945
Yanjie Seafood (Locomotive Branch)	109.499174	18.304157
Sanya Yejie Seafood Shop (Yi Market Branch)	109.508681	18.237611
Haitang 68 global food street	109.73756	18.344216
Tailang Taican Seafood Restaurant (Houhai Branch)	109.72931	18.27174
Little Dolphin Chain Seafood Restaurant (Airport Branch)	109.393593	18.29559
Mutton sanshan seafood processing stall	109.504719	18.259295
Jijie Seafood (First Seafood Market Branch)	109.508611	18.237845
Along seafood Hainan roast suckling pig (Sanya Bay Branch)	109.393451	18.296061
Donghai Longgong Seascape Restaurant (Dadonghai Branch)	109.52072	18.22085
Laishifu Sichuan style seafood restaurant chain restaurant (Atlantis branch)	109.73253	18.39177
Shuran Seafood (Fenghuang Seafood Plaza Branch)	109.444081	18.29514
San sisters chuan Hunan flavor seafood process chain store (train tou wan ren seafood plaza branch)	109.499281	18.303445
Tianyu restaurant fisherman seafood buffet chuanxingwu seafood	109.64264	18.22895
Wang hui Hou Dao seafood shisannian time-honored (youyi ST branch)	109.495246	18.265276
Ye Xiang Xiao Lao di seafood dross vinegar hotpot (Ye Meng Chang lang branch)	109.433517	18.290332
Lin Jie Xiang Wei seafood (Yalong Bay Bohoucun branch)	109.6201	18.24533
Chunyuan seafood plaza b qu 4 Hao processing branch	109.5045	18.2585
Zhengxia Seafood (Youyi Road Branch)	109.495338	18.265368
Liuji Hainan Flavor Seafood (Yingbin Road Branch)	109.495105	18.262745
Longyin Mountain Villa Qiongcai Seafood Tuanjian	109.747795	18.398038
Meijie Sichuan Style Seafood Chain Restaurant (Haitangwan Atlantis Branch)	109.73543	18.35687
Seafood Chanshi Seafood Chain Restaurant (Atlantis Branch)	109.73171	18.35731
The Bund No.18 Seafood Processing Shop (Sanya Bay Longxing Seafood Plaza Branch)	109.478575	18.273596
Red hat takeout (Atlantis branch)	109.642495	18.230175
Meiqiyuan Seafood Privacy Kitchen (First Market Yefengxiang Branch)	109.508678	18.240158
Wenchang Xiaolaodi Seafood Zaomucu Hotpot (Yalongwan Branch)	109.62456	18.25305
Sichuan Yaomeier Seafood (Yalongwan Outlets Branch)	109.622052	18.242332
Sanya train tou wan ren seafood plaza	109.498683	18.303937
Xiaohuzi Seafood Chain Store (First Market No.1 Branch)	109.508666	18.237817
Country Seafood Seafood Restaurant (Yalongwan Forest Park Branch)	109.624721	18.251651
Wanghao Seafood Restaurant Catering Chain Store (Shengli Plaza Branch)	109.501967	18.251595
XieXiaomei Sichuan Style Seafood Processing (First Market Yefengxiang Branch)	109.50854	18.23973
Longwan seafood fishing village restaurant	109.642632	18.23784
Xiao freshness seafood jiagong (Yalongwan branch)	109.621841	18.24204
Lanyue Creative Seafood Restaurant (Wuzhizhou Branch)	109.730338	18.272288
Laoyumin seafood branch	109.50493	18.25969
Lijia Story Seascape Restaurant (Yalongwan Binhai World Branch)	109.644922	18.230162
Yuanqi Manman Seafood Daka (Foreign Trade Road Branch)	109.494479	18.262489
Haizhihua Seafood Restaurant (Atlantis Branch)	109.735663	18.356913
Chuanxingwu seafood food stall Tianyu restaurant	109.642511	18.23019
Lin Jie Xiang Wei seafood (downtown branch)	109.50852	18.23742
Chunyuan seafood plaza d qu 6 Hao (zhongjie seafood processing branch)	109.504905	18.259115
Dingxian Privacy Kitchen Seafood Household Restaurant (Atlantis Branch)	109.712169	18.331913
Cubaobao dross Cu hotpot (Atlantis branch)	109.731385	18.356831
Hejie seafood chuanxiang dish barbecue	109.519272	18.227522
Afu seafood food stall	109.43387	18.291454
Hunan Ren Seafood Processing (Youyi Road Branch)	109.495682	18.264932
Xiaohuzi seafood chain store (San ya wan ye Meng Chang lang branch)	109.48499	18.26904
Chen yun wan hui zai seafood processing store	109.495217	18.265394
C qu 7 Hao (chunyuan seafood plaza branch)	109.504819	18.25916
Dibo Mermaid Haidi Restaurant (Haichang Sleepless City Branch)	109.726527	18.311856
Dashu Xiangwei Seafood (Haitang 68 Global Food Street Branch)	109.738552	18.344493
Wenchang Xiao Lao di Zao Cu seafood hotpot (Sanya Bay Swimming Pool Villa Branch)	109.427387	18.289102
Yalongwan seafood discount supermarket	109.630954	18.228205
Fisherman Seafood Plaza (Yalong Bay Baihuagu Branch)	109.643683	18.233465
Ye Xiang Xiao Lao di seafood dross Cu hotpot (Dadonghai branch)	109.522673	18.224473
Fan Fan Ye Lin Chuan Hunan Flavor Seafood chicken coconut (Sanya Bay Branch)	109.447579	18.287541
Donghai No.7 Seafood Restaurant (Dadonghai Branch)	109.522921	18.221521
Yuzhu seafood restaurant (sleepless town food street branch)	109.726907	18.313556
Haitang Fisherman (Haitangwan Duty Free City Branch)	109.745281	18.374101
Cooking Stage Restaurant Chinese and Western Cuisine chicken coconut & dross vinegar & spicy hot pot selected from ...	109.742522	18.350622
Haoke Chain Seafood Processing (Octopus Plaza Branch)	109.578786	18.277071
Xian tasty seafood jiagong restaurant (Haitang branch)	109.73452	18.383907
Wanzai Fishing Port Seafood Chuanxiang Cuisine (Sanya Bay Branch)	109.393364	18.294195
Wanghao Seafood Restaurant Chain Store Seafood Hainan Cuisine (Guogou Branch)	109.505959	18.236099
Island Xiansheng | Seafood Processing (First Market Branch)	109.508343	18.237863
Pinweixian Seafood Restaurant (Linwang Avenue Branch)	109.705861	18.319271
Hongsha food stall buchanglei seafood (Haitang 68 Global Food Street Branch)	109.737581	18.344175
Bafu seafood lizhiling branch	109.495188	18.265502
Sanya bay holiday resort Chinese restaurant	109.408314	18.290254
Seafood Chanshi Seafood Chain Restaurant (Sanya Bay Yemeng Gallery Branch)	109.47862	18.27353
Dashu Seafood (Yalong Bay Dongrong Food Plaza Branch)	109.630868	18.228025
Hongjie Seafood Processing Shop (First Market Yefengxiang Branch)	109.508868	18.239424
Crab crab Seafood Music Restaurant (Huanglong Street Branch)	109.332929	18.30307
Hua Qian yue Xia seafood yard (Yalong Bay Branch)	109.62048	18.24589
Island yard Hainan Cai seafood	109.424961	18.292217
Ganchaoren seafood process	109.643709	18.233096
Leshi seafood barbecue buffet hotpot restaurant (Kaiwei Wanda Wenhua Hotel Branch)	109.732207	18.322667
San ya wan hai kuo Tian gong seafood restaurant (Fenghuang seafood plaza branch)	109.445275	18.295633
Lao he Jia an fen Zao Cu seafood hotpot (San ya wan ye Meng Chang lang branch)	109.421495	18.291655
No.1 Fishing Port Chain Seafood Restaurant (Sanya Bay Branch)	109.36812	18.294014
Shangpinxuan Farm House (Haitangwan Duty Free City Branch)	109.746001	18.373501
Island seafood restaurant (train tou wan ren seafood plaza branch)	109.499336	18.303201
Huoyanzui goose	109.424446	18.292443
Yumi seafood Chuanxiang seafood process dross vinegar (Zhongfu Duty Free First Market ...	109.508776	18.237174
Hai zhi nan da pai dang (Yalong bay baihuagu branch)	109.643015	18.231655
Dibo Mermaid Haidi Restaurant (Haitangwan Branch)	109.738006	18.356671
Juxiange Seafood Processing (Octopus Plaza No.1)	109.577777	18.277779
Houhai Fisherman Seafood Plaza (Haitangwan Branch)	109.734819	18.356787
Dao Dao Hao zi Wei (Atlantis branch)	109.736397	18.356947
Dashu seafood (San ya wan yi feng he life plaza branch)	109.418233	18.292233
Haiyun Resort Sanya Fisherman's Wharf Seafood Hotpot BBQ cafeteria	109.444815	18.287511
Ningxia restaurant	109.1732	18.35396
Jufuxuan Seafood Restaurant (Haitangwan Branch)	109.7397	18.33798
Haidi world seascape restaurant	109.329491	18.303841
Tang Tang pin yue boutique seafood Hainan cuisine restaurant (San ya wan ye Meng Chang lang branch)	109.431835	18.290426
Sichuan Xiaohuzi Seafood (Atlantis Branch)	109.730571	18.35763
Dadonghai Fishing Village (Haiyun Road Branch)	109.521622	18.221077
Hongtu Seafood Processing Shop (First Market Branch)	109.508791	18.239701
Chunyuan seafood plaza (Changshun Wuxiang branch)	109.504729	18.259019
Chi Pan Restaurant (Huayu Resort Hotel)	109.642581	18.231413
Grandma Mama Seafood Shop (Haitangwan Branch)	109.733381	18.382658
Abin Sichuan Style Seafood Processing (First Market Branch)	109.508686	18.23815
Ye Xiang Xiao Lao di seafood dross vinegar hotpot (Xinxing Garden Branch)	109.500538	18.269582
Sichuan Danmei Boutique Fair Price Seafood (Sanya Bay Branch)	109.431459	18.290458
Fisherman zai food store (sanyawan branch)	109.42121	18.291643
Chuan mei xian Lao restaurant (sanyawan branch)	109.44747	18.28657
Yongshun seafood shisannian old shop (No.6 branch, Row 1, Locomotive Building B)	109.49912	18.30414
Kuanzhai Lane Seafood Barbecue Sichuan Cuisine (Haitangwan Houhai Branch)	109.728811	18.272311
There is Xingguang outside the city Sichuan style seafood restaurant (Huanglong Street Branch)	109.332526	18.303062
Qionger seafood dross Cu (Sanya Bay Branch)	109.487245	18.267095
Xiao Liu hai xian Zao Cu (sanyawan branch)	109.434164	18.29028
Haizhilian seafood process (Sanya Bay Longxing Seafood Plaza Branch)	109.478548	18.273657
Train tou wan ren seafood plaza leyu seafood restaurant (wan ren seafood jiagong plaza branch)	109.49931	18.30358
Delicious Sichuan style seafood	109.499324	18.303664
Yu lai Yu Wang chuan Yu Wei seafood boutique restaurant (San ya wan ye Meng Chang lang branch)	109.42608	18.2907
Youyi Road Laigang Staff Seafood Plaza	109.495553	18.264901
Cuxiaoye dregs Cuyezi chicken hotpot (Haitangwan branch)	109.73446	18.38393
Runji seafood restaurant (Tianya Haijiao branch)	109.33471	18.305
Juxian store local renjia seafood (Haitangwan Atlantis branch)	109.732351	18.356571
Laishifu Seafood Barbecue Plaza (Atlantis Branch)	109.74219	18.35956
Wenchang Xiaolaodi Seafood Zaomucu Hotpot (Dadonghai Branch)	109.528694	18.221841
Miao chef seafood (Haitangwan branch)	109.738389	18.381623
Chuan Shuo Zheng qi seafood (Fenghuang rd branch)	109.51584	18.27153
Pangmei Farm House Local Seafood (Linwang Branch)	109.706453	18.321173
Meijie Sichuan Style Seafood Chain Processing Store Time-honored (Yalong Bay Bohou Branch)	109.60646	18.24175
Wangfulin Seafood Sichuan Cuisine Seafood Processing (Sanya Bay Yemeng Gallery Branch)	109.445304	18.295418
Sanya chuantou seafood deductive sleepless city	109.499274	18.292554
Yejie seafood process (locomotive branch)	109.498891	18.303781
Shishang seafood (Haitangwan branch)	109.730897	18.356837
Lutan seafood (sanyawan branch)	109.499477	18.253172
Yonghong Sichuan Style Seafood Processing (Octopus Seafood Plaza Branch)	109.578624	18.276344
Tangchao Seafood Restaurant (Atlantis Branch)	109.731147	18.369264
Pengxiaoxian seafood theme restaurant	109.4986	18.2573
Haizhiyan Seafood Processing Restaurant (Haitang 68 Global Food Street Branch)	109.737098	18.34361
Siguniang Sichuan style seafood (Octopus Fish Branch)	109.578139	18.276672
Jufengyuan seafood processing plaza	109.403637	18.289247
Kuanzhai Lane Seafood Shop (Dadonghai Yixian Seascape Branch)	109.517003	18.220106
Da Yu hai Tang seafood branch (Fenghuang seafood plaza branch)	109.44449	18.295196
Weiming (Plaza Branch)	109.50585	18.25575
Lidajie Muslim Seafood Processing Shop (Youyi Road Branch)	109.495323	18.265253
Xiang dang you Wei sheng Meng seafood creative Hu' nan cuisine	109.614964	18.234584
Haixiang Seafood (Chunyuan Seafood Plaza Branch)	109.504954	18.258694
Xian guanjia raw & fresh food (first market branch)	109.509077	18.238746
Buzaike Seafood Processing (First Market Yefengxiang Branch)	109.50871	18.24015
Small Scallop Seafood Chain Restaurant (Haitangwan Branch)	109.7308	18.35748
No.1 Fishing Port Chain Seafood Restaurant (Haitangwan Branch)	109.70656	18.321422
Ye Xiang Xiao Lao di seafood dross Cu hotpot (Letiancheng branch)	109.53907	18.296122
Fish Dao seafood restaurant	109.488064	18.266351
Wangjie seafood process	109.495396	18.265246
Qijia Fish Pai (Xianduoxiang Food Store Branch)	109.563866	18.237116
Qingyusheng Fair Price Shengmeng Seafood (Haitang Bay Linwang Night Market Branch)	109.704076	18.311786
Chunyuan seafood plaza c qu no.8	109.504753	18.259024
Tian ya Wang Jie chuan Xiang seafood processing store (Fenghuang seafood plaza building 7no. c branch)	109.444704	18.295433
Chongqing Hotel Yunguichuan	109.522317	18.223127
Hunan people authentic Chuanxiang seafood (Fenghuang seafood plaza branch)	109.444717	18.295447
Jungang Restaurant (Sanya Bay Branch)	109.431057	18.288775
Nanfuyuan Seafood Processing (First Market Branch)	109.508941	18.238191
Shenhaiyan Seafood (Atlantis Branch)	109.73034	18.35724
Hongma Seafood Shop (Hailuoyi Road Branch)	109.529717	18.273057
Fisherman Kitchen Sichuan Style Seafood (Dadonghai Branch)	109.521624	18.221432
Huixincun seafood food stall	109.478757	18.277967
Feipo seafood branch	109.506379	18.236119
Buqike Seafood Restaurant (Yiheng Night Market Branch)	109.485386	18.274176
Hunan flavor wanghaixian restaurant (sanyawan branch)	109.444283	18.295283
Haiyunjian seascape restaurant	109.330849	18.303649
Zhouxiaomei Seafood (Locomotive Plaza Branch)	109.498951	18.303201
Yuelai Seafood Theme Restaurant (Haitangwan Atlantis Branch)	109.737198	18.357058
Tasty Life Private Cuisine Takeaway (Haitangwan Branch)	109.739513	18.352463
Hainan charcoal hot spring huoyanzui goose	109.436467	18.291399
Hainan Spicy Chicken Guaiwei Cold Noodles (China Sanya Branch)	109.52878	18.2212
Tom Fish Restaurant (Banshan Peninsula Branch)	109.496745	18.212595
Huanghai Seafood Shop (Houhai Yixian Seascape Branch)	109.731175	18.273695
Li Guohui Seafood (Haitangwan Atlantis Branch)	109.727929	18.358519
Haifulin seafood	109.729901	18.273771
Island Xiansheng Sichuan Style Seafood Chain Restaurant (Zhongfu Duty Free City Branch)	109.508343	18.237863
Guiruchu Food Source Seafood Hainan Cuisine (Duty Free City Branch)	109.73243	18.3919
Mingrun Seafood (Nanbianhai Branch)	109.500019	18.231816
Jinnuo Sanya Bay Hainan Roasted Suckling Pig (Hailong Road Branch)	109.426146	18.290676
Zhusiling roast suckling pig	109.429173	18.290667
Houhai Courtyard Seafood Restaurant (Haichang Dream Sleepless City Branch)	109.726803	18.313199
Buzaike seafood hotpot wineshop	109.420688	18.290144
Canaan Seafood Processing Shop (Youyi Seafood Plaza Branch)	109.495574	18.265034
Octopus fish seafood gourmet world	109.578318	18.278288
Sihaige seascape restaurant	109.5204	18.220772
Dingweixian Seafood Barbecue Food Stall (Longjiang Road Branch)	109.731671	18.337544
Lashangxian Seafood Branch Chuanxiang Snack (Jiangqiangang Road Branch)	109.713632	18.281052
Tian ya Jing ge fisherman kitchen (Huanglong ST branch)	109.333812	18.302952
Miao chef seafood farmhouse	109.478199	18.273838
Yu zhi Wei chuan Yu seafood	109.433847	18.290397
Hai yuan Shu Xiang seafood restaurant	109.447371	18.286111
Haitang 68 global gourmet seafood supermarket	109.737508	18.343806
Yilong Seafood (Fenghuang Road Branch)	109.508979	18.278889
Charcoal Pavilion Sanya Flavor BBQ (Haichang Dream Ocean Sleepless City Branch)	109.726735	18.312716
Fuwan gourmet farmstead (Jia Pei le wan Li branch)	109.788859	18.410369
Chunyuan seafood plaza d qu No.5 (Chunyuan seafood plaza branch)	109.504732	18.259116
Zaolaotou Wenchang Zaomucu Hotpot (Haitangwan Atlantis Branch)	109.732985	18.356985
Conch Girl (First Market Branch)	109.508507	18.239666
Dingjixiang barbecue hotpot gun roast yiti (Jinjiling branch)	109.50058	18.26953
Yexiangyuan Seafood Chuanxiang Cuisine (Sanya Bay Branch)	109.447413	18.286708
Paoge music restaurant	109.330918	18.303768
Dingpinxian Xisha Haidiao Restaurant (Like Branch)	109.506955	18.253845
Yazhou center fishing port	109.124585	18.356392
Sichuan Xiaohailuo Seafood Restaurant (Yemeng Gallery Branch)	109.478725	18.273556
Alan Jie seafood branch	109.5638	18.237141
Aliang seafood processing store (Fenghuang seafood plaza branch)	109.444481	18.295228
Juxiangrui Food House (Dadonghai Lijing Branch)	109.514863	18.220229
No.7 Hunan flavor seafood (Fenghuang seafood plaza branch)	109.44436	18.29521
An Jia Xiang chuan Xiang seafood process (Fenghuang seafood plaza branch)	109.444694	18.295334
Huangxiangyi Seafood Processing Shop (No.2 Branch) (Youyi Road Laigang Staff Branch)	109.495172	18.265428
Chuantou Black Pepper Luo Shi Xia Seafood (Sanya Chuantou Seafood Deduction Sleepless City Head Store)	109.49875	18.292757
Xinzhao gourmet farmstead	109.787865	18.410195
Yifenghe Seafood Plaza (Sanya Bay Yifenghe Life Plaza Branch)	109.417698	18.291798
Xiao dolphin chain seafood restaurant (No.2 branch)	109.487947	18.266355
Laolu Fish Pai (Hongsha Wharf Branch)	109.563924	18.237214
Li Ji chuanmeizi seafood gourmet	109.450407	18.287517
Fenghuang seafood plaza	109.444069	18.295696
Xia bing Xie Jiang Hao Chaoshan casserole porridge	109.508358	18.291898
Sanya Tanglaya Show Hotel-Xijinhui Western Restaurant	109.387376	18.289066
Xinyun Hainan Cai seafood restaurant (Haitang Bay Linwang Branch)	109.70657	18.3215
Haitang Home Seafood Barbecue Farm House (Haitangwan Branch)	109.74235	18.35951
Hainan Houdao Seafood (Sanya Bay Branch)	109.495511	18.264901
Fisherman Sichuan Style Seafood Chain Store Hainan Flavor (First Market Hejing Branch)	109.509468	18.238578
Defuxuan seafood fishing port	109.482795	18.210987
Old northeast azhuge seafood branch	109.504735	18.247849
Laochuanyou seafood coarse grains cookshop (Longhai Town)	109.7353	18.37886
Spicy Life Seafood Takeaway (Yalongwan Branch)	109.643465	18.231196
Sanzhixie seafood barbecue food stall	109.624651	18.251321
Lufu cantonese cuisine seafood restaurant	109.50237	18.2341
Sihai Fishing Village (Linwang Boulevard Branch)	109.73526	18.332067
Xiang ha Zao Zhang Cu seafood hotpot (Atlantis branch)	109.72878	18.357848
Chuanxi seafood Hainan special restaurant	109.484588	18.269408
Huange Sichuan style seafood	109.444711	18.295141
Hongsha fish market Hainan clay pot	109.737543	18.343927
Guo se Tian Xiang seafood process (Yalong bay baihuagu branch)	109.64323	18.23137
Chuan tou jun ge seafood process (chuantou seafood yanyi sleepless city branch)	109.498391	18.292961
Xian tasty chicken coconut dross Cu	109.734591	18.383864
Hehai seafood food stall Chongqing renjia (Xiari Department Store)	109.522276	18.223366
Hong coral seafood e dong 1 pai no.3	109.498658	18.304328
Chuanguixiang Restaurant Seafood Branch (Dadonghai Branch)	109.520624	18.22415
Hongya seafood happy farmhouse (Haitangwan branch)	109.700846	18.305196
Xiangyu seaside seafood music restaurant	109.332328	18.303258
A Bao ye Xiang food shop (luneng branch)	109.441421	18.292581
Wuhu Xuan seascape restaurant	109.523297	18.221211
Xiao Chen Chuan Wei seafood	109.49899	18.30373
Wenwu aquatic restaurant	109.731407	18.273807
[Haitangwan] Sheng Yuan Aquatic Restaurant	109.72207	18.259611
Lidajie Muslim Seafood Shop (Train Head Wanren Seafood Plaza Branch)	109.499311	18.303571
Maokai seafood processing store	109.478825	18.273542
Zhaoshengtian seafood processing store	109.495285	18.264935
Sichuan Hotel (Dadonghai Branch)	109.520913	18.222947
Jiang Chef Seafood Processing Shop (Octopus Fish Shop)	109.578335	18.277043
Chuanyuyuan	109.492628	18.263698
Lin Lao er Lao ban Zhang seafood fish steak	109.563705	18.237305
A nan Zheng chuan fish dang (Jixiang ST branch)	109.501477	18.259707
Xia Shu Xie Sao	109.495337	18.265242
Muslim Dongsheng seafood farmhouse restaurant	109.44377	18.300235
Yihai cafeteria seafood barbecue (Howard Johnson Guoguang Resort Hotel)	109.44176	18.28925
Haijiao restaurant	109.391197	18.296877
Jubeixiang Seafood (First Market Yefengxiang Branch)	109.508968	18.239137
Wuzhizhou Coral Hotel Coral Bar	109.764535	18.311715
Yun kitchen draft beers food plaza	109.523576	18.223377
Dongxing Fishing Port Seafood Sichuan Cuisine (Sanya Bay Branch)	109.385037	18.288064
Wangwei Seafood Processing Shop (Xinhonggang Market Branch)	109.578778	18.276218
Yuhuayuan seascape hotel-garden seascape restaurant	109.513851	18.22064
Zhuangjie Sichuan style seafood b dong 2 pai no.2 (wanren seafood plaza locomotive branch)	109.498995	18.303935
Haishang style restaurant	109.148981	18.310898
Tiantian Seafood (Chuan Xiang Shun Gebi Dadonghai Branch)	109.522859	18.221449
Xiao Ming tong Xue seafood restaurant	109.47864	18.274133
Dongjiao Yelin chicken coconut (Haitang Branch)	109.73807	18.35664
Liu	109.50472	18.259039
Island renjia (Houhai branch)	109.729481	18.272311
Hai Yan pinxiancheng	109.522453	18.221173
Tasty Jia seafood processing store (octopus plaza branch)	109.578577	18.277057
Xiaomengge Seafood Barbecue (Yalongwan Branch)	109.645503	18.230593
Xidao fisherman	109.531519	18.301398
Chongqing ren gourmet	109.433443	18.291463
Shengyi grant restaurant seafood cafeteria (Sanya Bay Road Branch)	109.497863	18.256383
Hanfugong Zhengqi Seafood Hotpot Barbecue Buffet (Underground Style Street Branch)	109.504266	18.250724
Wenchang Xiaolaodi Seafood Zaomucu Hotpot (Mingzhu Plaza Branch)	109.505092	18.257513
Dayueyang seafood buffet xuanxuan (Sanya Bay Branch)	109.444111	18.288871
Zhongchou Fish Paihuo Seafood Buffet (Jiefang Road Pedestrian Street Branch)	109.505121	18.249621
Marriott Yalong Bay Resort Marriott Cafe Seafood Buffet	109.630961	18.22608
Yi wan da Jin seafood noodles Zhou (dadonghai branch)	109.528441	18.223147
Dayueyang seafood buffet xuanxuan (Haitangwan branch)	109.731543	18.320151
Nostalgic Kitchen Seafood Barbecue (Dadonghai Branch)	109.518443	18.220635
Yikele cafeteria seafood hotpot sashimi (Four Points by Sheraton Sanya) ...	109.493286	18.261426
Mumashao Seafood Sichuan Cuisine Ronghe Restaurant (Baihuagu Business Center Branch)	109.643326	18.231739
Ritz-Carlton Hotel Xian Store Barbecue Buffet Lobster Steak Seafood Le ...	109.62632	18.22436
Small Island Seafood Barbecue | Huokao Seafood (Sanya Bay Yemeng Gallery Branch)	109.426448	18.290688
Shuiting Beach Restaurant Barbecue Seafood Live Band Haitangwan Westin Wine ...	109.75319	18.367779
Huangchu little seafood Private Cuisine (San Ya Wan Ye Meng Chang Lang Branch)	109.429226	18.290546
Nostalgic seafood grilled bar	109.527208	18.220621
Phoenix island resort hotel-seafood cafeteria	109.492741	18.240871
18 Degrees Seascape Seafood Barbecue (Dadonghai Branch)	109.527301	18.22237
Tianyu lawn seafood barbecue buffet BBQ	109.642035	18.229695
Dangxiaoqi barbecue seafood crayfish (Yingbin Road Sanya Head Store)	109.509489	18.273115
Hui Chang wa sai huo seafood heniu barbecue buffet (Dadonghai branch)	109.521681	18.221451
Chunyu Barbecue Seafood Brochette Small Lobster Small Crab (Sanya Bay Yemeng Gallery Branch)	109.49495	18.26298
Howard Johnson Guoguang Resort Sanya Caribbean Seafood Barbecue BBQ	109.441838	18.289883
Qiongliuji seafood private cuisine (Sanya Bay Branch)	109.434078	18.290284
Jiu yang mei JIU barbecue seafood daka (Dadonghai branch)	109.523196	18.224116
Sanya kangnian hotel Zhu Xi seafood fangti buffet	109.439381	18.287687
Sheraton Yalong Bay Hotel Spice Garden buffet seafood restaurant	109.633096	18.227456
Apo Dongshan Mutton Shop (Honggang Seafood Wholesale Market Branch)	109.505706	18.235136
Hezhong stall roasted beef roasted seafood (Xiayangtian branch)	109.520101	18.232151
Tangwei Restaurant Zaomucu Seafood (wuzhizhou Houhai Branch)	109.728353	18.271833
Haitanggong Haiguiwan Seafood Theme Restaurant (Haichang Dream Sleepless City Branch)	109.727188	18.313718
Xiaohuoluo Qiqihar Barbecue (Pipixia Seafood Plaza Branch)	109.536819	18.292399
Sanya sunshine hotel fisherman seafood bianlu buffet	109.410595	18.290165
No.28 Yeshuxia Hainan giblet pot Hainan cuisine Sichuan style seafood (Linwang night market ...	109.70443	18.31261
Xiaohuzi Sichuan style seafood (Haitangwan Fengtang Road Branch)	109.73073	18.35763
Ganhai exquisite seafood creative Cai	109.726903	18.312538
Xiaoxiang brochette bar seafood barbecue private cuisine (duty-free center branch)	109.735818	18.379314
Yalongwan Hongshulin diyixian seafood restaurant	109.63865	18.22928
Angus barbecue seafood hotpot buffet (Letiancheng branch)	109.538746	18.297556
Peng Wang xing Li zhi mu roast chicken (seafood plaza 1 branch)	109.572836	18.27232
Hao freshness Sichuan style seafood barbecue (Haitangwan branch)	109.735742	18.356902
Hai Tang zhi Jia seafood barbecue happy farmhouse (Atlantis branch)	109.73239	18.39192
Jin Fuyuan bullfrog seafood dross vinegar (Taoyuan Road Branch)	109.393533	18.295183
Yuxiang Qingyan Seafood Barbecue (Fengtang Road Branch)	109.72982	18.35796
Jiabin International Hotel (Wanjia Denghuo Seafood BBQ)	109.520321	18.226731
Jia Jia Peng yi ge seafood barbecue	109.52412	18.25302
Mengyuan roast lamb leg seafood barbecue snack	109.523279	18.223429
Honggang seafood wholesale market	109.505126	18.234825
Yiyi lakeside restaurant seafood barbecue jingniang	109.623191	18.241971
Banbianhai seafood barbecue happy farmhouse	109.74257	18.36004
Jia ren Huang Ji seafood barbecue	109.505713	18.236533
Abao seafood chuanxiang barbecue (Fenghuang seafood plaza branch)	109.441392	18.292772
Haijiao No.9 Seafood Barbecue Bar (Haitangwan Duty Free City Branch)	109.735879	18.381739
Nanbowan Seafood Barbecue Food Stall (Longjiang Road Branch)	109.726041	18.336796
Sanya Yuanyuan seafood barbecue	109.37829	18.29496
Danyueya seafood barbecue	109.521711	18.221356
Luhuo legend laodifang seafood barbecue private cuisine	109.528659	18.286899
Midnight Food Store Barbecue Seafood Shop (Duty Free Chengzhongxin Branch)	109.736104	18.379614
Qiqihar barbecue (Longxing seafood plaza branch)	109.479424	18.272966
Xuexiang small lobster seafood barbecue	109.520204	18.232274
Xixiaji music snack bar seafood barbecue crayfish	109.513573	18.233345
Wanger Inner Mongolia Grilled Lamb Leg (Pipixia Seafood Plaza Branch)	109.53708	18.29312
San shun Jin Korean barbecue Xiaoluzi brochette seafood daka	109.729475	18.272312
88 seafood Zhou	109.728474	18.272264
Lanjie barbecue grilled fish bullfrog seafood	109.448836	18.289866
Yingbin Hotel-Ocean Theme Hailan Restaurant (Yalongwan Yingbin Hotel Branch)	109.64551	18.23167
Tao Undersea Restaurant Mermaid Buffet Undersea Tunnel (Tianfang Intercontinental Degree ...	109.753115	18.374998
Sanya Addison Hotel Beach Barbecue BARBACOA· Live Band Romantic ...	109.749605	18.363802
MGM Resort Hotel-Chi Pan buffet barbecue restaurant	109.63566	18.22898
Mangrove Hotel Paul's Kitchen	109.738076	18.339286
Shui Xie hai bian cafeteria lobster beef steak goose liver durian barbecue hai ...	109.535881	18.212761
Haomen brochette (Haowei Qilin Hotel Branch)	109.511198	18.251428
Glutton Xia spicy small lobster chilli crab (Yingbin Road Danzhou Community Branch)	109.513579	18.277992
Kung Fu Maxiao (Shangpin Street Branch)	109.51453	18.24849
Wangji Xiakehang (Tongxin Road Branch)	109.537015	18.292842
Jiuwei Lobster Grilled Fish (Shangpin Street Branch)	109.512897	18.248587
Countryside tou lobster (shangpin ST branch)	109.513231	18.247031
Wangji Xiakehang (Shangdong Coast Branch)	109.496229	18.279189
Sunguniang braised prawns (Jinjiling branch)	109.500346	18.281376
Aqing lobster snack	109.511212	18.251392
Xiadao small lobster frog grilled fish	109.513715	18.244926
Koufu fish mutton xian tasty small lobster (Haitangwan branch)	109.702423	18.309933
Shanghechu Hu' nan restaurant (Shibu farm branch)	109.508397	18.292457
JW Marriott Hotel Sanya Shanhaitian JW Kitchen Cafeteria JW Kitchen·Bu ...	109.513605	18.215534
Yalongwan hilton cafeteria	109.628606	18.225701
Yuehai Terrace Seascape Cafeteria (Sanya Harman Resort Hotel)	109.528542	18.221219
Wa kao grilled bullfrog crayfish (Chunyuan branch)	109.504983	18.258613
Bajie Barbecue Liehuo Beef Small Lobster (Mingzhu Plaza Branch)	109.50625	18.25471
Kao ye Kao Zhu shou crayfish barbecue	109.505456	18.257766
Xi JIU Tian la Fei ge barbecue food stall (Dadonghai branch)	109.522289	18.221573
Jiu Wan Li Haowang Brochette Bar (Foreign Trade Road Branch)	109.495129	18.262799
Niu huo Hao Zhai discount-style barbecue supermarket (No.2 Middle School)	109.505891	18.245791
Dafuhao barbecue wine field (Zehua Shangdong Coast Branch)	109.49646	18.278888
Chicken coconut (Sanya Bay Branch)	109.44665	18.28724
Chicken coconut (Haitangwan Branch)	109.73737	18.3385
Shiwei restaurant Hainan Cai (Dadonghai branch)	109.529133	18.222658
Coconut Chicken chicken coconut (Haitang 68 Global Food Shop)	109.737429	18.343564
Zaolaotou Wenchang Zaomucu Hotpot (No.1 Market Branch)	109.508697	18.237567
Jinmin House chicken coconut (Hexi Road Branch)	109.505599	18.256354
Chicken coconut (Dadonghai Branch)	109.528362	18.221025
Chicken coconut (Yalong Bay Head Store)	109.65439	18.236048
Liuji Hainan Flavor chicken coconut (Sanya Bay Yemeng Gallery Branch)	109.495204	18.26271
Mengdada chicken coconut (Qingrenqiao Branch)	109.50872	18.24527
Mengdada chicken coconut (Haitangwan Branch)	109.733975	18.382653
Mengdada chicken coconut (Sanya Bay Flagship Store)	109.441637	18.291967
Nanhai Licun Sanya Ethnic Cuisine (Yalongwan Baihuagu Branch)	109.64379	18.2324
Mengdada chicken coconut (Yalongwan Forest Park Branch)	109.624827	18.252025
Xiangxiang Hainan cuisine restaurant	109.47591	18.28774
Chicken coconut (Yemeng Gallery Branch)	109.48669	18.26726
Chicken coconut (Mingzhu Plaza Branch)	109.504296	18.256106
Dongrong Hainan Private Cuisine (Yalong Bay Dongrong Food Plaza Branch)	109.630998	18.228003
Liangji chicken coconut Sichuan Cuisine Seafood Restaurant (Yalong Bay Yatai Business Center Branch)	109.64495	18.233982
Dongrong Hainan Private Cuisine (Haitang 68 Global Food Street Branch)	109.737592	18.344155
Mengdada chicken coconut (Yemeng Gallery Branch)	109.48807	18.26642
Motuo Stone Pot chicken coconut Dong Goat (Dadonghai Branch)	109.542366	18.234066
Nongzai Wenchang Chicken Rice chicken coconut (Baihuagu Branch)	109.643506	18.232243
Longquan Ren chicken coconut (Sanya Flagship Store)	109.489282	18.272203
Yanjiangji Family Banquet China Time-honored Authentic Hainan Cuisine (Haitangwan Branch)	109.738174	18.332572
Yanjiang Hainan Chicken Rice Shop China Time-honored (Duty Free Phase II Branch)	109.74979	18.37569
Qiongcaiwang Hainan Cai (Sanya Branch)	109.537863	18.228745
Jiajialao taste sea gypsy Sanya special	109.643214	18.232019
Haiya restaurant (Xinfeng road branch)	109.516378	18.252638
Original Zhuzhang chicken coconut Zaomucu (Lanhai Shopping Plaza Branch)	109.514117	18.253313
Tai Qiong Bai nian Zao Cu seafood hotpot (Pearl Plaza Branch)	109.50425	18.256967
Qiongyaoji (Sanya Bay Yemeng Gallery Branch)	109.44426	18.28867
Sanzhi Chicken chicken coconut (Sanya Bay Mangrove Branch)	109.494304	18.282324
Yanjiang Hainan Chicken Rice Shop Chinese Laohao (Lanhai Shopping Plaza Branch)	109.513879	18.253629
Qiong Xiao Ye chicken coconut	109.520496	18.222906
Shiwei restaurant Hainan Cai (Yalongwan branch)	109.643171	18.231611
Qiongxiangge Hainan Private Cuisine (Yalongwan Branch)	109.608425	18.242745
Yanjiang Hainan Chicken Rice Shop China Time-honored (Baihuagu Branch)	109.64324	18.23166
Chicken coconut (Yalong Bay Gloria Branch)	109.654386	18.236429
Yexiaoai chicken coconut (Atlantis Branch)	109.731819	18.357299
Tai Qiong Bai nian Zao Cu seafood hotpot (Dadonghai branch)	109.518423	18.223753
Qionger dross Cu seafood (Yemeng Gallery Branch)	109.487245	18.267095
Tai Qiong Bai nian Zao Cu seafood hotpot (Yalongwan branch)	109.643053	18.232786
Hainan chicken coconut Hotel (Fishing Village Branch)	109.507291	18.225871
Tianyu restaurant yeyuan Hainan cuisine restaurant	109.64062	18.230131
Nan 'an chicken coconut (Jiefang Road Pedestrian Street Branch)	109.50441	18.24997
Coconut Chicken chicken coconut (Yalong Bay Dongrong Food Plaza Branch)	109.631103	18.227853
Nongzai Wenchang Chicken Rice chicken coconut (wuzhizhou Houhai Branch)	109.726972	18.271768
Long Jia Bao Luo fen (Dadonghai branch)	109.528824	18.222124
Motuo Stone Pot chicken coconut Dong Goat (Sanya Bay Branch)	109.50182	18.25992
Chayu Hainan Chicken Rice Private Cuisine (Yalongwan Head Store)	109.62029	18.24626
Yard chicken coconut (Haijiao Yard Food City Branch)	109.444218	18.288604
Jinmin Store Original chicken coconut (Yuya Road Branch)	109.549092	18.235562
Xiangxiaotu Seafood chicken coconut Zaomucu Hainan Cuisine (Sanya Bay Yemeng Gallery Branch)	109.496985	18.256826
Laoyumin Seafood Restaurant (Houhai Branch)	109.728168	18.272142
Tai Qiong Bai nian Zao Cu seafood hotpot (Haitangwan branch)	109.731316	18.369346
Shiwei restaurant Hainan cuisine (Lanhai shopping plaza branch)	109.513946	18.253316
Feima Seafood chicken coconut Tianyuan Environmental Restaurant (Haitangwan Branch)	109.727811	18.37768
Hailifang Hotel-Menglifang Restaurant (Sanya Bay Branch)	109.430707	18.289407
Qiongxiangge Hainan Private Cuisine (Haitangwan Branch)	109.730905	18.368984
Hai nan Zao Zhang Cu seafood hotpot (Houhai branch)	109.73032	18.27235
Abao original chicken coconut Yatai seascape branch	109.392594	18.289507
Shengyi grant restaurant Hainan flavor Chinese restaurant (Shengyi restaurant)	109.497539	18.25593
Wenchang Laojie Bojifan (Dadonghai Branch)	109.52859	18.22124
Original Zhuzhang chicken coconut (Haitangwan Duty Free City Branch)	109.749966	18.376291
Shiwei restaurant Hainan Cai (youth song branch)	109.50184	18.26665
MGM Resort Hotel-Pinju Hainan Restaurant	109.635668	18.228961
Zhangxiaoye chicken coconut Hainancai (Houhai Branch)	109.728922	18.272238
Yanjiang Hainan Cuisine (Dadonghai Branch)	109.52892	18.22223
Dashu seafood Lao Hainan dross Cu (Haitang 68 Global Food Street Branch)	109.738552	18.344493
Tengfeiqiong cookshop Hainan original lettuce (Yalongwan branch)	109.643215	18.232025
Feng fan Hao Shi Wei (Baihuagu shopping center branch)	109.64326	18.2326
Shiwei restaurant Hainan cuisine (duty-free city phase 2 branch)	109.750078	18.376818
Hao impression chicken coconut flagship shop	109.385581	18.29638
Nongzai Wenchang Chicken Rice chicken coconut (Yinyun Seascape Resort Hotel)	109.396487	18.289339
Island Coconut Forest Hainan Cuisine Oriental Roasted Suckling Pig (Haitangwan Atlantis Branch)	109.719349	18.370513
Dongrong Hainan Private Cuisine (San Ya Wan Yi Feng He Life Plaza Branch)	109.418068	18.292414
Ye Xiang Xiao Lao di seafood dross vinegar hotpot (San ya wan yi xian seascape branch)	109.493329	18.263734
Zhangxiaofan Hainan Chicken (Wenming Road Branch)	109.508188	18.245838
Li Gu Gu De chicken coconut (Dadonghai Branch)	109.523174	18.224184
Strait Hainan cuisine restaurant (Dadonghai Baohong branch)	109.518262	18.223672
Ningju crackling Dong goat Hainan famous dish (Hong Shu Mi Jie branch)	109.49177	18.28383
Zhujia restaurant	109.734973	18.384523
Shiwei restaurant Hainan Cai (Tiancheng Shopping Mall Branch)	109.504418	18.250441
Crowne Plaza Sanya Bay Resort-Shanhailou Chinese Restaurant	109.379979	18.289094
Goose Mansion (Tongxin Home Pipixia Plaza Branch)	109.5372	18.29371
Park hyatt sanya sun bay yueting	109.610717	18.189556
Xiang ha Zao Zhang Cu seafood hotpot (Hekoule snack city branch)	109.504223	18.256128
Meet chicken coconut Qiongcai Seafood (Yalong Bay Aolai Branch)	109.621816	18.242356
Xin Hainan seafood ronghecai (Baihuagu branch)	109.643209	18.231619
Original Zhuzhang chicken coconut (Yalongwan Branch)	109.643496	18.232235
Duoli Wenchang Chicken Hainan Chicken Rice (No.1 Harbour City Branch)	109.504347	18.25009
Tai Qiong Bai nian Zao Cu seafood hotpot (Sanya Bay Branch)	109.430404	18.291345
Poly Gloria Hotel Sanya Fisherman	109.731592	18.319862
Juweixuan Seascape Chinese Restaurant Afternoon Tea Hainan Cuisine Cantonese Cuisine Four Points by Sheraton Sanya Wine ...	109.493251	18.261621
Xiang Jie Bao Luo fen (Xinmin ST branch)	109.508599	18.238089
Ye Xiang Xiao Lao di seafood dross vinegar hotpot (Wuzhizhou Houhai branch)	109.729215	18.272315
Lao taste jiacai	109.645981	18.230328
Island Yelin Hainan Cuisine Oriental Roasted Suckling Pig (Yalongwan Branch)	109.61005	18.23476
Haitangwan Judingxiang Seafood Restaurant (Haichang Dream Sleepless City Branch)	109.726901	18.313161
Original Advocacy chicken coconut Hainan Time-honored Store (Hailv Duty Free Shop)	109.529136	18.289836
Wenchang Xiao Lao di Zao Cu	109.73054	18.35716
Tianranzui goose (Yiheng branch)	109.486375	18.273435
Hai nan Zao Zhang Cu seafood hotpot (mijie branch)	109.491554	18.283752
Xi Xin Wei zhi Xiang Yao chicken Hainan Cai (Tianya head store)	109.33613	18.304471
Crowne Plaza Sanya Haitang Bay Renheng Caifeng Building	109.748	18.36315
Xiaobaide Oriental Roasted Suckling Pig (Haitangwan Branch)	109.731372	18.357572
Wugeng Hainan chicken soup (Sanya Bay Branch)	109.493909	18.264279
Pullman hotel-shuirunxuan Hainan cuisine restaurant	109.628718	18.228056
Feipo sisters snack bar	109.72929	18.27208
Poinsettia Hainan Flavor Restaurant (Yalong Bay Global City Hotel)	109.65583	18.23317
Tianfu Chinese restaurant Guangdong cuisine Hainan cuisine Shengmeng seafood (Tianfang Intercontinental Holiday Wine ...	109.75209	18.3744
Yexiao Aiqiong Master	109.612004	18.245188
Xin hai fu he le Xie porridge store (sanya branch)	109.507873	18.252883
Qiongweixian Hainan Wenchang Chicken Zaomucu Seafood Hotpot (Yalong Bay Yatai Center ...	109.645107	18.233945
Motuo Stone Pot chicken coconut Dong Goat (Haitangwan Branch)	109.702293	18.309813
Tang Li ge Tang chicken coconut (Tianya Town Branch)	109.330981	18.304401
Hengsheng Hainan fen (shangpin ST branch)	109.514387	18.248667
Xiannaxuan Farmhouse (Wanren Locomotive Branch)	109.499282	18.301679
Yuanli coconut milk chicken dross vinegar (Dadonghai branch)	109.52192	18.22377
Xiang LAN fen Fang Hainan special snacks (shangpin ST boulevard branch)	109.512928	18.24749
Yalongwanlao kitchen Hainan home-cooked Wei	109.63133	18.22985
Yexiaoai chicken coconut	109.749748	18.3757
Lijia litchi mu roast chicken (Yalongwan branch)	109.61256	18.24453
Nongzai Wenchang Chicken Rice chicken coconut (Lizhigou Letiancheng Branch)	109.538982	18.297518
Ye ye de dong goat Hainan famous dish Wenchang chicken (San ya wan ye Meng Chang lang branch)	109.441371	18.292661
Original Zhuzhang chicken coconut (Dong Station Branch)	109.49537	18.29476
Xiaomeiren Yu seafood dross vinegar hotpot (Atlantis branch)	109.712248	18.331958
Banjianghong seafood dross vinegar hotpot traditional Hainan cuisine (Sanya Bay Seascape Branch)	109.50254	18.249412
Yue Hainan Privacy Kitchen Seafood Roasted Suckling Pig (Sanya Bay Yemeng Gallery Branch)	109.426408	18.290638
Liguo restaurant	109.507514	18.245884
Island Coconut Forest Hainan Cuisine chicken coconut (Hengda Branch)	109.7148	18.30446
San Jie tan Niu Wenchang chicken restaurant	109.507689	18.242293
Tunchang Fengmu Vanilla Duck (Yuya Road Branch)	109.54566	18.235132
Qiongxiangge Hainan Private Cuisine (Sanya Bay Branch)	109.487415	18.268814
Xuelian Shunde huoyanzui goose restaurant	109.498251	18.304501
Chuangwei Restaurant Folk Hainan Cuisine (Haitangwan Duty Free City Branch)	109.746345	18.395973
Sanhe flavor restaurant (Wuzhizhou Houhai branch)	109.729787	18.273956
Qingliangbu Qingbuliang (Yalong Bay Branch)	109.629588	18.229386
Zhuyafu	109.632608	18.229277
Smell Chinese Hainan cuisine	109.750213	18.376449
No.1 camp dongfang roasted suckling pig (sanyawan branch)	109.500416	18.250649
Sanye Four Seasons chicken coconut (Pedestrian Street Tiancheng Branch)	109.504398	18.250387
Tanniu Wenchang chicken	109.506283	18.235095
Yipinxiang parity seafood Chuanxiang cuisine (Tuanjie Road Branch)	109.501349	18.253879
Yixiaoyuan farmhouse cuisine cookshop 1 Farm Restaurant (Sanya 1 Hotel Branch)	109.694004	18.304704
Shunjing restaurant	109.5199	18.2282
Sanya Kangnian Hotel Huicui Food Plaza	109.43902	18.288732
Hainan Tunchang Vanilla Duck (Hairun Road Branch)	109.499698	18.293638
Lingao roast suckling pig goose shop	109.50143	18.28604
Xiniuji beef brisket giblet Bao Hainan flavor (Pedestrian Street Branch)	109.504318	18.249771
Nanhai Yu Shu Zao Zhang Cu seafood hotpot	109.37587	18.23976
Tunchang Fengmu Vanilla Duck (Chunyuan Branch)	109.505449	18.256799
Linfuji Hainan Flavor Restaurant (Sanya Bay Branch)	109.501995	18.253769
Qionghai goose jiajiya restaurant	109.49461	18.265647
Haiyun Resort Sanya Yunhexuan Chinese Restaurant	109.443428	18.287098
Zhongya hotel-Hainan flavor Chinese restaurant	109.511341	18.249641
Yintai Sunshine Resort Hotel-Serene Xuan Chinese Restaurant (Haihua Road Branch)	109.520183	18.221803
Sanya Nanshan guesthouse-duoyixuan Chinese restaurant	109.212656	18.298566
Nanhai Chuangwei (Nanshan Branch)	109.169932	18.327059
Fishing village local cookshop	109.728143	18.272563
Howard Johnson Guoguang Resort Sanya Guoxiangge Hainan Cuisine Restaurant (Howard Johnson Guoguang Branch)	109.441855	18.289635
Wuzhizhou flavor restaurant	109.761794	18.312434
Xing fu Hou an fen (jiefang road branch)	109.493485	18.269105
Lucheng Faner Hainan Cuisine Four Famous Noodles Dad Tea House (Yalong Bay Outlets ...	109.622098	18.242625
Tunchang fengmu vanilla ya acai branch	109.531754	18.297348
Hainan Tunchang Fengmu Vanilla Duck (Pipixia Seafood Plaza Specialty Store)	109.537103	18.293213
Yegugu chicken coconut	109.172688	18.3528
Tunchang vanilla duck flagship store (Jinsida branch)	109.518702	18.294692
Youyi Jiajiaya Goose Shop (Chunyuan Branch)	109.505584	18.257584
Kitchen masterpiece (Atlantis branch)	109.724075	18.337002
Zaizai chicken coconut Seafood Zaomucu (Linwang Night Market Branch)	109.704724	18.312571
Yixiangtang chicken coconut Grilled Fish (Haitangwan Duty Free Shop)	109.73324	18.39135
Sanya Yalong Bay Guest House Qiongzhong Kitchen	109.64774	18.233031
Bo Niang Zao Zhang Cu Lao Hainan Hotpot (Shangpin Street Branch)	109.512733	18.245893
Haoziwei Seafood Restaurant (Locomotive Branch)	109.499127	18.303525
Mengji roasted duck Qiong cookshop	109.49536	18.26646
Huji original chicken coconut seafood Sichuan cuisine	109.45237	18.29988
Juxianlou Seafood (Haitangwan Branch)	109.738201	18.381801
Fengmu vanilla duck (Yingbin Road Branch)	109.575986	18.280566
Phoenix island resort hotel-Qiong Yao Fang Chinese restaurant	109.492623	18.240943
Grand Metropark Hotel chicken coconut Restaurant	109.505863	18.227819
Haibao restaurant (Nanshan branch)	109.154372	18.312272
Zhang Xiao fan Zao Zhang Cu seafood hotpot	109.728797	18.271255
Sanya wan no.9 seascape snack bar	109.42337	18.2892
Haichang sleepless town food street	109.727301	18.313691
Meng Li Li Xiang happy farmhouse	109.488211	18.325401
Xiajie Tunchang Fengmu Vanilla Duck Restaurant (Hailuo Branch)	109.53005	18.280812
Peasant-style yard Sanya cookshop (head store)	109.500831	18.268341
Changfu happy farmhouse restaurant (Jinjiling branch)	109.501172	18.282737
Gu Jie Zao Zhang Cu seafood hotpot (No.1 market branch)	109.50851	18.237043
Ye gu gu chicken coconut	109.508539	18.237389
Coconut Chicken chicken coconut (Qingchunli Branch)	109.495244	18.26083
Dingshengyuan Coconut Chicken Dong Goat (Jixiang Street Branch)	109.501751	18.259784
Harman resort hotel Hainan restaurant	109.528607	18.221327
Huzige brine chicken (No.2 Market Branch)	109.502149	18.258339
Sanya yue LAN wan bo Ree Hotel-LAN restaurant	109.572447	18.256583
Wenerge catering store (Hainan cuisine)	109.730279	18.273529
Hilton Huanpeng Restaurant in Weiming Lake Park, Sanya	109.560418	18.283406
Xiaotang kitchen Hainan cuisine hotpot & barbecue	109.508295	18.236509
Chun Mei old duck restaurant	109.503931	18.259571
Qilin Yangzhuang Hotel Inner Courtyard (Xinfeng Street Haowei Qilin Branch)	109.51166	18.25142
Licun Ethnic Cuisine (Huayu Branch)	109.64379	18.23243
Hainan Laojie Coconut Milk Chicken	109.52859	18.22124
Ningju Crackling Dong Goat Hainan Famous Seafood (Atlantis Branch)	109.73263	18.357004
Wan Xiang Liang Wei Zao Zhang Cu (Jinjiling Branch)	109.499884	18.284044
Chu Cai yang guang country cookshop (Yalong bay branch)	109.61979	18.24503
Sanshenggan old brand Wenchang chicken	109.51369	18.24534
Lan Jie Zao Zhang Cu Wenchang chicken hotpot	109.448782	18.289956
Ding 'an Bone Soup Fragrance Garden Xiangchuan Seafood Processing Restaurant (Train Head Wanren Seafood Plaza ...	109.499371	18.303027
Hainan Tunchang vanilla duck	109.597562	18.282022
No.5 Chenji Seafood Daka Lijia Boji Banquet (Haitang Bay Linwang Night Market Branch)	109.704359	18.312149
Authentic Bai nian Zao Zhang Cu hotpot	109.591185	18.285991
Lijiayan Bojifan Zaomucu Hotpot (wuzhizhou Houhai Branch)	109.728894	18.272505
Juyuantang restaurant bone soup fried beef vanilla duck seafood barbecue bar (Yuya Road ...	109.559802	18.242015
Fenxiangting Chinese Restaurant (Renaissance Sanya Haitang Bay Resort Hotel)	109.78458	18.40044
Longwangwang new Hainan cuisine parity seafood food city	109.623857	18.238997
Tiantong Kangda Hotel Tiantongxuan Chinese Restaurant Hainan Cuisine	109.432921	18.28967
Huajiayan Baked Wenchang Chicken	109.704488	18.312224
Bao yuan Xiao Huang Niu restaurant (Hexi road branch)	109.505134	18.256333
Wangjunlong Restaurant (Wanghai Garden Branch)	109.50351	18.24054
A Han Ming Cai Lao chicken soup restaurant (Jinjiling branch)	109.501229	18.285957
Yujian Hainan Snack Bar (Qunzhong Street Branch)	109.50631	18.24887
Youwei Hainan chaoliucai	109.639368	18.231588
Yaoyaoda chicken coconut (Yiheng Branch)	109.485411	18.27346
Lin' gao roasted suckling pig (Jiefang Road Branch)	109.497341	18.26475
Sanya Fenghuang Lao kitchen Qiong cookshop (Taoyuan Road Branch)	109.393045	18.296335
Santu Goose King Fengmu Vanilla Duck (Shibu Farm Road Branch)	109.508371	18.289841
Hainancai chicken coconut	109.728276	18.272566
Hao impression huangliu old duck binglanghua zhuduji (Tianya branch)	109.385363	18.296097
Tunchang Fengmu Vanilla Duck (Haitangwan Branch)	109.704437	18.312376
Jin sha jun Tang Tang yuan Chinese restaurant	109.328176	18.305686
Qionghai food shop	109.333902	18.304922
Sanya Bay Hilton Huanpeng Hotel	109.485143	18.284803
Grand Metropark Windham Hotel Bi 'an Coffee House	109.504599	18.229489
Fusongzhu tripe wrapped chicken food stall Hainan cuisine (Yuechuan branch)	109.514599	18.272279
Guoxiang four season farmstead	109.528869	18.313319
Peasant-style chuniang	109.154144	18.312065
Authentic wanning goose fish soup	109.516306	18.262936
Hai na Bai chuan restaurant	109.732457	18.376484
Yeziji Hainan Coconut Chicken Hotpot (Dadonghai Branch)	109.528528	18.221068
Coconut Chicken chicken coconut (Haitian Shengyan Head Store)	109.5117	18.23275
Coconut Chicken chicken coconut (Hailv Duty Free City Branch)	109.529139	18.289839
Yexiaoji chicken coconut (Yemeng Gallery Branch)	109.4956	18.26107
Coconut Chicken chicken coconut (Sanya Bay Branch)	109.42953	18.29151
Yexiao Chicken chicken coconut (Dadonghai Yintai Branch)	109.520293	18.221843
Coconut Chicken chicken coconut (Jin Run Plaza Branch)	109.508061	18.250599
Chicken coconut (Yalong Bay Forest Park Branch)	109.608616	18.24278
Yeke Hainan chicken coconut (Youth Song Branch)	109.501591	18.266541
Coconut Chicken chicken coconut (Shangdong Coast Branch)	109.495204	18.280599
Coconut Chicken chicken coconut (Binhai World Branch)	109.644204	18.230636
Coconut Chicken chicken coconut (San Ya Wan Yi Feng He Branch)	109.418025	18.292325
Yexiao Chicken chicken coconut (Longhai Style Town Branch)	109.733305	18.377455
Yanbixin Seafood chicken coconut	109.736	18.37938
Hainan Coconut Chicken Hotpot (Sanya Bay Mangrove Holiday World Branch)	109.494238	18.285413
Stone Pot Hot Spring Chicken chicken coconut (Yingbin Road Branch)	109.50274	18.26837
Zhongtu Sanya Coconut Chicken Soup	109.411928	18.307638
A Cheng chicken coconut Zaomucu Hotpot (wuzhizhou Houhai Branch)	109.72832	18.27254
Yeheniu chicken coconut Zaomucu Xianqie Beef Hotpot (Houhai Branch)	109.730332	18.273572
Authentic pu Qian Lao Han Zao Zhang Cu hotpot chicken coconut local mutton hotpot	109.559421	18.241891
Wen ma Hou an fen restaurant	109.502831	18.253832
Fen xian sen Hou an fen (dadonghai branch)	109.521198	18.223423
Xiao Gao Hou an fen restaurant (jiefang fourth road branch)	109.490648	18.272298
Fen xian sen Hou an fen (San market branch)	109.493012	18.269265
He Jia Hou an fen Zao Zhang Cu hotpot (Haitangwan branch)	109.702188	18.309538
Lin Ji Hou an noodle soup (conch branch)	109.530577	18.281107
Wen ma Hou an fen restaurant (litchi branch)	109.525189	18.296466
Hou an ge Hou an noodle soup branch Hainan flavor snacks	109.506675	18.243727
Xu Jia Hou an noodle soup store	109.506714	18.243737
Fen xian sen Hou an fen (Wenming road branch)	109.507281	18.250501
Xiao Chen Hou an fen (tuanjie road branch)	109.502221	18.253801
Qiao fu Hou an fen	109.494589	18.282679
Hainan houanfen	109.730499	18.272759
Ajun dross Cu	109.70216	18.309379
Qiongzhou dross vinegar Hainan Bainian traditional hotpot (Haitang 68 Global Food Street Branch)	109.737884	18.344588
Xiang ha Zao Zhang Cu hotpot	109.504382	18.25615
Hao Xia Tang Zao Zhang Cu hotpot barbecue (Shengli Plaza Branch)	109.501633	18.252293
Authentic pu Qian Zao Zhang Cu hotpot	109.519865	18.238445
Pre-paving dregs vinegar	109.507288	18.244028
Conch dregs Cu hotpot	109.528512	18.278179
Tiantianlai dross Cu hotpot	109.742952	18.375522
Zheng 'apo Coconut Milk Qingbuliang (Youyi Street Branch)	109.492954	18.263325
Zheng 'apo Qingbuliang (Dadonghai Haiyun Road Branch)	109.522389	18.223562
Ziran Ye Hainan Qingbuliang (Lanhai Branch)	109.514069	18.253202
Sisters qingbuliang branch (Xinmin ST branch)	109.508516	18.237468
Ma Jie Qing bu Liang, fruit fried ice (fishing village branch)	109.51079	18.221804
Zheng 'apo Qingbuliang (No.3 Market Branch)	109.492183	18.270275
Ziran Ye Hainan Qingbuliang (Haiyue Plaza Branch)	109.495113	18.260663
Zheng 'apo Qingbuliang (First Market Branch)	109.507522	18.237722
Yuchun authentic coconut milk Qing bu Liang Chao bing	109.624612	18.252034
Ye Ji Qing bu Liang (Dadonghai branch)	109.523129	18.224819
Ye Ji Qing bu Liang (shangpin ST branch)	109.516791	18.244731
Ziran Ye Hainan Qingbuliang (First Market Branch)	109.509455	18.238695
Milian dessert Qing bu Liang Chao bing	109.49494	18.26249
Qiong ba Chao bing Qing bu Liang (Haitangwan branch)	109.737123	18.338623
Baluoke Qingbuliang (Dadonghai Branch)	109.522769	18.224119
Tianyi Qingbuliang (Sanya Bay Branch)	109.441112	18.300314
Fishing Village Fried Ice Coconut Milk Qingbuliang (Qixiang Branch)	109.510286	18.222546
Jasmine Nanyang snacks Qingbuliang	109.496317	18.267197
Liaopopo Pure Coconut Milk Qingbuliang (Longhai Style Town No.1 Road Branch)	109.737152	18.380282
Tian mi mi ye workshop qingbuliang (Heping ST branch)	109.50784	18.2438
Coconut Diary Qingbuliang Coconut Frozen (Xinfeng Street Branch)	109.503025	18.250545
Qiaowei qingbuliang branch	109.495278	18.266288
Wang Xiaoji taro clear and cool	109.516286	18.242676
Qiong ba Chao bing Qing bu Liang (San ya wan ye Meng Chang lang branch)	109.486815	18.267435
Ziran Ye Hainan Qingbuliang (Duty Free City Branch)	109.529005	18.29013
Tian yi Qing bu Liang (Haitang district branch)	109.73573	18.38186
A ye bo ye nai Qing bu Liang Jiang Bao Xia bing (Heping branch)	109.508083	18.244242
Ye zhi Dao Qing bu Liang	109.508636	18.237746
Tanglaopu traditional qingbuliang	109.507669	18.250099
Wanning coconut milk qingbuliang (Danzhou community No.1)	109.513637	18.277885
Tianmimi Ye Workshop Qingbuliang (Lizhigou Branch)	109.536451	18.299184
Qiong ba Chao bing Qing bu Liang (mingzhu plaza branch)	109.504036	18.25692
Qiong Ba Chao Bing Qing Bu Liang (Sanya Bay Guang Chen Branch)	109.446857	18.287177
Qiong ba Chao bing Qing bu Liang (dadonghai branch)	109.52829	18.22113
Yezaipu Dessert Qingbuliang (Yalongwan Branch)	109.644881	18.234717
Don't scream at me. Qingbuliang (Yalong Bay Liupancun Branch)	109.624879	18.252319
Huang Ji ye nai Qing bu Liang	109.502889	18.256674
Achengge Qingbuliang	109.728731	18.272571
Boniuye Qingbuliang (Yalong Bay Liupancun Branch)	109.624651	18.252471
Naixiang Puzi Qingbuliang Yogurt (Dadonghai Branch)	109.521954	18.223245
101 Hao yi Jia chun coconut milk qingbuliang	109.703849	18.311835
Qiong ba Chao bing Qing bu Liang (San ya wan Li he plaza branch)	109.430804	18.291329
Qiong ba Chao bing Qing bu Liang (Haitangwan Dezhong branch)	109.731256	18.369099
Tian mi mi Qing bu Liang (qunzhong ST branch)	109.506107	18.250007
Apo Qingbuliang (Haichang Dream Sleepless City Branch)	109.728648	18.313812
Huo Yan Yan Qing bu Liang	109.513318	18.278117
Ziran Ye Hainan Qingbuliang (Lihe Plaza Branch)	109.430589	18.291369
Hui fresh fruit cha ye nai Qing bu Liang	109.433683	18.290405
No.6 Jiumingchun Coconut Milk Qingbuliang	109.703411	18.312384
Shisanyi Qing bu Liang Shuai bing	109.39311	18.29571
Tian mi mi Qing bu Liang (Jixiang ST branch)	109.501476	18.259166
Qiansheng Hainan fen (jinjiling branch)	109.4989	18.28435
Zhoumama authentic Hainan fen	109.709564	18.315512
Local Baoluofen Breakfast Snack Bar (Houhaiqi Family Branch)	109.728665	18.272345
Gangmenfen No.1	109.502287	18.256777
Gangmenfen (Fenghuang Road Branch)	109.516057	18.271307
Ya Qin tuo gang men fen	109.502218	18.256734
Old fashioned gangmenfen	109.524026	18.296681
Hao Ji gang men fen	109.504595	18.243505
Sanya authentic baoluo rice noodles restaurant	109.509433	18.238832
Tai po Bao Luo fen (yi market branch)	109.508671	18.238111
Suofen Hainan Baoluofen (Sanya Bay Branch)	109.451249	18.28774
Liangji Hainan famous food (Yalong Bay Yatai Commercial Street Branch)	109.644735	18.234128
Tianmimi Hainan special snacks	109.494505	18.263439
Zhang Mao Mao de branch (Dadonghai branch)	109.52184	18.2215
Zhang Mao Mao de branch (sanyawan branch)	109.495146	18.260848
Taiyizhi Roast Hainan Barbecue (Sanya Dadonghai Branch)	109.528532	18.221165
Hengshenglao Hainan Nong Chu Xiang Wei (Fishing Village Branch)	109.509758	18.222418
Hainan special snack bar floret dessert	109.505912	18.248902
Hainan famous snacks (Airport T2 Terminal Branch)	109.414154	18.307985
A Ning Lingshui acid powder	109.494417	18.263637
Hainan Peasant-style Goose Pot Vanilla Duck (Yuya Road Branch)	109.574303	18.272601
Jinweiyuan farmstead Dingan beef jerky Hutu	109.530186	18.279486
Xixi Hong Kong-style Restaurant (Sanya Bay Branch)	109.417793	18.291978
Xijia Hong Kong-style Restaurant (San Ya Wan Yi Feng He Life Plaza Branch)	109.418139	18.292279
Caiju Nanshan Chongqing Hotpot (Shangpin Street Head Store)	109.515309	18.247884
Caiju Nanshan Chongqing Hotpot (Dadonghai Branch)	109.5218	18.22548
Chuan yue Liu Xiang seafood restaurant (Haitang 68 global food street branch)	109.73782	18.344507
Jiumaojiu North West Cuisine (Dadonghai Branch)	109.528997	18.222371
Dong Rong Xi Jia Gang Pai Cantonese seafood (Haitang 68 Global Food Street Branch)	109.737654	18.34342
Waxiaoxia (Lanhai Shopping Plaza Branch)	109.51391	18.25326
Jiumaojiu North West Cai (Shengli Branch)	109.501962	18.251524
Xijia Hong Kong-style Restaurant (Haitang 68 Global Food Street Branch)	109.737843	18.343951
Qianxiaopang New Hu 'nan Restaurant (Dadonghai Branch)	109.520494	18.225184
Hongmaozi Takeaway (Haitangwan Branch)	109.738842	18.345978
Xiu •Table	109.50063	18.2689
Wa hai tan Shao bullfrog seafood small lobster branch (jiefang road branch)	109.50241	18.2497
Maojia restaurant (Dadonghai branch)	109.520175	18.225485
Xiangmaoyuan Hu' nan cuisine seafood branch (Haitang 68 Global Food Street Branch)	109.737488	18.343961
Lijia Restaurant (Hongshulin Branch)	109.494166	18.281771
Sichuan North West Traditional Sichuan Cuisine Flavor Snacks (Sanya Bay Branch)	109.491619	18.270404
Walaida (Jin Run Sunshine Branch)	109.507668	18.251284
Shujiuxiang (Haitang 68 Global Food Street Branch)	109.73748	18.343433
Haidilao Hotpot (Times Coast Branch)	109.511814	18.233011
Cuihua Restaurant (Duty Free City Phase II Branch)	109.750201	18.376641
Xixi Hong Kong Restaurant (Jin Run Sunshine Branch)	109.507983	18.251277
Xiaolongkan Hotpot (Jiefanger Road Branch)	109.504998	18.250305
Feng yuan Yu ya (Yalong bay hilton branch)	109.62842	18.22559
Longyao Sichuan style Wang old school Bashu style (Dadonghai branch)	109.528877	18.223137
Dong Rong Xi Jia Gang Pai Cantonese seafood (Yalong Bay Dongrong Food Plaza Branch)	109.630933	18.22817
Sanya Addison Hotel Xianhai Cantonese cuisine seafood Chinese restaurant	109.74957	18.364265
Ritz-Carlton Runyuan Chinese Restaurant Cantonese Cuisine Seafood Hainan Cuisine PE ...	109.626114	18.224234
Maojia restaurant (Yalongwan branch)	109.64314	18.231343
Maojia restaurant (sanyawan branch)	109.430904	18.291115
Walaida (Youth Song Branch)	109.502005	18.266755
Haidilao Hotpot (Youth Song Branch)	109.5021	18.26672
Green Tea Restaurant (Sanya Lanhai Shopping Plaza Branch)	109.513833	18.253373
Jingxi 1981 Litchi Wood Roasted Duck (Yingbin Road Youth Song Branch)	109.502935	18.266145
Walaida (No.1 Harbour City Branch)	109.528791	18.222683
South gate hotpot (Sanya branch)	109.513706	18.257773
Haidilao Hotpot (Yalongwan Branch)	109.64423	18.23035
Busaola Restaurant (Hua Ting Tianxia Branch)	109.488832	18.28637
Tan duck blood hotpot	109.41261	18.30789
Ma Lu bian bian brochette hotpot (shangpin ST branch)	109.512912	18.247872
Tongxihui Hong Kong flavor seafood hotpot Cantonese cuisine morning tea (Sanya Bay Branch)	109.49923	18.25383
Xijia Hong Kong-style Restaurant (Yalong Bay Dongrong Food Plaza Branch)	109.630973	18.228293
Panhu restaurant	109.654164	18.236274
China Yuansu Chinese restaurant Cantonese cuisine Sichuan cuisine seafood Sanya Haitangwan Minsheng Wei ...	109.750952	18.368286
Yuyuege Restaurant Sanya Mangrove Holiday World	109.49326	18.28633
Cai ju nan shan Chongqing hotpot (sanyawan branch)	109.435665	18.306975
San Yu Zhu yuan Sichuan dish (Haitangwan Duty Free City Branch)	109.750038	18.376098
Luoke Hong Kong-style Restaurant (Sanya Bay Branch)	109.496539	18.258849
Balushe Hotpot (Shangpin Street Branch)	109.515543	18.244918
Hong kong-style yipin tea restaurant	109.502534	18.249274
Haoma jiaozi Wang (Dadonghai Branch)	109.521358	18.223133
San kou Zhu Shi Jing hotpot (pedestrian street branch)	109.504426	18.249998
Marriott Yalong Bay Resort Marriott Chinese Restaurant	109.630936	18.226116
Yikouzhu Northeast Cuisine (Head Store)	109.495628	18.280138
Chongqing Liu Yishou Hotpot (Sanya Bay Branch)	109.441571	18.292191
Waxiaoxia (Tiancheng Branch)	109.50442	18.250353
Rong cheng ying yue seafood barbecue Sichuan dish (Yalong bay baihuagu branch)	109.644678	18.233889
Caidiexuan (Yalong Bay Baihuagu Business Center Branch)	109.642841	18.231458
Tasty shrimp city small lobster bullfrog (Chunyuan branch)	109.505099	18.258537
Baixingcun Northeast Dumplings (Dadonghai Branch)	109.523596	18.224787
Shibawan (Letiancheng Branch)	109.539235	18.297945
Chunlahao Chongqing Hotpot (Dadonghai Branch)	109.52197	18.224699
Yalong Bay Rui J Hotel Mingxuan Chinese Restaurant Flavor Hainan Cuisine Cantonese Cuisine ·Mingxu ...	109.615711	18.217063
People's commune pot-stewed (Sanya Hedong Road Branch)	109.50398	18.26619
Waxiaoxia (Hailv Duty Free City Branch)	109.5291	18.29011
China Pika Juhui Snack Bar (Sanya Branch)	109.508999	18.234179
Shibawan (Youth Song Plaza Branch)	109.501637	18.266627
Chaoyin canteen (pedestrian street branch)	109.504385	18.250085
Chao Niu hai Ji xian beef hotpot (Hua Ting tianxia branch)	109.488685	18.286651
Haitangwan No.9 resort hotel-Tanggong restaurant	109.72071	18.28944
Mukamu food city	109.494039	18.281012
Jinhui Chinese Restaurant (MGM Resort Yalong Bay)	109.635663	18.228407
Meet Chang 'an (Hailv Duty Free City Branch)	109.529081	18.290401
Yalong Bay Mangrove Resort Chinese Restaurant	109.63862	18.22916
Pullman sanya bay resort dingweixuan Chinese restaurant	109.453781	18.285501
Xinyuwei Hotpot (Tiancheng Branch)	109.504473	18.250425
Lao Changsha Hu' nan restaurant (shangpin ST branch)	109.516229	18.245159
Yan kitchen (Times Coast Branch)	109.514759	18.233309
Chao Niu hai Ji (shangpin ST branch)	109.512927	18.247998
Xiexianglin Hot Spring Zui 'e (Shengli Road Branch)	109.50573	18.23503
Caiju Nanshan Chongqing Hotpot (Haitangwan Branch)	109.731469	18.369419
Xiangmaoyuan Seafood Processing Restaurant (Yalong Bay Dongrong Food Plaza Branch)	109.63103	18.227944
Chao Niu hai Ji (Jiabao garden store)	109.521416	18.25274
Lao Changsha Hu' nan restaurant (Fenghuang rd branch)	109.515744	18.272142
Hou Hou Yu sheng Sichuan style kitchen (Fenghuang road branch)	109.511617	18.277742
Chongqing Lufu Courtyard Hotpot (Fenghuang Shuicheng Branch)	109.492277	18.281747
Lihe Windham Molan Yipin Boutique Restaurant	109.430413	18.291423
Green Tea Restaurant (Sanya Haitangwan Branch)	109.75039	18.37663
One plus one jiaozi Wang	109.512869	18.252099
Lao Changsha Hu' nan restaurant (Daboluo branch)	109.528712	18.222502
Rong cheng ying yue parity seafood restaurant (Yalong bay Yatai center branch)	109.644805	18.234719
Shibawan (Shengli Plaza Branch)	109.501927	18.251397
Sheraton Sanya Haitang Bay Resort Hotel-Caiyuexuan Chinese Restaurant	109.74042	18.34628
Westside· Jiang xinjiang cuisine (Dadonghai Branch)	109.523252	18.224962
Chuxiangyuan (Shangpin Street Boulevard Branch)	109.512696	18.246356
Hanxin Sauna Cai (Hairun Road Branch)	109.499264	18.301853
Grand hyatt Haitang bay-yucun Chinese restaurant	109.739758	18.343531
Gaxi Xinjiang saute spicy chicken (Huihuicun branch)	109.44361	18.300285
Yalong Bay Tianhong Lakeside Restaurant	109.6529	18.232937
Yueban wine house (Yingbin Road Branch)	109.504797	18.269098
Ju qi Jing cheng yi Wei laobeijing copper pot hotpot	109.500637	18.268807
Liu Yishou Chongqing Hotpot (Letiancheng Branch)	109.538961	18.297967
Coral Hotel wuzhizhou Linhaige Chinese Restaurant	109.761929	18.312439
Yuchu Yard Chongqing Hotpot (Sanya Bay Branch)	109.396006	18.288926
Tunchang pot-stewed (Shangpin Street Branch)	109.513401	18.237981
Chu Cai yang guang (shangpin ST branch)	109.5129	18.24794
Jing taste dumplings (Haitang 68 Global Food Shop)	109.737238	18.343702
Tianyu restaurant caifengge home-cooked dish restaurant	109.642266	18.230497
Sanya shanhaitian hotel aotuge selected ju Chinese restaurant THE RESIDENCE	109.513348	18.217748
Pin Chao ge Chao shan beef hotpot (letiancheng branch)	109.539009	18.29735
Dongting mei Hunan flavor restaurant	109.516	18.245203
Yongshunxiang Laobeijing Charcoal Hotpot (Yiheng Shopping Center Branch)	109.485717	18.272617
Danmei farmhouse restaurant	109.45982	18.29609
Lameizi da Sichuan restaurant seafood Sichuan dish	109.447476	18.287003
Park Hyatt Sanya Sun Bay Tea House	109.610438	18.189538
JW Marriott Hotel Sanya Shanhaitian Marriott Chinese Restaurant Man Ho	109.513613	18.215617
Tianya meet ni seafood restaurant	109.333552	18.305622
Chu Sao dang Jia (Ji yang mei ya branch)	109.516086	18.279236
Zhu home dumplings restaurant	109.513755	18.280985
Zuihuo 3 Tuo 1 Chongqing Hotpot (Fenghuang Road Ruihai Garden Branch)	109.510654	18.276964
Lao Changsha Hu' nan restaurant (linwang branch)	109.702781	18.309571
Xiangyazi	109.538094	18.297384
Chu Cai yang guang (Hedong road branch)	109.510858	18.256738
Sofitel Sanya Liwen Resort Hainan Mingzhu Restaurant	109.734514	18.329554
Hua Ye Fan Chen Chongqing Hotpot (Yalongwan Flagship Store)	109.620349	18.246591
Hai Sam sun Sichuan cuisine restaurant (Yalong bay outlets branch)	109.622052	18.242332
Shanghechu Hu' nan restaurant (pedestrian street branch)	109.504321	18.249963
Pang fu bing Shi new hong kong-style restaurant (lanhai plaza branch)	109.514321	18.253901
Baiyun Chinese restaurant (Sheraton Yalong Bay Resort Hotel)	109.633071	18.227931
Lao Changsha Hu' nan restaurant (Jinjiling branch)	109.491014	18.270751
Yishou jiaozi (Hailv Duty Free City Branch)	109.528634	18.290764
Banshan Seascape Resort Furong Ge Hu 'nan restaurant	109.513814	18.221494
Yanji Cold Noodles (Foreign Trade Road Branch)	109.495472	18.261892
Country renjia pot-stewed (Sanya Branch)	109.503092	18.260137
Red Sun Restaurant (Ronggen Road Branch)	109.51384	18.256415
Laochongqing Hotpot (Houhai Branch)	109.728151	18.272511
Yuanji Chuanchuanxiang Hotpot (Shangpin Street Yixiang Branch)	109.513289	18.244885
Chongqing Lufu Hotpot (Jun He Jun Tai Branch)	109.530441	18.303561
Huachaomen Chongqing Hotpot (Shangpin Street Branch)	109.512901	18.246801
Qian Wang zhi Wang beef brochette (shangpin ST branch)	109.512916	18.246396
Niutongling (Shengli Plaza Branch)	109.501439	18.253319
Laobeijing Yangxiezi Chuanxiang Kitchen Branch (Yuechuan Middle Road Branch)	109.514057	18.271077
Hupangzi has a little taste fashion theme restaurant (Hongshulin Branch)	109.48891	18.28633
Kai Vifell Mengyuexuan Chinese restaurant	109.73334	18.321937
Long xiao yue (Head Store)	109.750264	18.376364
Shiwei store dumplings specialty store (Jiefang Road Branch)	109.496208	18.266488
Yunshangyao Yunnan Mijing Taste (Banshan Peninsula Branch)	109.501949	18.213739
Jiaoge cold noodles restaurant snack barbecue northeast dish	109.513205	18.279145
Suyaxuan Chinese Restaurant (Hilton Gretel Selected Hotel)	109.156542	18.329402
Shuan restaurant & Baisheng fat beef hotpot (Danzhou community branch)	109.51322	18.27887
Guangdong Zhaoqing huoyanzui goose	109.513917	18.271197
Shudaxia Hotpot (Lanhai Shopping Plaza Branch)	109.513951	18.253871
Sanya Rong Da Restaurant Chaoshan Beef Hotpot (Wangzhicun Branch)	109.541572	18.232872
Renrenlao Hotpot (Phoenix City Branch)	109.510981	18.278541
Kangte palace yunshuiyao restaurant	109.491086	18.288632
Zengji Sichuan cuisine restaurant (Yalongwan Road Branch)	109.589616	18.282046
Spicy Small Lobster Chongqing Chicken Pot (Jinjiling Branch)	109.49792	18.28607
Simple City Guangzhou Tea Restaurant (Shengli Shopping Plaza Branch)	109.502003	18.251375
Huixingsheng Anhui Cuisine (San Ya Wan Yi Feng He Life Plaza Branch)	109.418265	18.292295
Yiyang seascape Chinese restaurant Cantonese cuisine Ronghe cuisine Sanya Mandarin Oriental Hotel	109.536286	18.212276
Yi kou Zhu nian Wei northeast dish (lizhigou branch)	109.515475	18.292075
Hangzhou dishes Pianchengchuan (Letiancheng Branch)	109.539118	18.297838
Yipin Yuchu barbecue hotpot (Yalongwan branch)	109.613142	18.287462
Xing fu Zao cha	109.537787	18.294747
Chongqing Liu Yishou Hotpot (Yazhou Boulevard Branch)	109.170961	18.358731
Xiangyu big bowl dish (Jinjiling branch)	109.500045	18.281465
Sanya Haina Baichuan Sichuan Cuisine Restaurant (Shangpin Street Branch)	109.516326	18.250636
Yiyuan restaurant Hainan cuisine seafood Cantonese cuisine morning tea	109.512586	18.270696
Yong Xin mei wa fish head hotpot (shangpin ST branch)	109.513194	18.245824
Shibawan (Dadonghai Yintai Hotel Branch)	109.520519	18.222669
Hengfengcai steamed cuisine cookshop (Hongsha tunnel branch)	109.525618	18.252518
Crowne plaza sanya center-yuechaoxuan Chinese restaurant	109.514762	18.234312
Chongqing Liu Yishou Xin Hotpot (Shangpin Street Erxiang Branch)	109.514022	18.245372
Yangmama Restaurant (Dadonghai Branch)	109.521221	18.221348
Jiuji giblet Bao (Yiheng Shopping Center Branch)	109.485918	18.27284
Niannianbuwang Hu' nan restaurant	109.333531	18.305271
Damei Northwest (Lanhai Huating Branch)	109.51425	18.25333
Shengji Chaoshan Beef Hotpot (Conch Branch)	109.528708	18.274188
Chuan North West Boutique Sichuan Style Seafood Daka (Yemeng Gallery Branch)	109.43353	18.29049
Xilong big stuffing dumplings	109.503551	18.246341
Huaixiang Kitchen (Sanya Airport Branch)	109.411489	18.308539
Laofulai (Fenghuang Road Branch)	109.517794	18.271914
Rong Da Chaoshan Beef Hotpot (Haitangwan Tengqiao Branch)	109.755846	18.405046
Xiao ba jiao xian Chao beef (dabaoluo branch)	109.528802	18.222882
Chang Wang huo Yan zui goose (ji yang Community Park Special Night Market Branch)	109.518942	18.292592
Yellow River Jingdu Hotel Yellow River century-old halls	109.507098	18.236347
Yuxiangtang Hu' nan cuisine (Dadonghai Branch)	109.520921	18.224351
Chengdu Ceo Chuanchuanxiang Hotpot (Jixiang Street Branch)	109.498415	18.257285
Shibawan (Shangpin Street Ganghua Plaza Branch)	109.514771	18.244811
Chao Tianmen Hotpot (ji yang Branch)	109.519322	18.294332
Yalong bay junlan resort sanya-Chinese restaurant	109.65832	18.23239
Najia hotpot	109.515772	18.242438
Hongshulin resort yuyuege Chinese restaurant	109.737913	18.339013
Jia Wei Xiang Qing Hu' nan restaurant (Yalongwan Road Branch)	109.590201	18.281951
Banhua Hotpot Brochette (Youth Song Branch)	109.502	18.266854
Chongqing renjia Sichuan cuisine restaurant (Dadonghai branch)	109.518929	18.224399
Chaoniu Haiji (Daboluo Branch)	109.52864	18.222587
Chuanmeizi Restaurant (Dadonghai Head Store)	109.519691	18.225461
Jin Run Bay Restaurant Cantonese Cuisine Hainan Cuisine Seafood (Chunguang Road Branch)	109.517049	18.260569
Shanghechu Hu' nan restaurant (Tongxin Road Branch)	109.537094	18.292704
Chaifang Old Flavor (Jinjiling Garden Mountain Villa Branch)	109.503437	18.268129
Dajing Ruchuan Sichuan Hotel (Yalong Bay Baihuagu Branch)	109.643219	18.232385
Dong Rong Xi Jia gang pai cantonese seafood (San ya wan yi feng he life plaza branch)	109.417957	18.29217
Heji cookshop (foreign trade road branch)	109.495866	18.26139
Huaqing Sichuan Hunan cuisine (Yalong Bay Liupancun Branch)	109.62464	18.25171
Taibusuo Hotpot Brochette (Houhai Branch)	109.729249	18.273009
Damei Northwest (Qingchunsong Plaza Branch)	109.50158	18.26659
Yaoji authentic chaoshan beef meatball hotpot	109.495008	18.266008
Xianwa Store (Shangpin Street Wuxiangkou Branch)	109.513159	18.246391
Yihe Hotel (Chinese Restaurant)	109.454888	18.290833
Jingjiu hotpot (Yingbin Road Branch)	109.502861	18.266224
Atlantis Chinese restaurant Tang	109.744313	18.357262
Xiangju restaurant sanyawan hongshulin holiday world branch	109.495102	18.285484
Shanghechu Hu' nan restaurant (Hai Hotel)	109.529173	18.289533
Yuexing laosichuan restaurant	109.447353	18.286096
Old friend Chongqing fish hotpot (Shangpin Street Erxiang Branch)	109.512703	18.245599
Yanji cold noodles (Yatai gourmet meike plaza branch)	109.644623	18.234143
Yi privacy kitchen	109.517698	18.234428
Hupangzi Youdianwei Hu' nan Restaurant (Jiabao Garden Branch)	109.521375	18.252915
Muslim laobeijing jubaoyuan hotpot	109.514226	18.275356
Bifengshan pot-stewed (Jinjiling branch)	109.500891	18.281928
Chuxiangyuan (Pedestrian Street Branch)	109.504587	18.249758
Gaxi Xinjiang saute spicy chicken (Hui new shop)	109.479591	18.280101
Jiao wa ban bu Dian wine house chuan Hu' nan cuisine (shangpin ST branch)	109.51577	18.24513
Xujia yard pot-stewed (Yiheng branch)	109.485651	18.273095
Binhai yipin Guo	109.508203	18.249163
Yijia copper pot hotpot	109.545391	18.235081
Tianranzui goose (Yalong Bay Liupan Branch)	109.624707	18.251977
Shunde traditional clay pot porridge (litchi Gou branch)	109.537491	18.290674
Xixi Hong Kong Restaurant (Yazhou Branch)	109.172695	18.352805
Chuan Zhang men Lu Wei casserole hotpot (shangpin ST yixiang branch)	109.51213	18.2451
Ban bi Jian hai laobeijing copper pot hotpot northeast barbecue	109.485013	18.273013
Xiangcao Huayu Hu' nan cuisine restaurant (Yalong Bay Liupancun branch)	109.624562	18.253262
Fang ke Zhen Xin Bei pai hotpot (jinjiling branch)	109.500931	18.283591
Liupo brochette hotpot (Shangpin Street Yixiang Branch)	109.51368	18.24486
Yueban Chongqing Baba hotpot	109.499248	18.291168
Balushe hotpot (Letiancheng branch)	109.539007	18.297547
Xiang ge Li la small lobster private cuisine	109.505095	18.258438
Muslim Gaxi Xinjiang saute spicy chicken (Huihuicun head store)	109.444718	18.300204
Zhengda Restaurant (Lizhigou Branch)	109.52283	18.29599
Xiao dong yuan Wei Lou sauce bone (shangpin ST branch)	109.516104	18.246354
Bailaohui Chaoshan Beef Hotpot (Tongxin Road Letiancheng Branch)	109.537859	18.297607
Yundingge Healthy Chinese Restaurant (Bird's Nest Branch)	109.648711	18.252781
Na local Chao cookshop	109.503383	18.246343
Yuwuye duck blood brochette Guo (Sanya Direct Sales No.1)	109.512911	18.246891
Haha hotpot	109.45205	18.30216
Shibawan (Pedestrian Street Tiancheng Shopping Mall Branch)	109.504504	18.250318
Emerald Lamian Noodles Steamed Buns (Sanya International Duty Free City Phase II Branch)	109.75	18.37606
Maojia restaurant (Xincheng branch)	109.430904	18.291115
Shibawan (Lanhai Plaza Branch)	109.513974	18.253615
Baixingcun Dongbei cookshop (Haitangwan Branch)	109.736469	18.379889
Ba shan Shu shui local cookshop	109.174863	18.348893
Lazhuang Chongqing Hotpot (Fenghuang Road Branch)	109.51045	18.27709
Shi Li ba Xiang	109.590803	18.281383
Baixingcun Dongbei cookshop (Liupancun branch)	109.624831	18.252341
Northeast Wang restaurant	109.528137	18.223819
Sanweixuan Restaurant (Huayu Resort Yalong Bay)	109.642855	18.232955
Bage specialty	109.494318	18.263695
Chongqing Liu Yishou Hotpot (Haitangwan Branch)	109.73213	18.39262
Duyin canteen (Houhai branch)	109.730254	18.272544
Xiaobiandan Chuanchuanxiang Hotpot (Yingbin Road Branch)	109.498238	18.263238
Zhenya Nourishing Hall (Haitangwan Guo Shou Yi Jing Branch)	109.717409	18.308939
Yikouzhu Nianwei Northeast Cuisine (Yingbin Road Branch)	109.526559	18.287509
Ju you chuan mei zi cookshop (foreign trade road branch)	109.495906	18.261386
Qingyuanju catering store (Dadonghai branch)	109.52415	18.2228
Chuxianglou (Shuicheng Road Branch)	109.492974	18.281534
Daziran zui goose (hong Shu mi Jie branch)	109.492026	18.283565
He Kitchen Chili Fried Meat (Danzhou Community Tianze Lakeside Branch)	109.512306	18.28101
Renren Lao hotpot (Yacheng branch)	109.16785	18.36262
Jixi dongyuan cold noodles	109.495792	18.261417
Northerner Northeast Cuisine (25 Deguang Branch)	109.503591	18.266591
Youjia frog restaurant (Shibu farm branch)	109.5081	18.29067
Fen xian sen Hou an fen (foreign trade road branch)	109.495029	18.262389
Hunan big bowl dish (Linchunhe Road Branch)	109.516968	18.244338
Yuanbao jiaozi (Zhonghuan Plaza Branch)	109.511517	18.275507
Dad de tu bo Cai (dadonghai branch)	109.542199	18.233989
JD.COM Barbecue (Luhuitou Branch)	109.500182	18.219334
Shibawan (Guogou Branch)	109.506995	18.236555
Yu Shang Jiang Lai xinjiang cuisine Muslim Restaurant (Yalong Bay Baihuagu Branch)	109.643032	18.232403
Qinhuai Fengyue Sanya Bay Mangrove Holiday World Branch	109.491882	18.286672
Lao Changsha Zixuange (HSBC International Branch)	109.51907	18.262708
Xinjiang Barbecue (Huixin Road Branch)	109.47953	18.27926
Guangmi Roasted Goose (Linhechun Road Branch)	109.517949	18.242019
Fan Xiang Ming Chu	109.511224	18.251259
Banyan Tree Mingyue Restaurant	109.498019	18.219739
Ao nave Beef Steak Hotpot (Yacheng Branch)	109.168367	18.361936
Pianchengchuan (Sanya College East Zone Branch)	109.561838	18.328768
Xiexianglin Hot Spring Zui 'e (Linwang Branch)	109.704545	18.314024
Huixingsheng Anhui Cuisine (Yalong Bay Dongrong Food Plaza Branch)	109.630922	18.228362
Yan Shancheng Chongqing Hotpot (Hailv Duty Free City Branch)	109.529038	18.290745
Pot Hu pancake pot-stewed	109.517008	18.244197
Beiweiju Northeast Cuisine (Foreign Trade Road Branch)	109.494156	18.263916
Shunde renjia	109.513927	18.269147
Jia Wei Xiang Qing (Jinjiling Branch)	109.503112	18.284822
Ximeng mutton copper pot hotpot barbecue yangxiezi (Yingbin Road China Railway Plaza Branch)	109.50915	18.27284
Hunan meizi Hu' nan restaurant (sanyawan branch)	109.490929	18.268729
Sanya Center Hyatt Jiaxuan Hotel Jiawei Restaurant	109.512822	18.273582
No.19 kitchen (shangpin ST branch)	109.512902	18.246307
Huijiaxiang (Linwang Branch)	109.702589	18.308899
Create Casserole (No.1 Branch)	109.50291	18.284588
Gong Ji Lao pu	109.49393	18.28107
Time-honored Jia Zhou Yan ju Ji	109.502646	18.254166
Jin mian Ji zhi (shanshui international branch)	109.521235	18.243035
Grandma Yard Hunan Local Cuisine (Hua Ting Branch)	109.51172	18.27186
Niudafu parity hotpot Jishi (Ganghua Branch)	109.515021	18.244851
Longjiangfu pot-stewed (Houhai branch)	109.729225	18.272783
Baixing Steamed Cuisine Restaurant (Fenghuang Road Branch)	109.520649	18.274252
Jiutianjiu Chongqing Hotpot (Haitangwan Atlantis Branch)	109.728854	18.358134
Laoshan Xichuan Hu 'nan Restaurant (Qiongzhou College Snack Street Branch)	109.531622	18.318977
Lao Changsha Hu' nan restaurant (litchi Gou Jin si da branch)	109.520155	18.294409
Benwei Kitchen (Howard Johnson Guoguang Branch)	109.442127	18.289939
Chuan Zhang men Lu Wei casserole hotpot (shangpin ST branch)	109.512994	18.245134
Create Casserole (Sanya Head Store)	109.493994	18.264204
Shuaixian privacy kitchen	109.496784	18.212698
Northeast snack (Jinjiling branch)	109.50067	18.28186
Tropical rainforest restaurant	109.625092	18.249422
Hunan flavor youxuan (linwang branch)	109.702591	18.309361
Executive Lounge (Harman Resort Hotel)	109.52903	18.22218
Sichuanese restaurant (Wenming road branch)	109.507045	18.250965
Xiangli traditional restaurant Hunan local dishes (Dadonghai branch)	109.527589	18.223309
Jingcheng Yiwei exquisite Laobeijing copper pot hotpot northern barbecue (Yingbin Road Middle ...	109.507528	18.271678
Gangxuwan Chinese restaurant	109.485871	18.211751
Haidilao Hotpot (Wan Yue New World Branch)	109.495133	18.295533
Chongqing Jinguo Hotpot (Banshan Peninsula Branch)	109.496932	18.212638
Northeast dumplings (Houhai branch)	109.729177	18.272517
Haihouye Chongqing Hotpot chicken coconut Dregs Cu (Houhai Branch)	109.72855	18.272296
Wu Wei yuan Chang wai Xiang Xiao jun gan hotpot	109.510524	18.27703
Lao si Chao shan restaurant	109.519924	18.238564
Xinjiang Jaaksi old Muslim saute spicy chicken	109.444967	18.300234
Yumuju Lanzhou Lamian Noodles (Sanya Bay Branch)	109.486801	18.267485
Minjie Chongqing Hotpot (Tiandu Branch)	109.58943	18.28431
Small Chili Sichuan Hotel (Hailong Road Branch)	109.432431	18.290321
Pangge Guilin Rice Noodles (Tuanjie Branch)	109.502833	18.253993
Laopo Kitchen Chuanxiang Cantonese Cuisine (Longhai Style Town Branch)	109.73492	18.37887
Huaixiang (Duty Free Shop Phase 2 Branch)	109.750159	18.376634
Pin yi yi bu Dao Wei theme restaurant	109.498977	18.281079
Ma Hake Lanzhou restaurant	109.590682	18.281362
Chang 'an Yi Noodles (Hong Shu Mi Jie Branch)	109.491626	18.284121
Tangshi Hunan Ren Restaurant (Yazhou Boulevard Branch)	109.169811	18.361231
Wuwei mountain villa mango garden restaurant	109.418491	18.319481
Xiao Qian tong Xue chuanchuanxiang hotpot (Houhai branch)	109.729668	18.272378
Hao Xinjiang special sandapan	109.44429	18.300272
Yuan da Huang Liu old duck restaurant	109.503095	18.247515
Stir-fried beef with Xiaobajiao	109.643231	18.232785
Huayu Jiangnan private cuisine	109.51919	18.26196
Pairui private cuisine Sichuan dish grilled fish	109.500126	18.282526
Dingwei Sichuan dish griddle king	109.53741	18.29629
Shuyouji Sichuan Style Snacks Jihe Branch (Danzhou Community Branch)	109.514681	18.278541
Luodingji spiral lions powder (Tuanjie Street Branch)	109.50233	18.253831
Damengjia spiral lions powder hotpot	109.505959	18.249659
Gong Man Xi Ting (Dadonghai Branch)	109.523502	18.224877
Gong man Xi ting (qingchunsong branch)	109.502317	18.266902
7-year-old household restaurant (Haitangwan branch)	109.710064	18.316963
A piece of tofu private cuisine (Yingbin Road Branch)	109.506447	18.270277
Tiantai Privacy Kitchen Hainan Special Private Cuisine (Jin Quan Seascape Branch)	109.497019	18.267554
Hutaoli Music Winehouse (Youth Song Branch)	109.502441	18.266991
Chandangdang Hainan Private Cuisine (Dadonghai Branch)	109.522838	18.224561
Zaiyu Xiaoshu Private Restaurant (Chunyuan Branch)	109.504853	18.260283
CLOUD NINE Yunjiu Club (Sunshine Finance Plaza Branch)	109.51249	18.273673
Jinyu private cuisine (youth song branch)	109.50404	18.26864
Jinweiju Private Cuisine (Shengli Plaza Branch)	109.501967	18.251717
Xifu Music Snack Bar Hainan Private Cuisine (Yalongwan Branch)	109.611567	18.244357
Nanshan private cuisine restaurant	109.204615	18.297129
Yitiao Fish Hotpot maocai	109.50782	18.27203
Wanghai Fishing Village (Sanya Bay Seascape Branch)	109.431715	18.288804
Baixing Privacy Kitchen (Sanya Bay Branch)	109.501918	18.283508
SeeYa creative haidi restaurant	109.64773	18.23076
A piece of tofu private cuisine (Youyi Branch)	109.49293	18.26409
Tian xiu Jing Chu	109.504005	18.251569
Misi private cuisine	109.500151	18.257042
Jingmulan Lanzhou beef noodles Muslim	109.488239	18.273215
Baihuahong Chengdu Snacks (Baihuagu Branch)	109.643315	18.231918
Happy Muren Mongolia Grassland Grilled Lamb Leg Lamb Chop (Dadonghai Outdoor Garden Branch)	109.521708	18.223748
Yu Hua Lin Gang Nai Gang Bao Gang Ka (Zhonghuan Plaza Branch)	109.511682	18.275577
Chuan Xiangxi Xiangxi Xiaochuan Barbecue (Jinjiling Branch)	109.500565	18.283825
Shunde Wang Guangdong style charcoal stove chicken soup	109.530141	18.281371
Guangdong rice rolls Time-honored	109.49918	18.29354
Sichuan spicy noodles (foreign trade road branch)	109.494755	18.263185
Yi Xin yi yi northeast barbecue northeast dish	109.708999	18.334132
Chaoshan Food Stall (Puning rice rolls)	109.523929	18.296219
Huo le Rong he Chinese food (Fenghuang rd branch)	109.516724	18.271918
Mongolia Zhen roast lamb leg	109.505168	18.246518
Changsha Luojiachou Tofu (Sanya Branch)	109.503943	18.255797
Muslim Sanyatou Deep Sea Fish Hotpot Barbecue (Dadonghai Qingfeng Yard Branch)	109.519388	18.22485
Qing chun ze yue gang Cai restaurant	109.493977	18.27412
Xinyuan Jinling Duck Blood Silk Noodles (Sanya Branch)	109.514038	18.246508
Xiangchuan Xiangxi Xiaochuan Barbecue (Tongxin Home Branch)	109.536723	18.292373
Qiqihar roast lamb leg barbecue (Lizhigou branch)	109.526676	18.296754
Xiaoxiangzi Qiqihar barbecue barbecue (foreign trade road branch)	109.494331	18.262921
Qingpinhui Muslims Muslim ronghecai	109.495034	18.280844
Laosichuan Sichuan Special Barbecue Grilled Fish (Longhai Style Town Branch)	109.736423	18.379893
Taiwan Province Guzao Bakery (Tuanjie Road Store)	109.502956	18.253974
Muslim jushisan barbecue museum	109.517957	18.220467
Guangdong Style Clay Pot Rice (Shangpin Street Branch)	109.514047	18.246545
Yi spicy pot sheep scorpion hot pot Laobeijing instant-boiled mutton (Xingbin Road Branch)	109.176702	18.351772
Changde rice noodle (Yuechuan Middle Road Branch)	109.515145	18.271195
No.1 Fresh Fish Soup Muslim Old Restaurant (Huixin Road Branch)	109.479082	18.281072
Muslim huixiangge restaurant	109.542584	18.234154
Jianqianglao Shanghai wonton	109.507505	18.244125
Yueyue kitchen	109.508766	18.273133
Aliang Chaoshan Special Food Stall (Yuejin Road Branch)	109.505166	18.240846
Muslim Yimaer Lanzhou Beef Noodles (Dadonghai Haihua Road Branch)	109.52023	18.22346
Changchun barbecue (foreign trade road branch)	109.495411	18.261961
Tan yi ba ting Muslim restaurant (Xinjiang saute spicy chicken)	109.447365	18.300015
Lanjing craft beer Jinzhou barbecue wine house	109.545988	18.237828
Chaoshan casserole porridge	109.503775	18.240565
Yalong bay mangrove resort hotel-Thai restaurant	109.638746	18.229366
Bilefu Pizza House (Mingzhu Branch)	109.503799	18.255502
Addison hotel sanya starry SKY BAR· seascape afternoon tea hand-adjusted chicken ...	109.749237	18.364057
Dolphin Dolphin American Western Restaurant (Dadonghai Branch)	109.523436	18.224915
Jiuliu izakaya (Dadonghai Branch)	109.523275	18.224895
Taiyuexuan Taiyue Cuisine (Haitang 68 Global Food Street Branch)	109.737772	18.343445
Atlantis ossiano under water restaurant & bar ao ...	109.744571	18.356831
Bread Street Kitchen & Bar-Gordon Ramsay (Atlantis ...	109.744815	18.357109
Jiuliu izakaya (Youth Song Branch)	109.501679	18.266715
Ritz-Carlton Hotel Seaside Steak Western Restaurant Seafood Steak Band ...	109.626915	18.222675
Cnhls quan chicken hamburger (lizhigou branch)	109.527419	18.297069
Cnhls quan chicken hamburger (jiefang branch)	109.49325	18.26921
Sanya Bay Mangrove Holiday World Tai Restaurant	109.493836	18.283826
Haijiaoxuan Beef Steak Seafood Seaside Western Restaurant Romantic Sunset Sanya Wenhuadong ...	109.536439	18.212257
Addison Sanya Hotel Tianlu EGRET· Beef Steak Seafood Western Restaurant	109.749366	18.365162
The Fiery Korea Fried Chicken & Bingli Hotpot (Qunzhong Street Branch)	109.505944	18.249714
MGM Sanya Resort Hotel-Niwan Seascape Restaurant	109.635898	18.228362
Atlantis Xie restaurant CRAB KITCHEN	109.742896	18.355993
Prince Pafang (Dadonghai Branch)	109.527046	18.223199
Pasta Workshop (Sanya Bay Mangrove Holiday World Branch)	109.494499	18.285459
Cnhls chicken hamburger (Hongqi branch)	109.508403	18.241533
Atlantis naisu Japanese restaurant	109.743545	18.355807
Mini Coconut Thai Food Stall (Jin Run Plaza Branch)	109.507916	18.250506
Haoyueke Beef Steak (Sanya Tiancheng Branch)	109.504421	18.250381
Lemon grass Thai restaurant	109.485339	18.268699
Cnhls quan chicken hamburger (Fenghuang branch)	109.453145	18.299597
Cnhls quan chicken hamburger (shangpin ST branch)	109.512683	18.246635
Siwanshi Eel Specialty Store (Duty Free City Branch)	109.750721	18.377289
Intercontinental resort banshan peninsula-Mediterranean restaurant	109.502033	18.211223
Jiang Hudong Bai Ding Barbecue (No.1 Harbour City Branch)	109.528747	18.222657
San shun Jin Korean Barbecue (Danzhou Community Branch)	109.510775	18.28148
LYFATTI laifuti (dadonghai branch)	109.517818	18.224118
Uminoya Korean Barbecue (Haitang 68 Global Food Street Branch)	109.737909	18.34449
Uminoya Grilled Seafood (Yalong Bay Dongrong Food Plaza Branch)	109.630903	18.227985
Youmuyou Pizza House (Jiefang Road Branch)	109.503654	18.256292
Lujian coffee	109.502571	18.225081
Haikuo Sky Thai Restaurant (Yalong Bay Forest Park Bird's Nest Branch)	109.639413	18.258563
Senhui Japanese cuisine	109.332655	18.303685
Cnhls quan chicken hamburger (jinjiling branch)	109.501278	18.283908
Haitangwan mangrove resort hotel-Thai restaurant	109.737877	18.339053
Pizza Hut (Baihuagu Branch)	109.642829	18.231529
Ritz-Carlton Hotel Seascape Scene Lobby Bar Afternoon Tea	109.626441	18.224469
Xiaoquan Sushi (Mingzhu Branch)	109.503791	18.255541
31 sky restaurant	109.493353	18.263633
Hezhong Stall Roasted Beef (Lizhigou Head Store)	109.537176	18.293751
Jiu sushi	109.537726	18.293776
Ritz-Carlton Hotel Sophia Italian Restaurant Romantic Seafood Steak ...	109.626203	18.224317
Howard Johnson Guoguang Resort Sanya Hanshengfu Korean Food (Howard Johnson Guoguang Branch)	109.442018	18.290038
Poly Gloria Hotel Sanya Hai	109.731749	18.319839
Lian Sushi (Lanhai Shopping Plaza Branch)	109.513889	18.253385
Taiyuexuan Taiyue Cuisine (Dadonghai Yintai Branch)	109.519483	18.221318
Yalong bay mangrove resort hotel-hanxuanhan restaurant	109.638731	18.229371
Taiyuexuan Taiyue Cuisine (Sanya Bay Yifenghe Life Plaza Branch)	109.418033	18.292352
Park hyatt sanya sun bay viewing platform coastline afternoon tea yeshe Whis ...	109.61107	18.18921
Chujian Flowers Coffee (Fenghuang Shuicheng Branch)	109.493615	18.281005
Four points by sheraton sanya-caixiang Japanese cuisine restaurant	109.493288	18.261428
Yinzui Flower Cafe Lounge (summer department store)	109.522976	18.223276
The Westin Haitangwan Japanese Food Wu He Niu Teppanyaki Seafood ...	109.749567	18.369177
43 Hao LAN Jing Niang beer restaurant	109.502338	18.254104
Xinyifan Rotation (Dadonghai Branch)	109.528826	18.222896
Pizza Hut (Dadonghai Branch)	109.522899	18.223369
Yan COFFEE&MORE (qingchunsong branch)	109.501911	18.266891
Huoshan restaurant sanyawan mangrove resort world branch	109.49321	18.28428
Atlantis ·Tikki restaurant (Asian flavor special food zero branch)	109.744993	18.357176
Grand Poly Sanya Hotel Zhi	109.731527	18.319937
Four points by sheraton sanya lobby bar	109.493288	18.261438
Pizza Hut (Haitangwan cdf Sanya International Duty Free City Branch)	109.750928	18.372607
Haoyueke Beef Steak (Lanhai Plaza Branch)	109.513822	18.253276
Starbucks (Sanya Binhai World Branch)	109.64505	18.23049
Yalong Bay Rui J Hotel Yan Yue Driftwood· Seafood Beef Steak Western Restaurant	109.615711	18.217063
Pizza Hut (Sunshine Plaza Branch)	109.513497	18.274087
MAAN COFFEE (diffuse coffee)	109.528562	18.220982
Xinyifan Rotation (Hailv Duty Free City Branch)	109.529087	18.290138
Malt Café malt cave seascape coffee western restaurant bar (Tianya branch)	109.330529	18.303728
Ruhuo Korean Barbecue (Jin Run Plaza Branch)	109.507843	18.251078
Hegu Korean Food (Tropical Ocean College Branch)	109.530696	18.318331
LA TABELLA Italian restaurant wineshop (Sunshine Finance Branch)	109.5128	18.27392
Atlantis Poseidon B.	109.744364	18.357085
Prince steak house (qingchunsong branch)	109.50175	18.2666
Pizza Hut (Pedestrian Street Branch)	109.504486	18.249626
Oasis oasis cafe&deli	109.500948	18.250718
Poly Gloria Hotel Sanya Dongchu Restaurant	109.731639	18.320009
Xinyifan rotation (Tiancheng branch)	109.504218	18.250355
Sofitel Sanya Liwen Resort Thai Restaurant	109.73372	18.329439
CIRCLE circle (dadonghai branch)	109.517408	18.22026
Maowang Liulian Pizza (Mingzhu Branch)	109.503705	18.255961
Shidian charcoal barbecue (Letiancheng branch)	109.537635	18.296045
Casa Mia Casamia Italy Restaurant (Blue Coast Community Branch)	109.485361	18.268821
Starbucks (Summer Department Store)	109.523581	18.223831
Kangtiqi Steak Seafood Restaurant-Dry Cooked Steak-Barbecue-Pizza-Beautiful View of Chi Pan ...	109.743447	18.350327
JW Marriott Resort Haitang Bay JW All-Day Restaurant	109.741718	18.348418
Pizza Hut (Jiefang Branch)	109.503811	18.256861
Halla Mountain (Sanya Youth Song Branch)	109.501917	18.266855
India Nepal cuisine (Dadonghai branch)	109.522094	18.225263
Xi Southeast Asia Restaurant-Thai Food-Curry-Seafood-Garden Beauty (Sanya Xianggeli ...	109.74434	18.3509
Kfc (jiefang branch)	109.503744	18.25738
Cuijinshan Korean barbecue	109.497241	18.278001
Xiao noodles (Haitang 68 Global Food Shop)	109.73736	18.34374
Kfc (litchi Gou letiancheng branch)	109.53868	18.29799
Momo 18th Seascape Western Dining Bar	109.502792	18.239433
Cnhls chicken hamburger (Yacheng branch)	109.16715	18.367723
Zhu Cun xian Dao Japanese cuisine (Xinfeng ST branch)	109.513434	18.252304
Market Chef Grocery Shop Thai Cuisine (Dadonghai Branch)	109.520324	18.225414
Taiyuexuan Taiyue Cuisine (Yalong Bay Dongrong Food Plaza Branch)	109.631004	18.228494
Jindashu China-Korea restaurant Korean bibimbap cold noodles (Yiheng branch)	109.488289	18.273179
Hu Shang he Niu	109.750568	18.376958
Yalong bay sheraton yaochi western restaurant	109.633022	18.227184
Wuqionghua Korean Food Charcoal Barbecue (Yingbin Road China Railway Plaza Branch)	109.508374	18.272619
Chujian Flowers Coffee (Bar Street Branch)	109.51314	18.23385
Intercontinental Resort Banshan Peninsula Beer Factory	109.49994	18.21096
JQ coffee coffee	109.49431	18.28036
Sunset Bar Seascape Cafe Dining Bar Cocktails Afternoon Tea Band Table ...	109.53651	18.21228
Tai he shou Biao nai ka	109.51724	18.22022
Park Hyatt Sanya Sun Bay Qinyuan	109.611529	18.189166
Siye Sushi (Duty Free Phase II Branch)	109.750452	18.377025
Yalong Bay Mangrove Resort Lobby Bar	109.638713	18.229203
Cnhls quan chicken hamburger (linwang branch)	109.70309	18.31087
Cnhls chicken hamburger (Tiandu branch)	109.591151	18.284931
JW Marriott Hotel Sanya Shanhaitian Wushan Korean Cuisine Smoki Moto	109.513569	18.215605
Yalong Bay Marriott Hotel Edo Yinriliao Restaurant	109.630425	18.226077
Yi tiao rou she (yingbin rd China railway plaza branch)	109.509161	18.272791
Ajisen Lamian Noodles (Longhai Road Branch)	109.64422	18.23031
SUBWAY (Yalong Bay Branch)	109.622808	18.24236
McDonald's (Sanya No.1 Harbor Branch)	109.528792	18.223072
Orange Coffee ·Orenji Coffee· The End of the World (Sanya Branch)	109.32936	18.30386
Cucina Italian Restaurant Guchina Italian Restaurant	109.49943	18.2528
Starbucks (Sanya Sunshine Finance Plaza Branch)	109.512512	18.274132
Starbucks (Sanya Jinrun Haoting Branch)	109.507792	18.251362
Kfc (Lanhai Huating Branch)	109.513521	18.253163
KFC (Haitangwan Branch KFC Branch)	109.750725	18.372538
FreeGen snack bar	109.51808	18.22046
Starbucks Zhenxuan (Sanya Lanhai Huating Branch)	109.514035	18.253201
Kfc (sunshine finance plaza branch)	109.513294	18.274134
Zaomiao cafe	109.497089	18.256916
Musaka Greece Seafood Restaurant (Huanglong Street Seaside Branch)	109.334745	18.302797
Yalong Bay Rui J Hotel Seascape Lobby Bar Leisure Gallery The Drawing Room	109.616116	18.216737
Shui an ge tai restaurant	109.49925	18.21026
Crowne Plaza Sanya Bay Hotel Linfeng Lobby Lounge	109.379979	18.289089
McDonald's (Binhai World Branch)	109.644325	18.230595
Lady.qlonge (Dadonghai Baohong Branch)	109.517987	18.222712
Cnhls quan chicken hamburger (tuanjie branch)	109.502304	18.254074
Sekiya Sumo Family Chengxiwu (Dadonghai)	109.522004	18.225294
Sanya Hongzhou Yacht Hotel Haiyi Riliao Restaurant	109.5108	18.229327
Shengyi Hotel Fanghua Shengyi Bar	109.497454	18.255914
Starbucks (Sanya Yalong Bay No.1 Town Branch)	109.622924	18.242534
Fly coffee	109.516042	18.261643
Yuliao Japanese Food Heniu Sukiyaki (Lanhai Plaza Branch)	109.513751	18.253431
Hongxinghui all-day restaurant (Renaissance Sanya Haitang Bay Resort Hotel)	109.784561	18.400318
McDonald's (Sanya Jiefang Road Branch)	109.504448	18.250018
McDonald's (Sanya Yingbin Road Branch)	109.501693	18.266405
Xinghai aquatic music snack bar (Renaissance Sanya Haitang Bay Resort Hotel)	109.784476	18.400251
Best us Shi Yu Guo feng Chao cha dessert bureau	109.503094	18.239983
McDonald's (Sanya Phoenix Airport Branch)	109.411668	18.308464
Pizza Hut (Haitang Liuba Food Street Branch)	109.737171	18.343581
Star Malt Star Malt Cave Seascape Coffee Western Restaurant (Houhai Branch)	109.729806	18.273856
Shenxianhui Deep Sea Fish Cuisine (Huifeng International Branch)	109.51974	18.263637
Youjianhai Chinese and Western Dining Bar Seafood Barbecue Bar (Yalongwan Branch)	109.651542	18.231163
Pizza Hut (golden phoenix Branch)	109.495044	18.260574
Yichu 1 Kitchen (Sanya 1 Hotel Branch)	109.722162	18.297423
JW Marriott Resort Haitang Bay ·THE LOUNGE Lobby Bar	109.741665	18.348307
Starbucks (Sanya Haitangwan International Duty Free City Branch)	109.750843	18.372232
JOYBOX heli (duty-free city phase 2 branch)	109.7499	18.37633
Starbucks (Sanya Pearl Plaza Branch)	109.503831	18.25686
Starbucks (Sanya Haitangwan Hexindao Branch)	109.749287	18.374511
KFC (Guogou Branch)	109.507171	18.236681
Cnhls chicken hamburger (Jiefang No.2 Branch)	109.50065	18.2621
Luckincoffee Luckin Coffee (Hailv Duty Free City Branch)	109.529249	18.289769
McDonald's (Yalong Bay Outlet Branch)	109.624241	18.2424
Yezhou No.1 Thai Restaurant (Renaissance Sanya Haitang Bay Resort Hotel)	109.78458	18.40044
Coral hotel wuzhizhou-Asian style restaurant	109.761926	18.312436
Pullman Sanya Bay Resort Shazhou Western Restaurant	109.453359	18.285529
Cnhls quan chicken hamburger (jinsida branch)	109.519559	18.294449
Niufu Japanese-style Seafood Roasted Meat (Dadonghai Yixian Seascape Branch)	109.518436	18.220706
The Westin Haitang Bay Hotel Lobby Bar Hand-mixed Cocktails	109.750626	18.368682
CRAZYONES Crewangs Spanish Restaurant (Haitangwan Branch)	109.749919	18.376579
Sofitel Sanya Liwen Resort Hotel Lobby Bar	109.734527	18.329527
Kfc (haihong DT branch)	109.441295	18.292575
Hongzhou international yacht hotel-Caribbean western restaurant	109.51036	18.22912
KFC (Mangrove Branch)	109.491528	18.285718
Paile hamburger fried chicken (Wenming Road Branch)	109.508079	18.244271
Yiben tuna fishing house	109.497553	18.213453
Kfc (baosheng branch)	109.506297	18.241117
Fuji Mountain Restaurant Japanese Restaurant	109.519247	18.232987
Komori Japanese Restaurant (Sheraton Hotel Floor 3 Branch)	109.493288	18.261452
Kfc (Xinhonggang branch)	109.579108	18.279578
Yuekelai Pizza Steak Restaurant (Jin Run Plaza Branch)	109.50779	18.25112
Solicious solisu (Houhai branch)	109.7293	18.27159
Misheng flower shop bloom flower (Shibu farm store)	109.508635	18.294285
Atlas coffee COFFEEGRAM (Tianya district 270 degree seascape branch)	109.33042	18.303802
1402coffee (Sanya Branch)	109.554654	18.304156
Kfc (ganghua branch)	109.515251	18.244782
Blue Face Cafe Haibin coffee shop (sunset landscape branch)	109.329547	18.303811
Cnhls quan chicken hamburger (Tianya branch)	109.332939	18.305609
KFC (golden phoenix Branch)	109.495024	18.260624
Afternoon tea at Yalong Bay Seaview International Resort Hotel	109.658297	18.232425
Shi guang Miao si restaurant Mediterranean flavor HELLO MUSAE	109.33471	18.30278
Burger King (Lihe MOHO Plaza Branch)	109.430311	18.291461
Cnhls quan chicken hamburger (fishing village branch)	109.51124	18.222727
Cnhls chicken hamburger (nantian NO.48 branch)	109.760513	18.407183
Shi sheng he Niu roasted meat specialty store	109.510543	18.281279
Kfc (Sanya Pedestrian Street Branch)	109.502493	18.249583
Intime Coffee (Shangdong Coast Branch)	109.496578	18.279002
Meiruo Chujian Banshan Seascape Sunset Coffee	109.501173	18.225747
INMooCE coffee	109.518179	18.224319
SANTA LUCIA· seascape Italy restaurant	109.32978	18.30365
Kfc (food plaza branch)	109.737316	18.343766
McDonald's (Tianyue Lakeside Branch)	109.528922	18.273075
Starbucks (Sanya Aviation City Branch)	109.411488	18.308424
Bird's Nest Resort Feilongling Western Restaurant	109.640644	18.258194
SOLAR Sola Bar (Houhai Branch)	109.729451	18.271194
KFC (high-speed railway station Branch)	109.492735	18.296125
Kfc (Yalong Bay Branch)	109.644516	18.233985
Huiying book store coffee Jing brewery Guan	109.331163	18.304763
Cnhls quan chicken hamburger (Hongsha branch)	109.562922	18.242842
Starbucks (Sanya Mangrove Holiday World Branch)	109.491291	18.285012
Cun Lu ri Liao (Houhai branch)	109.728834	18.271564
McDonald's (Sanyong Phoenix City Branch)	109.510802	18.278472
Shen Lany Lamian Noodles (Shengli Plaza Branch)	109.501881	18.251501
McDonald's (Sanya Linda Outlet Branch)	109.578714	18.278834
Jin Dazhou Korean barbecue	109.438055	18.307213
Marco Polo Steak House Bar (Dadong) ...	109.522044	18.225351
Mcdonald's (Rui hai Jin yuan branch)	109.491832	18.271662
McDonald's (Jiabao Garden Store)	109.521549	18.253339
Kai Vifell Meng Youlang Restaurant	109.731629	18.3225
Worry-free dog coffee around the grain	109.514854	18.246106
Nami Sushi (Sanya Bay Mangrove Holiday World Branch)	109.491736	18.285701
Burger King (Haitangwan Duty Free Shop Phase 2 Branch)	109.750127	18.376268
Chujian Flowers Coffee (Yazhouwan Science and Technology City Branch)	109.172458	18.329358
Weiting music snack bar (Yingbin Road Branch)	109.512243	18.271177
Starbucks (Sanya Yingbin Road Branch)	109.501435	18.266507
Lobby bar phase 1 yihui Drift (Sanya 1 Hotel Branch)	109.722267	18.297407
No.19 qiaersi barbecue beef omasum hotpot	109.703327	18.312134
Xiaoquan Sushi (Jinjiling Branch)	109.499647	18.284197
McDonald's (Tianya Haijiao Branch)	109.351777	18.294427
Haitang luhu resort hotel-yue coffee western restaurant	109.693738	18.306828
McDonald's (Sanya Yuxiu Road Drive-thru Branch)	109.494527	18.294807
Taijishi Thai food stall	109.729377	18.271447
Ubc coffee (Sanya Shanshui International Branch)	109.521049	18.243001
Handu bibimbap (MOHO plaza branch)	109.430629	18.291409
Find Café	109.469986	18.277862
Sumei Coast Hello yello coffee (Design Works Branch)	109.32932	18.30384
Pizza Hut (Haichang Sleepless City Branch)	109.726159	18.313899
Luoviii Winery Japanese Roasted Bird izakaya (Yingbin Road Branch)	109.504937	18.269254
This is Kyrgyzstan.	109.507561	18.272081
Cnhls quan chicken hamburger (tianyue lakeside branch)	109.528174	18.272639
Mcdonald's (zhongyang boulevard branch)	109.506219	18.242119
Cnhls quan chicken hamburger (ganghua branch)	109.516455	18.245158
Cnhls chicken hamburger (Haitangwan branch)	109.751088	18.399292
Taishishou Thai Tea Restaurant (Sanya Haitangwan Branch)	109.750204	18.376201
SUBWAY (Summer Store)	109.523691	18.224031
COZY COFFEE keyi coffee	109.728262	18.271102
Xiaoquan Sushi (Lizhigou Branch)	109.524089	18.296039
Golden phoenix Amanda full-time restaurant	109.49444	18.26053
Zhu Cun xian Dao Japanese cuisine (Haitangwan 68 branch)	109.737513	18.344173
Aix arome cafe Aix Coffee Shop (Sanya Phoenix International Airport Branch)	109.412806	18.307692
Paile hamburger fried chicken (Danzhou branch)	109.513154	18.278384
LLCOFFEE&TEA (Hongzhou Wharf Tourist Center Branch)	109.510963	18.231673
Uminoya Korean Barbecue (San Ya Wan Yi Feng He Life Plaza Branch)	109.418316	18.292052
Luhuitou state guesthouse-western restaurant	109.498826	18.216574
Keyu coffee	109.519075	18.265394
McDonald's (Sanya Dadonghai Branch)	109.520874	18.221984
Blue Star Blue Star Seascape Coffee (Maisui Seascape Meisu Branch)	109.330592	18.303798
Cnhls chicken hamburger (Tongxin Jiayuan branch)	109.537601	18.295951
Clementine.Co,Ltd coffee house	109.513912	18.270671
Burger King (Phoenix International Airport Xilianlang Branch)	109.40933	18.30671
Luckincoffee Luckin Coffee (Zhonghuan Branch)	109.511363	18.275243
Guest House Yanyu Japanese Teppanyaki	109.647219	18.232473
Ansanpang Korean-style Barbecue (Shangpin Street Branch)	109.512614	18.249659
26HOME	109.515963	18.270457
Kfc (dadonghai branch)	109.524691	18.224191
Tasiting China Hamburg (Linwang Branch)	109.70278	18.31176
Brunch+ can wineshop (Dadonghai branch)	109.518758	18.224629
Chujian Flowers Coffee (Dayue Center Branch)	109.520132	18.281792
Lvchu Fitness Meal (Yuechuan Branch)	109.503248	18.265132
Cnhls quan chicken hamburger (Rui du shui jun branch)	109.569006	18.280066
LAWSON Lawson (Shangpin Street Branch)	109.512971	18.252184
Bige ·Neighborhood	109.496776	18.257364
Rongshengyuan Japanese-style Cuisine (Yingbin Road Branch)	109.517298	18.278019
Xiangtaiyuan music snack bar	109.495355	18.294776
Xingmaiya Seascape Coffee Music Western Restaurant (Houhai Branch)	109.729778	18.273998
Yishou branch Japanese-style fresh toast (San market branch)	109.493351	18.268781
Xi Hu Guan dong Zhu specialty store	109.524981	18.287621
S.down Coffee (Xidao branch)	109.375168	18.241268
AK original barbecue bar (airport branch)	109.43458	18.30846
Dicos (fenghuang town Branch)	109.453559	18.298939
Kfc (Banshan Peninsula Branch)	109.496771	18.212691
Pizza Hut (Lizhigou Selected Branch)	109.538931	18.297961
Meilang American style finger food seafood (Houhai branch)	109.730321	18.273691
Jiuliu 96LOUNGE· American Style Dining Bar (Yalongwan Branch)	109.612627	18.244907
Luckincoffee Luckin Coffee (Yifang Store)	109.506093	18.242363
Japanese Teppanyaki (Haichang Dream Sleepless City Food Street Branch)	109.726723	18.31283
McDonald's (Sanya Donghai Haoting Branch)	109.522567	18.225177
Cool BBQ Brazil beef steak barbecue	109.728186	18.271184
KFC (Yazhou Branch)	109.172778	18.352858
Lihe Windham Hotel-Genoa Western Restaurant	109.43082	18.29108
Locke Platinum Hotel-Buffet Western Restaurant (Sanya Bay Branch)	109.496181	18.258643
The Westin Haitang Bay Zhiwei Western Restaurant	109.7496	18.36902
Crowne plaza sanya Haitang bay-full-time western restaurant	109.7492	18.36273
Wuzhizhou Coral Hotel Lexiang Buffet (Green Island All-Day Western Restaurant)	109.76046	18.312957
Yalong Bay Rui J Hotel Xiu Binhai Beach Buffet Western Restaurant Social	109.616019	18.2168
Sheraton Sanya Haitang Bay Resort Hotel-Feast Western Restaurant	109.740431	18.346292
Fengshou Western Restaurant (Hilton Gretel Selected Hotel)	109.156415	18.329185
Yalong Bay Global City Hotel (Tourist Jiaoxi Restaurant)	109.65583	18.23317
Junlan sanya bay guesthouse-western restaurant	109.39507	18.289723
Sanya Taikang Home Resort Hotel Zhenpin Zhixuan Manyuan Western Restaurant	109.725639	18.307206
Haiyun Resort Sanya Bali Style Western Restaurant	109.444051	18.28736
Xiaoquan Sushi (Innovation Branch)	109.505052	18.251052
Xiaoquan Sushi (Yazhou Branch)	109.166898	18.368252
Xiaoquan Sushi (Yanglan Branch)	109.453002	18.299148
Usa California beef noodle king bibimbap (Sanya Bay Branch)	109.430537	18.291449
Taishisan Thai milk tea Laos iced coffee	109.730259	18.272637
Happy Aisimi Beef Steak Buffet (Harbour City Branch)	109.529208	18.222278
Sanya Jiusuo Special Beef Steak Hotpot (Shengli Branch)	109.503046	18.247576
Nanyang gourmet (Houhaicun branch)	109.730506	18.272876
Crowne Plaza Sanya Center Qingsheng Japanese Food Buffet	109.514848	18.234543
Yuman Thai hand-marked milk tea Laos iced coffee	109.513361	18.246841
Yishou branch Japanese-style fresh toast (Mingzhu branch)	109.503295	18.256175
Shuishang Siam Thai barbecue hotpot Muslim	109.566124	18.334119
The ancient street in Vietnam is freezing.	109.501155	18.285593
Jiangzi grilled fish (No.1 harbour branch)	109.52899	18.222244
Aju cold drinks shop (First Market Branch)	109.508531	18.237361
Moguofang spicy balsamic pot (Chunyuan Road Branch)	109.503927	18.259777
Pengpai barbecue buffet (Lanhai Shopping Plaza Branch)	109.513767	18.253257
Lai pang zi rou Xie Bao (tiancheng branch)	109.50432	18.2504
Fishing Village Fried Chicken Branch (Fishing Village Road Branch)	109.510159	18.221898
Tianya Yiheng Theme Night Market (Yiheng Shopping Center Branch)	109.48566	18.27394
Jiangzi Grilled Fish (Tiancheng Branch)	109.50423	18.25031
Sanya Addison hotel Jin restaurant MARKET· hotpot buffet	109.749307	18.365103
Taier fish with Chinese sauerkraut (Lan Hai Hua Ting branch)	109.513772	18.253546
Ru Lao er Lao tan fish with Chinese sauerkraut (pedestrian street tiancheng shopping mall branch)	109.504416	18.250296
Tanlu spicy tofu pudding grilled fish (Haitang 68 Global Food Street Branch)	109.737183	18.343513
YOOOOO you dessert	109.728117	18.272737
Lai pang zi rou Xie Bao (Jin Run branch)	109.507838	18.251088
Lai pang zi rou Xie Bao (letiancheng branch)	109.539126	18.297266
Phoenix Island Resort Sky Lounge	109.492666	18.240886
Atlantis-crocus cafeteria	109.744384	18.357064
Haman Resort Habao Household Restaurant (Dadonghai Branch)	109.52861	18.221304
Taier fish with Chinese sauerkraut (No.1 harbour city branch)	109.529113	18.222773
Jinjiang Baohong Hotel Sanya	109.518367	18.223717
Zuoan Lakeside Barbecue Buffet Dinner (Pullman Yalong Bay Hotel)	109.628837	18.228147
Yuan qi Lou su Zhai restaurant (nanshansi branch)	109.20445	18.293581
Senlindayaozi	109.51377	18.24571
Wei Jue mei wa fish head	109.512707	18.249107
Qiye broth ke (lanhai plaza branch)	109.513786	18.253336
Aimite Personal Dingzhi Dessert Cake (Shengli Road Store)	109.500957	18.254617
Jiushi barbecue (Lanhai shopping plaza branch)	109.513281	18.253551
Xiao princess Bao chicken roast chicken Jia barbecue (Yingbin Road Branch)	109.498563	18.262651
Xingzhiwei spicy balsamic pot (Yingbin Road Branch)	109.50567	18.2697
Sheraton Sanya Haitang Bay Resort Hotel-Yacui Restaurant	109.740576	18.346713
Jiangzi Grilled Fish (Lanhai Shopping Plaza Branch)	109.513686	18.253216
Wangjing Xiaoyao (Sanya Head Store)	109.516177	18.27076
Taier Fish with Chinese sauerkraut (Jin Run Sunshine Branch)	109.507684	18.251014
Renren Lao hotpot (shangpin ST branch)	109.512632	18.251174
Wei Wei an Qian Ceng cake (Shengli store)	109.50158	18.253004
Taier fish with Chinese sauerkraut (Haitangwan Hexindao branch)	109.7498	18.37641
Aijia Yipin (Jinjiling Branch)	109.499939	18.286128
Nai Xue de cha (summer department store)	109.523671	18.223821
Yuwei air garden theme snack bar (Baosheng Plaza Branch)	109.506181	18.241601
Pengwangxing Litchi Mu Roasted Chicken (Lucheng Boulevard Head Store)	109.53758	18.305898
D taner grilled fish	109.512971	18.248131
Jiangzi Grilled Fish (Mingzhu Branch)	109.503796	18.256806
Yalong Bay Sheraton Meijingtai Lobby Bar	109.633068	18.227456
Hanwu Creativity online celebrity Personal Dingzhi Bakery (Shangpin Street Shixiang Store)	109.514072	18.248693
Wo Shi Xiao te fan Tang cake custom made (meifeng Villa Store)	109.517792	18.241778
Pullman Sanya Bay Haiju Resort Hotel Puruisiba	109.453312	18.285812
Shuitong Kingdom Theme Restaurant (Yalongwan Hilton Branch)	109.628655	18.225697
Yangxiaoxian (Tuanjie Street Branch)	109.502567	18.253887
Xiao Princess Bao Chicken Roast Chicken Barbecue Store (Nanbian Hai Lu Si Xiang Branch)	109.502942	18.230557
Jianyue Time Cake (Heping Street Store)	109.506507	18.243907
Atlantis hotel Plato lobby bar	109.742357	18.357537
Jun Rui ling shui suan fen (Xinfeng ST branch)	109.502878	18.250568
Marriott Yalong Bay Resort Lobby Lounge	109.630943	18.226148
Xinyuan bakery cake bread dessert (Jinjiling store)	109.50068	18.28223
MGM Resort Hotel Lobby Bar	109.635283	18.228493
Angus Barbecue Buffet (Shengli Wanghao Shopping Plaza Branch)	109.501938	18.251508
Howard Johnson Guoguang Resort Sanya Yeyutang (Howard Johnson Guoguang Branch)	109.441911	18.290061
Xingfu Cake Birthday Cake (ji yang Store)	109.53658	18.30381
Zhan Xiang sen Lin brochette roast store (shangpin ST branch)	109.51331	18.24687
Hao a yi Chao yoghourt (Danzhou community branch)	109.513372	18.277972
Crowne Plaza Sanya Center Lan 'an cafeteria	109.51477	18.23431
Nianlun theme roast bar (Yalongwan branch)	109.62499	18.25037
Tartars charcoal roast lamb leg (Sanya head store)	109.53621	18.29913
Old Tartars Roast Lamb Leg (Shibu Farm Branch)	109.508495	18.292646
Renheng Crown Resort Haitang Bay-270 Seascape Restaurant	109.748427	18.363271
Pullman Sanya Bay Resort Qixia Pavilion	109.453297	18.285802
Qianxili (Jiefang Road Pedestrian Street Branch)	109.504427	18.249897
Nihao Paris Bread Dessert (Youth Song Store)	109.501674	18.26659
Waxiaojiang Iron Pot Bullfrog (Shangpin Street Branch)	109.513804	18.247794
Erhaichou Tofu (Shangpin Street Branch)	109.514002	18.246912
Fangyankao pettitoes (Jiefang Road Snack City Branch)	109.504895	18.250572
Hefulao Noodles (Duty Free City Phase II Branch)	109.74983	18.37616
Yixin dessert (foreign trade road branch)	109.493911	18.264181
Xiangzili theme barbecue	109.498929	18.284341
Angel Zhixin Bakery (Guangming Street Store)	109.504402	18.246542
Filson Language (Daboluo Branch)	109.52864	18.222843
Jingdao roasted duck restaurant	109.507537	18.27166
Ha Xuan ren de noodles (Huihuicun branch)	109.446089	18.301209
Sanya Bay Mangrove Roast Duck	109.49454	18.28639
Yi Chunqiu Fat Beef Hotpot (Zhonghuan Plaza Erlou Branch)	109.511517	18.275047
Taier fish with Chinese sauerkraut (youth song plaza branch)	109.501413	18.266533
Shu wa Xiang huo Yan bullfrog	109.513638	18.248138
Pengpai barbecue buffet (duty-free city branch)	109.528633	18.290766
Wanxiangyuan stone fish	109.514106	18.245566
LINLEE Linli Handmade Lemon Tea (Mingzhu Plaza Branch)	109.503725	18.255861
Ji Long Roasted Duck Restaurant (Xinmin Road Branch)	109.508086	18.240476
Intercontinental Resort Banshan Peninsula Taolange	109.502778	18.210458
Waxiaojiang Iron Pot Bullfrog (Jiefang Road Branch)	109.506927	18.243787
Sanya shanhaitian hotel aotuge selected reef all-day restaurant THE REEF	109.513386	18.217876
Sofitel sanya-all-day restaurant	109.73382	18.32939
Intercontinental resort banshan peninsula-beach bar	109.502346	18.210386
Shierwa constellation (Letiancheng branch)	109.538732	18.297492
Jiumenzhai Stone Fish (Letiancheng Branch)	109.539007	18.297772
Tanlu spicy tofu pudding grilled fish (Sanya Bay Ramada Branch)	109.429666	18.291546
Agong barbecue	109.504603	18.241693
Ranye dessert coffee	109.504296	18.268786
Feilan Maoka (Jinhe Shopping Mall Branch)	109.5007	18.28186
Jinhaiyuan fishing port	109.393641	18.295211
Bapple big apple cake (mingzhu store)	109.503263	18.256403
Cha Xiao ri Chang (lanhai shOPping plaza op branch)	109.514209	18.253492
Fenghetang (Sanya Time-honored Shoushouli)	109.506903	18.253913
Zhou gong Zhou po (Hexi road branch)	109.507661	18.249011
Zhuangyuange (Jinjiling Branch)	109.502723	18.284503
Yongjing Wushan Grilled Fish (Jiefang Road Branch)	109.503171	18.256571
Nostalgic barbecue bar	109.527034	18.220969
Pintangju casserole rice noodles (Heping Street Branch)	109.50632	18.24418
Bapple big apple cake (innovation store)	109.505602	18.251101
Sanya 313 mutton Zhuang natural hotpot	109.496471	18.261711
Bantianyao grilled fish (Ji yang le Tian cheng branch)	109.539026	18.298036
Nanyang Dashifu (Lanhai Shopping Plaza Branch)	109.514534	18.253581
Tianjin Bay Restaurant (Tianfang Intercontinental Resort Hotel)	109.75312	18.375
Today X Book House Sanya Bay Mangrove Holiday World Branch	109.494882	18.286122
Intercontinental Resort Banshan Peninsula Guanhai Gallery	109.501784	18.211204
No.99 Wangjiao giblet Bao food stall (Linwang Night Market Branch)	109.704275	18.312545
Benniu giblet (Jianshe ST branch)	109.507043	18.243789
Hushang Ayi Fresh Fruit Tea (Letiancheng Branch)	109.538998	18.297948
Oubeisi Professional Bakery Cake (ji yang Store)	109.589891	18.283781
Dadonghai hotel-jasmine ya quan ri restaurant	109.527322	18.222482
Grassland Legend Fresh Mutton Hotpot Barbecue (Jinjiling Branch)	109.501922	18.283452
Kuqi Qiqihar barbecue	109.512711	18.245811
Bantianyao Grilled Fish (Tianya Shengli Plaza Branch)	109.501993	18.251389
Huoli healthy porridge (head store)	109.509085	18.241245
Liu 2 Washuxiang Renjia (Wenming Road Branch)	109.507947	18.244824
Sanya Yalong Bay Marriott Resort Hotel Fish Bar	109.63131	18.22489
Yuqinghua jiaozi (Jiefang Road Branch)	109.503029	18.259979
Meijiale art bakery (shangpin ST store)	109.514467	18.245427
Pedestrian street snack city	109.504412	18.250192
Yalong Bay Hilton Linxuan Lobby Bar	109.62867	18.225707
Bantianyao Green Pepper Grilled Fish (Tianya Jin Run Plaza Branch)	109.507544	18.251094
Danzaiji (Mingzhu Branch)	109.503897	18.256207
Sanya shanhaitian hotel aotuge selected ju top floor bar THE POD	109.513448	18.218018
Fish Shang xian Cao Mao stone fish (Lanhai Plaza Branch)	109.513937	18.253341
Xiatian bakery	109.489645	18.294165
Dadonghai Barbecue Bar (Dadonghai Branch)	109.527469	18.220907
Pang Jie Zha Zha (Qunzhong Street Branch)	109.506154	18.248674
CoCo coco (innovation branch)	109.505118	18.250988
Aidu bakery (Tianya Huanglong Street Store)	109.333888	18.30551
CHUN YANG cha Shi chun yang (lanhai plaza branch)	109.513916	18.253381
Mi Xue bing cheng (shangpin ST boulevard branch)	109.512713	18.245223
No.13 Ding 'an Xiaohuangniu	109.704374	18.312494
Yi ren yi Guo buffet hotpot fried meat (jiefang road branch)	109.506509	18.242769
Jiangzi grilled fish (youth song branch)	109.501673	18.266573
Wawa store	109.511204	18.251144
Pindexiang food shop	109.493713	18.268785
JW Marriott Sanya Shanhaitian Hotel Lobby Bar The Lounge	109.513488	18.215889
Xiaohetao Barbecue Restaurant (Hongzhou Bar Street Branch)	109.51215	18.23365
Aiyu Sunshine (Jiefang Road No.2 Branch)	109.505098	18.249788
Da Xiang Xiao Xiang bakery (Tiandu store)	109.590894	18.283594
Nai Xue de cha (qingchunsong branch)	109.501942	18.266622
Aiyu Sunshine (Sanya Hexi Road Branch)	109.509461	18.236321
Hong Kong Mizhilian (Dadonghai Branch)	109.528898	18.223228
Haiji fried chicken (fishing village branch)	109.510361	18.222051
LirErlang roasted bone (Danhu Road Head Store)	109.510521	18.281081
Meet fresh (big pineapple branch)	109.529035	18.222583
Chaoniucun barbecue (Letiancheng branch)	109.538711	18.297951
Yinyun seascape resort hotel-Chinese restaurant	109.396603	18.289293
Heyigang (Fenghuang Road Branch)	109.511521	18.277811
Jiaxuan casserole healthy Guo (litchi Gou branch)	109.53708	18.299518
Filson Yu (Conch Branch)	109.528747	18.273388
Seascape suzhai restaurant	109.21107	18.29377
Aoku Terrace Restaurant (Sanya Bay Branch)	109.485804	18.275464
Liaota cuisine restaurant (Nanshansi branch)	109.218402	18.304015
Du mei Zhen San he Zhu tripe wrapped chicken (lizhigou branch)	109.531763	18.297775
Haagen-Dazs (Sanya Summer Branch)	109.523273	18.223193
CoCo Coco (Danzhou Community Branch)	109.512929	18.278159
Xinyuan bakery cake bread dessert (shangpin ST store)	109.512898	18.247408
Hulala barbecue store	109.510704	18.278574
CoCo coco (qingchunsong branch)	109.501384	18.266664
Meet fresh (Lanhai Plaza Branch)	109.513948	18.253278
Haagen-Dazs (Sanya Baihuagu Branch)	109.642858	18.231438
Naxienian BBQ barbecue bar	109.514596	18.245146
Xiaochuniang frog pot	109.513743	18.247623
Nihao Paris Bread Dessert (Lanhai Branch)	109.513763	18.253428
Hao Shi Wei Shi San Yi (Hexi Road Branch)	109.508182	18.248652
Malaimei Manual Bakery (Shangpin Street Store)	109.515654	18.248854
Dq cake ice cream (Sanya Youth Song Store)	109.501605	18.266715
Huo Ji cha dang (longhai style townlet branch)	109.735214	18.379118
Du Mei Zhen San He Zhu Belly Packed Chicken (Fenghuang Road Branch)	109.519776	18.23874
Haitangwan Grand Hyatt Hotel Coffee House Buffet	109.739176	18.344232
Musi barbecue (tiancheng branch)	109.504431	18.250341
Jiale grilled fish	109.5919	18.28138
Kongjia pigeon	109.494533	18.281403
Tartars roast lamb leg brand direct sales stores	109.513763	18.277936
Bate charcoal barbecue (Longhai style town branch)	109.736032	18.379483
A-Gump Guokui (Lanhai Shopping Plaza Branch)	109.513762	18.253362
Shaxian Snacks (Yalongwan Branch)	109.6449	18.23417
Xinyuan bakery cake bread dessert (foreign trade branch)	109.495048	18.262342
Yi noodles restaurant (Haitang 68 global food street branch)	109.737654	18.344274
Ai Jia yi pin (shangpin ST branch)	109.513391	18.248521
Wensi Store New Ronghe Cantonese Cuisine (Yingbin Road Branch)	109.507464	18.271284
Xin lobby bar afternoon tea (Tianfang Intercontinental Resort Hotel)	109.752695	18.374719
Sheraton Sanya Haitang Bay Resort Hotel Noodles	109.740431	18.346291
Tartars roast lamb leg (Haitangwan branch)	109.735893	18.377702
Bapple big apple cake (jinjiling store)	109.499903	18.281263
Ziyiwei Barbecue Bibimbap (Shangpin Street Branch)	109.513232	18.248
Tianmimi (Lizhigou Market Branch)	109.526524	18.296681
Changlaicha Fruit Tea Institute (Guangming Road Direct Sales Stores)	109.504272	18.246603
Cheng Yong he Chao shan xian beef kway teow soup hotpot	109.502697	18.253917
Sky Bar Sky Bar (Sanya 1 Hotel Branch)	109.721746	18.297446
Ru Shi Shu su restaurant	109.51625	18.246
Gu 'aila Xianchao Mixed Noodles (Jin Run Branch)	109.507519	18.251259
Filson Language (Letiancheng Branch)	109.538908	18.297828
Si Xi Ma Lu Ya Zi Di Zhuo Barbecue (Hong Shu Mi Jie Branch)	109.49193	18.28376
Yipin Stall Roasted Beef (Longhai Style Town Branch)	109.735973	18.377601
Tianmimi (Qilin Lane Branch)	109.51266	18.25027
Asako yasha dessert shop	109.74506	18.40202
No.20 Haitangwan giblet pot (Haitangwan Linwang Night Market Branch)	109.704018	18.312198
Pelosi Pelosi (Mingzhu Branch)	109.503678	18.257398
Fish Shang xian Cao Mao Zheng qi stone fish (litchi Gou branch)	109.527002	18.297492
Tianqilou Handmade Beef Lamian Noodles	109.413534	18.307825
Zhangjia Guandong barbecue	109.501596	18.284251
Asan soup	109.514732	18.271772
Haitangwan Minsheng Westin Zongtao Bar Top Floor Infinite Swimming Pool Afternoon Tea	109.749738	18.369443
Gang men ya Hua fried rice noodles (tuanjie road branch)	109.501723	18.253943
Bing Bing Jiang Mianmian Bing (Haitang Longhai Branch)	109.735696	18.3779
Shishang cowboy barbecue boutique Hainan barbecue hotpot (train head store)	109.499244	18.303014
Chixie Restaurant (Dadonghai Branch)	109.5192	18.22746
Golden palm resort hotel-Dan GUI quan ri restaurant	109.649945	18.232095
Longsheng foreign pastry cake	109.502026	18.255176
Accompanying sheng freedom	109.52686	18.2765
Sauce bone barbecue (shangpin ST branch)	109.51555	18.244703
Xiaotang Barbecue (Haitangwan Longhai Style Town Branch)	109.732764	18.377025
Mr.hemade baking studio (Haichang Dream Sleepless City Store)	109.727824	18.313876
Green House (Sanya 1Hotel Branch)	109.721766	18.297466
Yalong bay seascape international resort hotel seascape Fang	109.65832	18.23226
Xiari food plaza	109.523867	18.223407
Changlai beef brisket restaurant	109.515504	18.244554
Hushang Ayi Fresh Fruit Tea (Xinfeng Street Branch)	109.504651	18.251491
Yexiaoka (Yalong Bay Dongrong Food Plaza Branch)	109.63085	18.22834
Fulai barbecue	109.611199	18.286645
Lao A Qiang Clay Pot Rice (Heping Street Branch)	109.508262	18.244192
Xiao Liu Jin Qiong Gan Kao barbecue snack (Shangpin Street Branch)	109.513604	18.245766
CoCo Coco (First Market Branch)	109.507999	18.237979
Huo le Rong he Chinese food zhenxuan branch (Hexi road branch)	109.508264	18.247794
Mi Xue bing cheng (yi market branch)	109.508084	18.237999
Yedaofen family (Daboluo branch)	109.528749	18.221949
Zhengxin Chicken Cutlet Fried Chicken Barbecue (Weilong Branch)	109.507738	18.237928
Xin San he bing lang Hua pork tripe Bao pheasant (Tongxin Jiayuan branch)	109.537282	18.294062
Crystal Palace Restaurant Moon Cake Collection Point	109.509662	18.278052
Lihe Windham Hotel Lobby Bar	109.430811	18.291061
CoCo Coco (Shengli Plaza Branch)	109.501543	18.253013
Yejiwang	109.508999	18.222999
Taishan Mountain Barbecue Brochette City (Jiabao Garden Branch)	109.521349	18.25308
Crown resort sanya Haitang bay-qu children's restaurant	109.74678	18.36229
Taizhongniu bone soup store	109.447856	18.299946
Yihetang (Sanya Jinjiling Branch)	109.499987	18.283984
Chengxiaojiang bakery (Tongxin Jiayuan store)	109.533675	18.294083
Xuji Xinglong Hotel (Jixiang Street Branch)	109.499831	18.258491
Aiyu Sunshine (Jiefang Road No.3 Branch)	109.503061	18.256865
Chushan onigiri (Lanhai Plaza Branch)	109.513807	18.253267
Jike pie	109.499618	18.283788
Xianming pancake guozikao cold noodles (shangpin ST branch)	109.51412	18.24667
Niutongling (Hongsha Branch)	109.561419	18.242039
Jun Shuang La Tang Daoxiao Noodles	109.49995	18.28497
Yelintan grant restaurant buffet	109.42256	18.291104
Qiqi fish pot (shangpin ST branch)	109.512762	18.245152
Lijie Tunchang Fengmu Vanilla Duck (Sanya Bay Branch)	109.442981	18.298031
Jianghu Jian brochette hotpot (Haitangwan branch)	109.73194	18.376716
Hehe charcoal barbecue store (Danzhou community farmers' market erlou branch)	109.513512	18.278552
Jiangzi Grilled Fish (Sanya Hai Hotel)	109.529219	18.289799
Laojie cauldron beef soup Wuzhishan beef feast (Tuanjie Street Branch)	109.502191	18.254061
Haipi barbecue music snack bar (Yingbin Road Branch)	109.508361	18.272641
Zhuangyuange barbecue roasted pork knuckle (Youyi Road Branch)	109.493913	18.264933
Yumu Lanzhou Lamian Noodles (Sanya Bay Branch)	109.441618	18.292116
Wahaha milk tea (shangpin ST branch)	109.512706	18.249556
Miloke bakery studio (Hedong road store)	109.511328	18.253654
CoCo coco (jinjiling branch)	109.499734	18.284134
Da Zhuo Lu chuan er (shangpin ST branch)	109.512707	18.249697
Wu er Lao tan zi fish with Chinese sauerkraut (sanyawan branch)	109.441712	18.291972
QiongXiaochuan barbecue Hainan chicken soup (Letiancheng branch)	109.537591	18.295891
D-1 Music Barbecue Restaurant (Shangpin Street Branch)	109.513923	18.249156
Xicha (Haitangwan International Duty Free City Phase II Branch)	109.749385	18.37514
Guoxiaoyaxiang Tofu (Shangpin Street Branch)	109.514121	18.245951
Xin hong Ji Qiong yuan yi xian seascape restaurant	109.518596	18.220686
Yishanbang restaurant	109.218082	18.305292
Grand hyatt Haitangwan Chi Pan barbecue restaurant	109.740333	18.344131
Ou feng mai Tian custom made bakery (jinjiling store)	109.49858	18.28536
Fangjie roast lamb leg roast whole lamb (farm branch)	109.508437	18.292277
Benniu giblet (Dadonghai Branch)	109.522402	18.223601
Howard Yebing (Qingchunli Branch)	109.495104	18.260574
Guolianghao fish frog shuangpin (San ya wan yi feng he life plaza branch)	109.417744	18.29192
Lvdousu (Hekoule Branch)	109.503733	18.255824
Zhegade barbecue grilled fish bullfrog	109.500633	18.283593
Grassland roast lamb leg (Shibu farm road branch)	109.508135	18.291775
Another Noodles Haipai Noodles (Yalong Bay Aolai Branch)	109.623228	18.242769
Baosiyuan (Danzhou Branch)	109.513004	18.278202
Ningxiang love rat Handmade Lemon Tea Room (Jiefang Road Alishan Branch)	109.503894	18.252724
Yikouxian Dongshan mutton hotpot qianguqing branch	109.540095	18.305598
Oubeisi bakery (linwang store)	109.703476	18.31412
Hu tu Zhao Xiang Shi re Lu (lanhai branch)	109.513782	18.253212
M7·CAKE birthday cake party dingzhi	109.54114	18.297233
Chayubao (flagship store)	109.507661	18.248991
Hilton Sanya Garden Hotel Huahuiwei Restaurant	109.486581	18.274751
Oubeisi (Xiayangtian Branch)	109.519714	18.231494
Cake richangtian cake dessert dingzhi	109.494855	18.266252
Xicha (Yalong Bay Binhai World Branch)	109.643949	18.230569
Ningxiang love rat Handmade Lemon Tea (Jinjiling Branch)	109.500185	18.283865
Howard Yebing (Dadonghai Branch)	109.521764	18.22321
Sheraton Sanya Haitang Bay Resort Lobby Bar	109.740248	18.346618
Huicha (Sanya Pedestrian Street Branch)	109.502614	18.249434
Du Mei Zhen San He Zhu Belly Covered Chicken (Yuechuan Middle Road Branch)	109.514319	18.272049
Grand hyatt Haitang bay lobby lounge	109.739058	18.344168
Liubanxia bakery	109.513314	18.248749
Dq cake ice cream (Binhai World Branch)	109.644762	18.230352
Yilang Lobby Bar (Renaissance Sanya Haitang Bay Resort)	109.784676	18.399894
Golden chicken hand stall barbecue	109.489053	18.286283
Xuefeier Cake (Shangpin Street Gangmencun Store)	109.514893	18.241523
FATELEAF yuanye tea	109.751253	18.371463
Dumeizhen Sanhe pork tripe wrapped chicken (Linchunhe Road Branch)	109.518018	18.241268
Taibanding (Hainan Sanya Shangpin Street Branch)	109.514265	18.244935
Xiaotanjia Barbecue (Houhaiwan Branch)	109.730078	18.272432
Xuncha (No.1 Harbour City Branch)	109.528839	18.222769
Chabaidao (First Market Branch)	109.507432	18.238152
Haitian Yise Restaurant Camping Barbecue Buffet (Tianfang Intercontinental Resort Hotel)	109.756602	18.373362
CoCo Coco (Baihuagu Branch)	109.643486	18.232246
CoCo Coco (Style No.2 Branch)	109.50617	18.24414
Yijie shrimp bar bullfrog grilled fish hotpot (Shangpin Street 8 Lane Branch)	109.513676	18.247636
Chengdu Snacks Shop (Sanya Head Store)	109.514055	18.245945
Crowne plaza sanya bay resort-starlight all-day restaurant	109.37997	18.288957
Yuanlianghong jiaozi Wonton (No.3 Market Branch)	109.493279	18.269379
Aimiqi bakery cake	109.514288	18.278398
Babafang cake (Shangpin Street Yixiang Store)	109.5158	18.244914
Midu bakery cake custom made (Gangmen Cunyi Road Store)	109.51354	18.244437
Hutaoli Music Wine House (Baihuagu Branch)	109.64322	18.232813
CoCo Coco (Dadonghai Branch)	109.520843	18.223143
Pinlian vegetarian restaurant	109.52869	18.28685
Hutong barbecue	109.494445	18.281425
Sanya international duty-free city-food plaza	109.750961	18.372031
Chan yue yuan su Zhai	109.205112	18.293002
Yihetang (Sanya Danzhou Community Branch)	109.513366	18.278246
Jinwei Noodles (Baihuagu Commercial Street Branch)	109.643345	18.231875
Xiajiangke beef brisket hotpot (Yanglan branch)	109.45447	18.29848
Mandarin Oriental Hotel Sanya Noodles Bar Haimeng Camping Wine House Live Folk Songs ...	109.536501	18.212271
Hao Hao Shi Ji Li zhi mu roast chicken Yao Ji (lizhigou branch)	109.541033	18.306603
Yuan zhe Shang tou grilled fish (linwang branch)	109.703058	18.312538
Xu Liushan hong kong-style dessert	109.749944	18.376123
GELATOBUONO Jieladian (Guogou Branch)	109.506048	18.236558
Ke c ke d fruit and vegetable oxygen bar (Haiyun road branch)	109.5227	18.22364
Jianggong Tunchang Fengmu Vanilla Duck (Jinjiling Branch)	109.496957	18.278731
Haozai Roasted Duck (Jixiang Street Branch)	109.50187	18.25994
Dq cake ice cream (Sanya Phoenix Airport Branch)	109.411767	18.308317
Xinyuan bakery cake bread dessert (Gangmencun store)	109.513447	18.238087
Beiwei 18 Degree Roasted Beef Sausage (sanya station Branch)	109.494528	18.2943
Bapple big apple cake (Danzhou community store)	109.512955	18.278145
Huicha (Sanya College Branch)	109.560035	18.327763
Sean Hot Spicy Dip (Shangpin Street Yixiang Branch)	109.515621	18.244931
Bao Dao Cantonese Dim Sum Specialty Store (Heping Street Branch)	109.506702	18.243942
Sanya Addison hotel beach club beach club swimming pool bar xian ...	109.749269	18.364676
Golden phoenix seascape hotel-Fenghuangge Chinese restaurant	109.49444	18.26062
CoCo Coco (Guogou Branch)	109.507051	18.236331
Kfc (Shangdong Coast Branch)	109.497251	18.278921
Fangjie grilled sheep leg (Yazhou branch)	109.178705	18.353055
Yuanji Yunjiao Fresh Choice (No.1 Market Branch)	109.508738	18.238158
Liangji northeast original barbecue barbecue	109.73449	18.37932
Benniu boutique giblet beef	109.512866	18.251876
Manjing grilled fish (Yalong Bay Yatai Branch)	109.644756	18.234606
Qiongzhou college sanya campus-No.1 canteen	109.531988	18.315648
Tian mi xian Yu cake dessert table (Heping store)	109.505454	18.243694
CoCo coco (foreign trade branch)	109.495149	18.262365
Xiangzili mutton chop lamb leg special barbecue	109.498729	18.283849
CoCo coco (shangpin ST 2 nd branch)	109.515896	18.244912
Yihetang (Sanya Hailuoyi Road Branch)	109.528771	18.273272
A Dao Xiao chuan (Danzhou community branch)	109.510669	18.278619
CoCo Coco (Yang Lan Tian Yun Branch)	109.454187	18.29855
Jin Wei Kao da gu (Danzhou community branch)	109.513701	18.277771
Guang yuan di Guo barbecue hotpot (Danzhou community branch)	109.51362	18.27779
Zhouyuanwai (Shangpin Street Branch)	109.512901	18.251177
CoCo coco (Xin mingzhu branch)	109.503252	18.256392
Tianxi 1968 Litchi Roast Duck	109.51127	18.230546
Nanshansu noodles	109.211061	18.293771
MGM Resort Chocolate House	109.63607	18.22837
Tudui outdoor barbecue grilled fish Hainan snack (Heping Street Branch)	109.504704	18.243162
LUKE CAKE· Luke bakery	109.516579	18.238049
Gongjifen Native (Wenming Road Branch)	109.508062	18.244312
Street barbecue bibimbap	109.514079	18.246859
Dq cake ice cream (Dadonghai branch)	109.520415	18.221885
Lao Tartars Barbecue (Longhai Style Town Branch)	109.73617	18.37962
Hainan Snack City (Dadonghai Branch)	109.528933	18.222166
Taihaihao	109.332195	18.305859
Yechuan Spicy Roasted Niugu (Xingyu Branch)	109.514945	18.29196
Oubeisi bakery (Fenghuang store)	109.45336	18.299001
Crowne Plaza Sanya Haitang Bay Renheng Lobby Bar	109.74813	18.36347
Yezhan grilled workshop	109.589081	18.281316
Feiyou Noodles (Longhai Style Town Branch)	109.732975	18.377195
Wenhua cake dessert (Haitangwan store)	109.730488	18.377261
M.moer bakery (shangpin ST store)	109.515577	18.244913
Maikesu cake (Jinjiling store)	109.4999	18.285968
Qian Yu Qian Xun dessert shop (Kangle Xiang medicine community store)	109.494851	18.266201
Rafting Alley (No.2 Middle School)	109.505504	18.247504
Rulaoer Fish with Chinese sauerkraut (Hai Hotel)	109.529152	18.28972
Yihetang (Xinjian ST branch)	109.508141	18.238241
Yezibao (Xiayangtian Branch)	109.521657	18.230617
Chun Shu si Cai fish restaurant	109.513049	18.249209
Mi Xue bing cheng (jianshe ST branch)	109.50737	18.243735
Time-honored litchi mu roast chicken	109.538603	18.305498
Yang Guofu Hot Spicy Dip (Jinjiling Branch)	109.499218	18.284238
Howard Yebing (Youth Song Branch)	109.501589	18.266554
Tianshi Workshop Qianceng Cake (Shanshui International Store)	109.522947	18.242167
Wanzhou grilled fish (Haitangwan branch)	109.735667	18.379223
Hilton Gretel Select Hotel Tea Gallery Lobby Bar	109.156514	18.329384
Jiumenzhai Stone Fish (Hongshulin Branch)	109.494542	18.282622
Yangxiaoxian (Dadonghai Fishing Village Branch)	109.509798	18.222406
Shengji authentic Puning rice rolls Wang	109.504168	18.248178
Ai Jia yi pin (fenghuang town branch)	109.45093	18.302754
Zhengxin Chicken Cutlet Fried Chicken Barbecue (Sanya ji yang Branch)	109.524451	18.295551
CoCo Coco (Shangpin Street Boulevard Branch)	109.512922	18.247583
Sanya Yacheng stinky tofu (Danzhou community store)	109.501462	18.254715
Meixindi time birthday cake	109.703188	18.311219
T CAKE tangxiaoni bakery	109.503846	18.266427
Zhengxin Chicken Cutlet Fried Chicken Barbecue (Sanya Mingzhu)	109.503733	18.255823
Hushang Ayi Fresh Fruit Tea (Hongtukan Branch)	109.579741	18.275261
Sanya Zhujiang Nantian Hot Spring Catering Food	109.728242	18.409977
CRAZY FRESH is fresh and crazy.	109.507972	18.251131
Sky island Sky Island (Sanya Bay Roof Seascape Branch)	109.500595	18.251005
Huicha (Mingzhu Plaza Branch)	109.503776	18.255609
Zuiyuwan salmon fish hotpot	109.514298	18.248928
Huicha (First Market Branch)	109.507473	18.238123
Huicha (Lizhigou Branch)	109.52402	18.29592
Mi Xue bing cheng (linwang boulevard branch)	109.703696	18.314516
Lina dessert shop (first market branch)	109.507454	18.238284
Hailaer mutton	109.512671	18.278575
Open the lobby of Vifell Menghai Bay.	109.733761	18.322021
Meiwa store	109.513041	18.246226
Sean Hot Spicy Dip (Jinjiling Branch)	109.500495	18.283715
Le Xiang le huo diving	109.51411	18.23222
Zhengxin Chicken Cutlet Fried Chicken Barbecue (Shangpin Street Branch)	109.513998	18.245388
Liu mang xian sen MR.DURANGO	109.483523	18.211187
Neighborhood hand-made lemon tea	109.512913	18.245313
Jiujiuguo cold rice noodles (Jinjiling branch)	109.499249	18.285009
Huicha (Innovation Branch)	109.505059	18.250969
Haagen-Dazs (Sanya Duty Free Shop)	109.749285	18.375063
Kaihe Chinese Style Convenient Fast Food (Jinjiling Branch)	109.501425	18.284065
Mom dipped mango in sauce	109.507382	18.249492
Simu bakery (lizhigou head store)	109.524087	18.30768
Yue Wang ge Huang (sanya branch)	109.515245	18.271025
Chayubao (Shanshui International Branch)	109.522052	18.242672
Muge roast lamb leg (foreign trade road branch)	109.494331	18.262921
Hushang Ayi Fresh Fruit Tea (Tianya Yanglan Branch)	109.452891	18.299671
Yihetang (Sanya Xinfeng Street Branch)	109.503441	18.250631
Xiaoyanzi barbecue barbecue hotpot	109.522782	18.298011
Seafood roast bar (Yatai commercial plaza branch)	109.645394	18.234674
Pian Zhou Cao yi grilled fish hall	109.44909	18.30032
Dadonghai night market	109.524446	18.221377
CoCo coco (letiancheng branch)	109.538864	18.297408
Fangjie grilled sheep leg mutton chop whole lamb (Letiancheng branch)	109.537193	18.293873
Jinzhiwei pancake guozi	109.513847	18.247037
Chaxiaoban	109.729241	18.271581
Limin Pie King (Foreign Trade Road Branch)	109.494627	18.262867
TODAY music snack bar (Yiheng shopping center branch)	109.485816	18.272826
Guang yuan di Guo barbecue barbecue (ji yang branch)	109.567881	18.280291
Fu shou Tian hai ya Luo soup mix (Hexi Lu Xi he apartment branch)	109.507551	18.250324
Hexige courtyard restaurant Mongolia copper pot hotpot barbecue	109.5303	18.31077
Haofuli (First Market Branch)	109.509455	18.238625
Tengqiao sparerib	109.735225	18.38446
MGM Resort Hotel-.Haitang Restaurant	109.635655	18.228025
Lijiayue pancake	109.562572	18.240652
Qin Yu Lin lang cake (Hexi road store)	109.509384	18.238514
Rafting Alley (Shangpin Street Branch)	109.515397	18.246366
Apinha music snack bar (Shangpin Street Branch)	109.515048	18.245198
Gangmen mutton Zhuang	109.512925	18.243985
Ben gong de cha (dadonghai international plaza branch)	109.528844	18.222224
Xi Niu Jing Niang Restaurant (Red women soldiers Theater Branch)	109.48597	18.33679
Lao Zhu Ji roasted duck restaurant	109.514013	18.247503
Grains Fish Meal (Shangpin Street Yixiang Branch)	109.515049	18.245199
Toupai guochao barbecue	109.589437	18.281987
Yihetang (Dadonghai Branch)	109.527844	18.22324
Jiumenzhai Stone Fish (Haitangwan Branch)	109.702666	18.309096
Juewei Duck Neck (Mingzhu Plaza Branch)	109.504022	18.257146
Ma Shi JIU Bao	109.724034	18.336894
Yihetang (Sanya Longling Road Branch)	109.522625	18.242595
Xie Xiang Lin Jin sheng Cui mandarin fish	109.499341	18.299891
Ai Yu yang guang restaurant (youyi branch)	109.495277	18.267337
Baixing bakery (Sanya store)	109.516926	18.238622
Dachengzi bakery (Letiancheng store)	109.537544	18.297305
Nai Xue de cha (Baihuagu business center branch)	109.643056	18.231479
Bing bing Jiang mian mian bing (first market branch)	109.507618	18.238158
Shenzhou Pigeon (ji yang Branch)	109.536114	18.294384
Xiaozhu Hanni Hot Spicy Dip Spicy Balsamic Pot (Shangpin Street Liuxiang Branch)	109.513843	18.247013
Aimite personal dingzhi bakery (jinjiling store)	109.498455	18.285741
A slice of bread (Tongxin Phase 3 Store)	109.53395	18.29413
Jingxinzhai (vegetarian restaurant)	109.526456	18.304346
Benniu giblet noodle rice (Waimao Road Flagship Store)	109.49563	18.26211
Dashude Branch pig bag (Jinjiling Branch)	109.500381	18.280919
Jiang Xiao Xi Jiang Bone Rib Rice (Summer Department Store)	109.522705	18.224075
Wangdefu Traditional Hainan Snacks (Sanya Branch)	109.503563	18.26029
Old Tartars Roast Lamb Leg (China City Branch)	109.512566	18.253466
Pang ge Jin Zhou chuan Dao	109.536911	18.292401
Rongshuwu beer supermarket	109.514784	18.233144
Yazhanggui (Airport Branch)	109.434531	18.309491
Longxin pork knuckle fan catering chain (litchi Gou branch)	109.526362	18.296682
Zhongyuan Heji Huimian Noodles (Luxun Middle School Branch)	109.553621	18.237741
Best us Shi Yu Zhen pin shark fin private cuisine	109.503078	18.240026
Ning Xiao er Bao da lemon tea (hongqi ST branch)	109.507115	18.240875
Xing kong ye ke snack bar	109.498251	18.284938
Auchan cake (Yangxin road store)	109.452779	18.297339
Fuyuanqiao crossing the bridge noodles	109.537181	18.293001
Ji Long Roasted Duck Restaurant (Chunyuan Branch)	109.505831	18.256001
Hairun dong goat hotpot	109.510348	18.221775
Yuanji Yunjiao Fresh Choice (No.2 Market Branch)	109.502736	18.257706
Hushang Ayi Fresh Fruit Tea (Sanya Airport Branch)	109.411473	18.308153
Doubletree by hilton sanya Haitang bay lobby bar	109.736315	18.332705
1986 barbecue wineshop (Danzhou community branch)	109.511406	18.277957
Ning Ji shou da lemon tea (shangpin ST branch)	109.514021	18.246891
Qiongcai Hainan Dong goat Zhuang	109.492941	18.272812
Yalong bay tropical forest park-tianjie snack city	109.625589	18.250205
Sweet honey (Jinjiling branch)	109.49943	18.2808
Yijia Qiqihar Barbecue (Hongshulin Branch)	109.494631	18.281281
DM diemu bakery	109.50159	18.26668
Huicha (Tiancheng Shopping Mall Branch)	109.50448	18.250573
Peasant-style yard Sanya cookshop (Chunyuan Road Branch)	109.505789	18.257289
Chuan Bai yue Wei yangxiezi (Shibu farm branch)	109.50845	18.292445
Jiujing barbecue barbecue brochette bar	109.493563	18.272513
[truncated: 108 more rows]

## Sheet: Seafood
Commercial tenant	Longitude	Latitude
Alang Seafood Chain Restaurant (No.1 Market Branch)	109.508317	18.237939
Xiaohuzi Seafood Chain Store (First Market Branch)	109.508678	18.237649
Buzaike Seafood (First Market Head Store)	109.50847	18.23998
Haizhihua Seafood (Dadonghai Branch)	109.522525	18.221405
Xiao dolphin chain seafood restaurant (No.1 branch)	109.427974	18.289066
Floret haozailai Sichuan style seafood chain store	109.508733	18.237613
Wenjie Freshness Seafood Processing Shop (First Market Branch)	109.508709	18.240003
Buzaike Seafood (Atlantis Branch)	109.73262	18.357
Xiao dolphin chain seafood restaurant (No.6 branch)	109.645293	18.234305
Alang seafood restaurant (Haitangwan Atlantis branch)	109.733338	18.356684
Xiao dolphin seafood plaza (sanyawan branch)	109.488069	18.26634
Meijie Sichuan Style Seafood Chain Processing Shop (First Market Head Store)	109.508625	18.237833
Along seafood happy farmhouse (Haitangwan branch)	109.730147	18.379647
Sichuan style wanghaixian restaurant	109.72707	18.313674
Xuejie Seafood (Chunyuan Head Store)	109.504606	18.258179
Luoyi captain theme restaurant	109.520572	18.223792
Xiao freshness privacy kitchen seafood restaurant (Haitang branch)	109.733906	18.356716
Fisherman Kitchen Sichuan Style Seafood (Yalongwan Branch)	109.645862	18.230402
Sasa Dehai (wuzhizhou Branch)	109.727817	18.272567
Taiyi	109.504142	18.259132
Bafu seafood (train tou wan ren seafood plaza chain headquarters)	109.499081	18.303358
San sisters seafood processing store (Fenghuang airport branch)	109.444222	18.295592
Xian tasty seafood food stall	109.742162	18.359622
Xing Zeng JIU Yu Xiang ju seafood process (Youyi Road Branch)	109.495508	18.265148
Lin Jie Xiang Wei seafood (Haitangwan Atlantis branch)	109.72988	18.35805
Happy Diners Barbecue Buffet (Ganghua Branch)	109.514831	18.244861
Seafood Chanshi Seafood Chain Restaurant (Locomotive Branch)	109.499298	18.303568
Floret Jia Sichuan Style Seafood Chilli Crab (First Market Head Store)	109.508727	18.237593
Little Dolphin Seafood Plaza (Yalongwan Branch)	109.645251	18.234441
Sihai Fishing Village Lao Hainan Seafood Food Stall (Haitangwan Head Store)	109.705758	18.319136
Alang seafood chain processing store (Building B, Row 2, No.1 Locomotive Branch)	109.499258	18.303468
Sanya Xiangyuan Seafood Food Stall (Xidao Branch)	109.378211	18.295141
Pinyue Special Seafood Restaurant (Atlantis Branch)	109.73032	18.3577
Wenchang Xiaolaodi seafood dross vinegar hotpot (Atlantis branch)	109.730473	18.357086
Conch Girl Seafood Processing (First Market Yefengxiang Branch)	109.508661	18.239555
Xiao Dolphin Chain Seafood Restaurant (Haitangwan Branch)	109.729263	18.378052
Yi Hainan Seafood (Yefengxiang No.1 Market Branch)	109.508559	18.239945
Yanjie Seafood (Locomotive Branch)	109.499174	18.304157
Sanya Yejie Seafood Shop (Yi Market Branch)	109.508681	18.237611
Haitang 68 global food street	109.73756	18.344216
Tailang Taican Seafood Restaurant (Houhai Branch)	109.72931	18.27174
Little Dolphin Chain Seafood Restaurant (Airport Branch)	109.393593	18.29559
Mutton sanshan seafood processing stall	109.504719	18.259295
Jijie Seafood (First Seafood Market Branch)	109.508611	18.237845
Along seafood Hainan roast suckling pig (Sanya Bay Branch)	109.393451	18.296061
Donghai Longgong Seascape Restaurant (Dadonghai Branch)	109.52072	18.22085
Laishifu Sichuan style seafood restaurant chain restaurant (Atlantis branch)	109.73253	18.39177
Shuran Seafood (Fenghuang Seafood Plaza Branch)	109.444081	18.29514
San sisters chuan Hunan flavor seafood process chain store (train tou wan ren seafood plaza branch)	109.499281	18.303445
Tianyu restaurant fisherman seafood buffet chuanxingwu seafood	109.64264	18.22895
Wang hui Hou Dao seafood shisannian time-honored (youyi ST branch)	109.495246	18.265276
Ye Xiang Xiao Lao di seafood dross vinegar hotpot (Ye Meng Chang lang branch)	109.433517	18.290332
Lin Jie Xiang Wei seafood (Yalong Bay Bohoucun branch)	109.6201	18.24533
Chunyuan seafood plaza b qu 4 Hao processing branch	109.5045	18.2585
Zhengxia Seafood (Youyi Road Branch)	109.495338	18.265368
Liuji Hainan Flavor Seafood (Yingbin Road Branch)	109.495105	18.262745
Longyin Mountain Villa Qiongcai Seafood Tuanjian	109.747795	18.398038
Meijie Sichuan Style Seafood Chain Restaurant (Haitangwan Atlantis Branch)	109.73543	18.35687
Seafood Chanshi Seafood Chain Restaurant (Atlantis Branch)	109.73171	18.35731
The Bund No.18 Seafood Processing Shop (Sanya Bay Longxing Seafood Plaza Branch)	109.478575	18.273596
Red hat takeout (Atlantis branch)	109.642495	18.230175
Meiqiyuan Seafood Privacy Kitchen (First Market Yefengxiang Branch)	109.508678	18.240158
Wenchang Xiaolaodi Seafood Zaomucu Hotpot (Yalongwan Branch)	109.62456	18.25305
Sichuan Yaomeier Seafood (Yalongwan Outlets Branch)	109.622052	18.242332
Sanya train tou wan ren seafood plaza	109.498683	18.303937
Xiaohuzi Seafood Chain Store (First Market No.1 Branch)	109.508666	18.237817
Country Seafood Seafood Restaurant (Yalongwan Forest Park Branch)	109.624721	18.251651
Wanghao Seafood Restaurant Catering Chain Store (Shengli Plaza Branch)	109.501967	18.251595
XieXiaomei Sichuan Style Seafood Processing (First Market Yefengxiang Branch)	109.50854	18.23973
Longwan seafood fishing village restaurant	109.642632	18.23784
Xiao freshness seafood jiagong (Yalongwan branch)	109.621841	18.24204
Lanyue Creative Seafood Restaurant (Wuzhizhou Branch)	109.730338	18.272288
Laoyumin seafood branch	109.50493	18.25969
Lijia Story Seascape Restaurant (Yalongwan Binhai World Branch)	109.644922	18.230162
Yuanqi Manman Seafood Daka (Foreign Trade Road Branch)	109.494479	18.262489
Haizhihua Seafood Restaurant (Atlantis Branch)	109.735663	18.356913
Chuanxingwu seafood food stall Tianyu restaurant	109.642511	18.23019
Lin Jie Xiang Wei seafood (downtown branch)	109.50852	18.23742
Chunyuan seafood plaza d qu 6 Hao (zhongjie seafood processing branch)	109.504905	18.259115
Dingxian Privacy Kitchen Seafood Household Restaurant (Atlantis Branch)	109.712169	18.331913
Cubaobao dross Cu hotpot (Atlantis branch)	109.731385	18.356831
Hejie seafood chuanxiang dish barbecue	109.519272	18.227522
Afu seafood food stall	109.43387	18.291454
Hunan Ren Seafood Processing (Youyi Road Branch)	109.495682	18.264932
Xiaohuzi seafood chain store (San ya wan ye Meng Chang lang branch)	109.48499	18.26904
Chen yun wan hui zai seafood processing store	109.495217	18.265394
C qu 7 Hao (chunyuan seafood plaza branch)	109.504819	18.25916
Dibo Mermaid Haidi Restaurant (Haichang Sleepless City Branch)	109.726527	18.311856
Dashu Xiangwei Seafood (Haitang 68 Global Food Street Branch)	109.738552	18.344493
Wenchang Xiao Lao di Zao Cu seafood hotpot (Sanya Bay Swimming Pool Villa Branch)	109.427387	18.289102
Yalongwan seafood discount supermarket	109.630954	18.228205
Fisherman Seafood Plaza (Yalong Bay Baihuagu Branch)	109.643683	18.233465
Ye Xiang Xiao Lao di seafood dross Cu hotpot (Dadonghai branch)	109.522673	18.224473
Fan Fan Ye Lin Chuan Hunan Flavor Seafood chicken coconut (Sanya Bay Branch)	109.447579	18.287541
Donghai No.7 Seafood Restaurant (Dadonghai Branch)	109.522921	18.221521
Yuzhu seafood restaurant (sleepless town food street branch)	109.726907	18.313556
Haitang Fisherman (Haitangwan Duty Free City Branch)	109.745281	18.374101
Cooking Stage Restaurant Chinese and Western Cuisine chicken coconut & dross vinegar & spicy hot pot selected from ...	109.742522	18.350622
Haoke Chain Seafood Processing (Octopus Plaza Branch)	109.578786	18.277071
Xian tasty seafood jiagong restaurant (Haitang branch)	109.73452	18.383907
Wanzai Fishing Port Seafood Chuanxiang Cuisine (Sanya Bay Branch)	109.393364	18.294195
Wanghao Seafood Restaurant Chain Store Seafood Hainan Cuisine (Guogou Branch)	109.505959	18.236099
Island Xiansheng | Seafood Processing (First Market Branch)	109.508343	18.237863
Pinweixian Seafood Restaurant (Linwang Avenue Branch)	109.705861	18.319271
Hongsha food stall buchanglei seafood (Haitang 68 Global Food Street Branch)	109.737581	18.344175
Bafu seafood lizhiling branch	109.495188	18.265502
Sanya bay holiday resort Chinese restaurant	109.408314	18.290254
Seafood Chanshi Seafood Chain Restaurant (Sanya Bay Yemeng Gallery Branch)	109.47862	18.27353
Dashu Seafood (Yalong Bay Dongrong Food Plaza Branch)	109.630868	18.228025
Hongjie Seafood Processing Shop (First Market Yefengxiang Branch)	109.508868	18.239424
Crab crab Seafood Music Restaurant (Huanglong Street Branch)	109.332929	18.30307
Hua Qian yue Xia seafood yard (Yalong Bay Branch)	109.62048	18.24589
Island yard Hainan Cai seafood	109.424961	18.292217
Ganchaoren seafood process	109.643709	18.233096
Leshi seafood barbecue buffet hotpot restaurant (Kaiwei Wanda Wenhua Hotel Branch)	109.732207	18.322667
San ya wan hai kuo Tian gong seafood restaurant (Fenghuang seafood plaza branch)	109.445275	18.295633
Lao he Jia an fen Zao Cu seafood hotpot (San ya wan ye Meng Chang lang branch)	109.421495	18.291655
No.1 Fishing Port Chain Seafood Restaurant (Sanya Bay Branch)	109.36812	18.294014
Shangpinxuan Farm House (Haitangwan Duty Free City Branch)	109.746001	18.373501
Island seafood restaurant (train tou wan ren seafood plaza branch)	109.499336	18.303201
Huoyanzui goose	109.424446	18.292443
Yumi seafood Chuanxiang seafood process dross vinegar (Zhongfu Duty Free First Market ...	109.508776	18.237174
Hai zhi nan da pai dang (Yalong bay baihuagu branch)	109.643015	18.231655
Dibo Mermaid Haidi Restaurant (Haitangwan Branch)	109.738006	18.356671
Juxiange Seafood Processing (Octopus Plaza No.1)	109.577777	18.277779
Houhai Fisherman Seafood Plaza (Haitangwan Branch)	109.734819	18.356787
Dao Dao Hao zi Wei (Atlantis branch)	109.736397	18.356947
Dashu seafood (San ya wan yi feng he life plaza branch)	109.418233	18.292233
Haiyun Resort Sanya Fisherman's Wharf Seafood Hotpot BBQ cafeteria	109.444815	18.287511
Ningxia restaurant	109.1732	18.35396
Jufuxuan Seafood Restaurant (Haitangwan Branch)	109.7397	18.33798
Haidi world seascape restaurant	109.329491	18.303841
Tang Tang pin yue boutique seafood Hainan cuisine restaurant (San ya wan ye Meng Chang lang branch)	109.431835	18.290426
Sichuan Xiaohuzi Seafood (Atlantis Branch)	109.730571	18.35763
Dadonghai Fishing Village (Haiyun Road Branch)	109.521622	18.221077
Hongtu Seafood Processing Shop (First Market Branch)	109.508791	18.239701
Chunyuan seafood plaza (Changshun Wuxiang branch)	109.504729	18.259019
Chi Pan Restaurant (Huayu Resort Hotel)	109.642581	18.231413
Grandma Mama Seafood Shop (Haitangwan Branch)	109.733381	18.382658
Abin Sichuan Style Seafood Processing (First Market Branch)	109.508686	18.23815
Ye Xiang Xiao Lao di seafood dross vinegar hotpot (Xinxing Garden Branch)	109.500538	18.269582
Sichuan Danmei Boutique Fair Price Seafood (Sanya Bay Branch)	109.431459	18.290458
Fisherman zai food store (sanyawan branch)	109.42121	18.291643
Chuan mei xian Lao restaurant (sanyawan branch)	109.44747	18.28657
Yongshun seafood shisannian old shop (No.6 branch, Row 1, Locomotive Building B)	109.49912	18.30414
Kuanzhai Lane Seafood Barbecue Sichuan Cuisine (Haitangwan Houhai Branch)	109.728811	18.272311
There is Xingguang outside the city Sichuan style seafood restaurant (Huanglong Street Branch)	109.332526	18.303062
Qionger seafood dross Cu (Sanya Bay Branch)	109.487245	18.267095
Xiao Liu hai xian Zao Cu (sanyawan branch)	109.434164	18.29028
Haizhilian seafood process (Sanya Bay Longxing Seafood Plaza Branch)	109.478548	18.273657
Train tou wan ren seafood plaza leyu seafood restaurant (wan ren seafood jiagong plaza branch)	109.49931	18.30358
Delicious Sichuan style seafood	109.499324	18.303664
Yu lai Yu Wang chuan Yu Wei seafood boutique restaurant (San ya wan ye Meng Chang lang branch)	109.42608	18.2907
Youyi Road Laigang Staff Seafood Plaza	109.495553	18.264901
Cuxiaoye dregs Cuyezi chicken hotpot (Haitangwan branch)	109.73446	18.38393
Runji seafood restaurant (Tianya Haijiao branch)	109.33471	18.305
Juxian store local renjia seafood (Haitangwan Atlantis branch)	109.732351	18.356571
Laishifu Seafood Barbecue Plaza (Atlantis Branch)	109.74219	18.35956
Wenchang Xiaolaodi Seafood Zaomucu Hotpot (Dadonghai Branch)	109.528694	18.221841
Miao chef seafood (Haitangwan branch)	109.738389	18.381623
Chuan Shuo Zheng qi seafood (Fenghuang rd branch)	109.51584	18.27153
Pangmei Farm House Local Seafood (Linwang Branch)	109.706453	18.321173
Meijie Sichuan Style Seafood Chain Processing Store Time-honored (Yalong Bay Bohou Branch)	109.60646	18.24175
Wangfulin Seafood Sichuan Cuisine Seafood Processing (Sanya Bay Yemeng Gallery Branch)	109.445304	18.295418
Sanya chuantou seafood deductive sleepless city	109.499274	18.292554
Yejie seafood process (locomotive branch)	109.498891	18.303781
Shishang seafood (Haitangwan branch)	109.730897	18.356837
Lutan seafood (sanyawan branch)	109.499477	18.253172
Yonghong Sichuan Style Seafood Processing (Octopus Seafood Plaza Branch)	109.578624	18.276344
Tangchao Seafood Restaurant (Atlantis Branch)	109.731147	18.369264
Pengxiaoxian seafood theme restaurant	109.4986	18.2573
Haizhiyan Seafood Processing Restaurant (Haitang 68 Global Food Street Branch)	109.737098	18.34361
Siguniang Sichuan style seafood (Octopus Fish Branch)	109.578139	18.276672
Jufengyuan seafood processing plaza	109.403637	18.289247
Kuanzhai Lane Seafood Shop (Dadonghai Yixian Seascape Branch)	109.517003	18.220106
Da Yu hai Tang seafood branch (Fenghuang seafood plaza branch)	109.44449	18.295196
Weiming (Plaza Branch)	109.50585	18.25575
Lidajie Muslim Seafood Processing Shop (Youyi Road Branch)	109.495323	18.265253
Xiang dang you Wei sheng Meng seafood creative Hu' nan cuisine	109.614964	18.234584
Haixiang Seafood (Chunyuan Seafood Plaza Branch)	109.504954	18.258694
Xian guanjia raw & fresh food (first market branch)	109.509077	18.238746
Buzaike Seafood Processing (First Market Yefengxiang Branch)	109.50871	18.24015
Small Scallop Seafood Chain Restaurant (Haitangwan Branch)	109.7308	18.35748
No.1 Fishing Port Chain Seafood Restaurant (Haitangwan Branch)	109.70656	18.321422
Ye Xiang Xiao Lao di seafood dross Cu hotpot (Letiancheng branch)	109.53907	18.296122
Fish Dao seafood restaurant	109.488064	18.266351
Wangjie seafood process	109.495396	18.265246
Qijia Fish Pai (Xianduoxiang Food Store Branch)	109.563866	18.237116
Qingyusheng Fair Price Shengmeng Seafood (Haitang Bay Linwang Night Market Branch)	109.704076	18.311786
Chunyuan seafood plaza c qu no.8	109.504753	18.259024
Tian ya Wang Jie chuan Xiang seafood processing store (Fenghuang seafood plaza building 7no. c branch)	109.444704	18.295433
Chongqing Hotel Yunguichuan	109.522317	18.223127
Hunan people authentic Chuanxiang seafood (Fenghuang seafood plaza branch)	109.444717	18.295447
Jungang Restaurant (Sanya Bay Branch)	109.431057	18.288775
Nanfuyuan Seafood Processing (First Market Branch)	109.508941	18.238191
Shenhaiyan Seafood (Atlantis Branch)	109.73034	18.35724
Hongma Seafood Shop (Hailuoyi Road Branch)	109.529717	18.273057
Fisherman Kitchen Sichuan Style Seafood (Dadonghai Branch)	109.521624	18.221432
Huixincun seafood food stall	109.478757	18.277967
Feipo seafood branch	109.506379	18.236119
Buqike Seafood Restaurant (Yiheng Night Market Branch)	109.485386	18.274176
Hunan flavor wanghaixian restaurant (sanyawan branch)	109.444283	18.295283
Haiyunjian seascape restaurant	109.330849	18.303649
Zhouxiaomei Seafood (Locomotive Plaza Branch)	109.498951	18.303201
Yuelai Seafood Theme Restaurant (Haitangwan Atlantis Branch)	109.737198	18.357058
Tasty Life Private Cuisine Takeaway (Haitangwan Branch)	109.739513	18.352463
Hainan charcoal hot spring huoyanzui goose	109.436467	18.291399
Hainan Spicy Chicken Guaiwei Cold Noodles (China Sanya Branch)	109.52878	18.2212
Tom Fish Restaurant (Banshan Peninsula Branch)	109.496745	18.212595
Huanghai Seafood Shop (Houhai Yixian Seascape Branch)	109.731175	18.273695
Li Guohui Seafood (Haitangwan Atlantis Branch)	109.727929	18.358519
Haifulin seafood	109.729901	18.273771
Island Xiansheng Sichuan Style Seafood Chain Restaurant (Zhongfu Duty Free City Branch)	109.508343	18.237863
Guiruchu Food Source Seafood Hainan Cuisine (Duty Free City Branch)	109.73243	18.3919
Mingrun Seafood (Nanbianhai Branch)	109.500019	18.231816
Jinnuo Sanya Bay Hainan Roasted Suckling Pig (Hailong Road Branch)	109.426146	18.290676
Zhusiling roast suckling pig	109.429173	18.290667
Houhai Courtyard Seafood Restaurant (Haichang Dream Sleepless City Branch)	109.726803	18.313199
Buzaike seafood hotpot wineshop	109.420688	18.290144
Canaan Seafood Processing Shop (Youyi Seafood Plaza Branch)	109.495574	18.265034
Octopus fish seafood gourmet world	109.578318	18.278288
Sihaige seascape restaurant	109.5204	18.220772
Dingweixian Seafood Barbecue Food Stall (Longjiang Road Branch)	109.731671	18.337544
Lashangxian Seafood Branch Chuanxiang Snack (Jiangqiangang Road Branch)	109.713632	18.281052
Tian ya Jing ge fisherman kitchen (Huanglong ST branch)	109.333812	18.302952
Miao chef seafood farmhouse	109.478199	18.273838
Yu zhi Wei chuan Yu seafood	109.433847	18.290397
Hai yuan Shu Xiang seafood restaurant	109.447371	18.286111
Haitang 68 global gourmet seafood supermarket	109.737508	18.343806
Yilong Seafood (Fenghuang Road Branch)	109.508979	18.278889
Charcoal Pavilion Sanya Flavor BBQ (Haichang Dream Ocean Sleepless City Branch)	109.726735	18.312716
Fuwan gourmet farmstead (Jia Pei le wan Li branch)	109.788859	18.410369
Chunyuan seafood plaza d qu No.5 (Chunyuan seafood plaza branch)	109.504732	18.259116
Zaolaotou Wenchang Zaomucu Hotpot (Haitangwan Atlantis Branch)	109.732985	18.356985
Conch Girl (First Market Branch)	109.508507	18.239666
Dingjixiang barbecue hotpot gun roast yiti (Jinjiling branch)	109.50058	18.26953
Yexiangyuan Seafood Chuanxiang Cuisine (Sanya Bay Branch)	109.447413	18.286708
Paoge music restaurant	109.330918	18.303768
Dingpinxian Xisha Haidiao Restaurant (Like Branch)	109.506955	18.253845
Yazhou center fishing port	109.124585	18.356392
Sichuan Xiaohailuo Seafood Restaurant (Yemeng Gallery Branch)	109.478725	18.273556
Alan Jie seafood branch	109.5638	18.237141
Aliang seafood processing store (Fenghuang seafood plaza branch)	109.444481	18.295228
Juxiangrui Food House (Dadonghai Lijing Branch)	109.514863	18.220229
No.7 Hunan flavor seafood (Fenghuang seafood plaza branch)	109.44436	18.29521
An Jia Xiang chuan Xiang seafood process (Fenghuang seafood plaza branch)	109.444694	18.295334
Huangxiangyi Seafood Processing Shop (No.2 Branch) (Youyi Road Laigang Staff Branch)	109.495172	18.265428
Chuantou Black Pepper Luo Shi Xia Seafood (Sanya Chuantou Seafood Deduction Sleepless City Head Store)	109.49875	18.292757
Xinzhao gourmet farmstead	109.787865	18.410195
Yifenghe Seafood Plaza (Sanya Bay Yifenghe Life Plaza Branch)	109.417698	18.291798
Xiao dolphin chain seafood restaurant (No.2 branch)	109.487947	18.266355
Laolu Fish Pai (Hongsha Wharf Branch)	109.563924	18.237214
Li Ji chuanmeizi seafood gourmet	109.450407	18.287517
Fenghuang seafood plaza	109.444069	18.295696
Xia bing Xie Jiang Hao Chaoshan casserole porridge	109.508358	18.291898
Sanya Tanglaya Show Hotel-Xijinhui Western Restaurant	109.387376	18.289066
Xinyun Hainan Cai seafood restaurant (Haitang Bay Linwang Branch)	109.70657	18.3215
Haitang Home Seafood Barbecue Farm House (Haitangwan Branch)	109.74235	18.35951
Hainan Houdao Seafood (Sanya Bay Branch)	109.495511	18.264901
Fisherman Sichuan Style Seafood Chain Store Hainan Flavor (First Market Hejing Branch)	109.509468	18.238578
Defuxuan seafood fishing port	109.482795	18.210987
Old northeast azhuge seafood branch	109.504735	18.247849
Laochuanyou seafood coarse grains cookshop (Longhai Town)	109.7353	18.37886
Spicy Life Seafood Takeaway (Yalongwan Branch)	109.643465	18.231196
Sanzhixie seafood barbecue food stall	109.624651	18.251321
Lufu cantonese cuisine seafood restaurant	109.50237	18.2341
Sihai Fishing Village (Linwang Boulevard Branch)	109.73526	18.332067
Xiang ha Zao Zhang Cu seafood hotpot (Atlantis branch)	109.72878	18.357848
Chuanxi seafood Hainan special restaurant	109.484588	18.269408
Huange Sichuan style seafood	109.444711	18.295141
Hongsha fish market Hainan clay pot	109.737543	18.343927
Guo se Tian Xiang seafood process (Yalong bay baihuagu branch)	109.64323	18.23137
Chuan tou jun ge seafood process (chuantou seafood yanyi sleepless city branch)	109.498391	18.292961
Xian tasty chicken coconut dross Cu	109.734591	18.383864
Hehai seafood food stall Chongqing renjia (Xiari Department Store)	109.522276	18.223366
Hong coral seafood e dong 1 pai no.3	109.498658	18.304328
Chuanguixiang Restaurant Seafood Branch (Dadonghai Branch)	109.520624	18.22415
Hongya seafood happy farmhouse (Haitangwan branch)	109.700846	18.305196
Xiangyu seaside seafood music restaurant	109.332328	18.303258
A Bao ye Xiang food shop (luneng branch)	109.441421	18.292581
Wuhu Xuan seascape restaurant	109.523297	18.221211
Xiao Chen Chuan Wei seafood	109.49899	18.30373
Wenwu aquatic restaurant	109.731407	18.273807
[Haitangwan] Sheng Yuan Aquatic Restaurant	109.72207	18.259611
Lidajie Muslim Seafood Shop (Train Head Wanren Seafood Plaza Branch)	109.499311	18.303571
Maokai seafood processing store	109.478825	18.273542
Zhaoshengtian seafood processing store	109.495285	18.264935
Sichuan Hotel (Dadonghai Branch)	109.520913	18.222947
Jiang Chef Seafood Processing Shop (Octopus Fish Shop)	109.578335	18.277043
Chuanyuyuan	109.492628	18.263698
Lin Lao er Lao ban Zhang seafood fish steak	109.563705	18.237305
A nan Zheng chuan fish dang (Jixiang ST branch)	109.501477	18.259707
Xia Shu Xie Sao	109.495337	18.265242
Muslim Dongsheng seafood farmhouse restaurant	109.44377	18.300235
Yihai cafeteria seafood barbecue (Howard Johnson Guoguang Resort Hotel)	109.44176	18.28925
Haijiao restaurant	109.391197	18.296877
Jubeixiang Seafood (First Market Yefengxiang Branch)	109.508968	18.239137
Wuzhizhou Coral Hotel Coral Bar	109.764535	18.311715
Yun kitchen draft beers food plaza	109.523576	18.223377
Dongxing Fishing Port Seafood Sichuan Cuisine (Sanya Bay Branch)	109.385037	18.288064
Wangwei Seafood Processing Shop (Xinhonggang Market Branch)	109.578778	18.276218
Yuhuayuan seascape hotel-garden seascape restaurant	109.513851	18.22064
Zhuangjie Sichuan style seafood b dong 2 pai no.2 (wanren seafood plaza locomotive branch)	109.498995	18.303935
Haishang style restaurant	109.148981	18.310898
Tiantian Seafood (Chuan Xiang Shun Gebi Dadonghai Branch)	109.522859	18.221449
Xiao Ming tong Xue seafood restaurant	109.47864	18.274133
Dongjiao Yelin chicken coconut (Haitang Branch)	109.73807	18.35664
Liu	109.50472	18.259039
Island renjia (Houhai branch)	109.729481	18.272311
Hai Yan pinxiancheng	109.522453	18.221173
Tasty Jia seafood processing store (octopus plaza branch)	109.578577	18.277057
Xiaomengge Seafood Barbecue (Yalongwan Branch)	109.645503	18.230593
Xidao fisherman	109.531519	18.301398
Chongqing ren gourmet	109.433443	18.291463
Shengyi grant restaurant seafood cafeteria (Sanya Bay Road Branch)	109.497863	18.256383
Hanfugong Zhengqi Seafood Hotpot Barbecue Buffet (Underground Style Street Branch)	109.504266	18.250724
Wenchang Xiaolaodi Seafood Zaomucu Hotpot (Mingzhu Plaza Branch)	109.505092	18.257513
Dayueyang seafood buffet xuanxuan (Sanya Bay Branch)	109.444111	18.288871
Zhongchou Fish Paihuo Seafood Buffet (Jiefang Road Pedestrian Street Branch)	109.505121	18.249621
Marriott Yalong Bay Resort Marriott Cafe Seafood Buffet	109.630961	18.22608
Yi wan da Jin seafood noodles Zhou (dadonghai branch)	109.528441	18.223147
Dayueyang seafood buffet xuanxuan (Haitangwan branch)	109.731543	18.320151
Nostalgic Kitchen Seafood Barbecue (Dadonghai Branch)	109.518443	18.220635
Yikele cafeteria seafood hotpot sashimi (Four Points by Sheraton Sanya) ...	109.493286	18.261426
Mumashao Seafood Sichuan Cuisine Ronghe Restaurant (Baihuagu Business Center Branch)	109.643326	18.231739
Ritz-Carlton Hotel Xian Store Barbecue Buffet Lobster Steak Seafood Le ...	109.62632	18.22436
Small Island Seafood Barbecue | Huokao Seafood (Sanya Bay Yemeng Gallery Branch)	109.426448	18.290688
Shuiting Beach Restaurant Barbecue Seafood Live Band Haitangwan Westin Wine ...	109.75319	18.367779
Huangchu little seafood Private Cuisine (San Ya Wan Ye Meng Chang Lang Branch)	109.429226	18.290546
Nostalgic seafood grilled bar	109.527208	18.220621
Phoenix island resort hotel-seafood cafeteria	109.492741	18.240871
18 Degrees Seascape Seafood Barbecue (Dadonghai Branch)	109.527301	18.22237
Tianyu lawn seafood barbecue buffet BBQ	109.642035	18.229695
Dangxiaoqi barbecue seafood crayfish (Yingbin Road Sanya Head Store)	109.509489	18.273115
Hui Chang wa sai huo seafood heniu barbecue buffet (Dadonghai branch)	109.521681	18.221451
Chunyu Barbecue Seafood Brochette Small Lobster Small Crab (Sanya Bay Yemeng Gallery Branch)	109.49495	18.26298
Howard Johnson Guoguang Resort Sanya Caribbean Seafood Barbecue BBQ	109.441838	18.289883
Qiongliuji seafood private cuisine (Sanya Bay Branch)	109.434078	18.290284
Jiu yang mei JIU barbecue seafood daka (Dadonghai branch)	109.523196	18.224116
Sanya kangnian hotel Zhu Xi seafood fangti buffet	109.439381	18.287687
Sheraton Yalong Bay Hotel Spice Garden buffet seafood restaurant	109.633096	18.227456
Apo Dongshan Mutton Shop (Honggang Seafood Wholesale Market Branch)	109.505706	18.235136
Hezhong stall roasted beef roasted seafood (Xiayangtian branch)	109.520101	18.232151
Tangwei Restaurant Zaomucu Seafood (wuzhizhou Houhai Branch)	109.728353	18.271833
Haitanggong Haiguiwan Seafood Theme Restaurant (Haichang Dream Sleepless City Branch)	109.727188	18.313718
Xiaohuoluo Qiqihar Barbecue (Pipixia Seafood Plaza Branch)	109.536819	18.292399
Sanya sunshine hotel fisherman seafood bianlu buffet	109.410595	18.290165
No.28 Yeshuxia Hainan giblet pot Hainan cuisine Sichuan style seafood (Linwang night market ...	109.70443	18.31261
Xiaohuzi Sichuan style seafood (Haitangwan Fengtang Road Branch)	109.73073	18.35763
Ganhai exquisite seafood creative Cai	109.726903	18.312538
Xiaoxiang brochette bar seafood barbecue private cuisine (duty-free center branch)	109.735818	18.379314
Yalongwan Hongshulin diyixian seafood restaurant	109.63865	18.22928
Angus barbecue seafood hotpot buffet (Letiancheng branch)	109.538746	18.297556
Peng Wang xing Li zhi mu roast chicken (seafood plaza 1 branch)	109.572836	18.27232
Hao freshness Sichuan style seafood barbecue (Haitangwan branch)	109.735742	18.356902
Hai Tang zhi Jia seafood barbecue happy farmhouse (Atlantis branch)	109.73239	18.39192
Jin Fuyuan bullfrog seafood dross vinegar (Taoyuan Road Branch)	109.393533	18.295183
Yuxiang Qingyan Seafood Barbecue (Fengtang Road Branch)	109.72982	18.35796
Jiabin International Hotel (Wanjia Denghuo Seafood BBQ)	109.520321	18.226731
Jia Jia Peng yi ge seafood barbecue	109.52412	18.25302
Mengyuan roast lamb leg seafood barbecue snack	109.523279	18.223429
Honggang seafood wholesale market	109.505126	18.234825
Yiyi lakeside restaurant seafood barbecue jingniang	109.623191	18.241971
Banbianhai seafood barbecue happy farmhouse	109.74257	18.36004
Jia ren Huang Ji seafood barbecue	109.505713	18.236533
Abao seafood chuanxiang barbecue (Fenghuang seafood plaza branch)	109.441392	18.292772
Haijiao No.9 Seafood Barbecue Bar (Haitangwan Duty Free City Branch)	109.735879	18.381739
Nanbowan Seafood Barbecue Food Stall (Longjiang Road Branch)	109.726041	18.336796
Sanya Yuanyuan seafood barbecue	109.37829	18.29496
Danyueya seafood barbecue	109.521711	18.221356
Luhuo legend laodifang seafood barbecue private cuisine	109.528659	18.286899
Midnight Food Store Barbecue Seafood Shop (Duty Free Chengzhongxin Branch)	109.736104	18.379614
Qiqihar barbecue (Longxing seafood plaza branch)	109.479424	18.272966
Xuexiang small lobster seafood barbecue	109.520204	18.232274
Xixiaji music snack bar seafood barbecue crayfish	109.513573	18.233345
Wanger Inner Mongolia Grilled Lamb Leg (Pipixia Seafood Plaza Branch)	109.53708	18.29312
San shun Jin Korean barbecue Xiaoluzi brochette seafood daka	109.729475	18.272312
88 seafood Zhou	109.728474	18.272264
Lanjie barbecue grilled fish bullfrog seafood	109.448836	18.289866
Yingbin Hotel-Ocean Theme Hailan Restaurant (Yalongwan Yingbin Hotel Branch)	109.64551	18.23167
Tao Undersea Restaurant Mermaid Buffet Undersea Tunnel (Tianfang Intercontinental Degree ...	109.753115	18.374998
Sanya Addison Hotel Beach Barbecue BARBACOA· Live Band Romantic ...	109.749605	18.363802
MGM Resort Hotel-Chi Pan buffet barbecue restaurant	109.63566	18.22898
Mangrove Hotel Paul's Kitchen	109.738076	18.339286
Shui Xie hai bian cafeteria lobster beef steak goose liver durian barbecue hai ...	109.535881	18.212761
Haomen brochette (Haowei Qilin Hotel Branch)	109.511198	18.251428
Glutton Xia spicy small lobster chilli crab (Yingbin Road Danzhou Community Branch)	109.513579	18.277992
Kung Fu Maxiao (Shangpin Street Branch)	109.51453	18.24849
Wangji Xiakehang (Tongxin Road Branch)	109.537015	18.292842
Jiuwei Lobster Grilled Fish (Shangpin Street Branch)	109.512897	18.248587
Countryside tou lobster (shangpin ST branch)	109.513231	18.247031
Wangji Xiakehang (Shangdong Coast Branch)	109.496229	18.279189
Sunguniang braised prawns (Jinjiling branch)	109.500346	18.281376
Aqing lobster snack	109.511212	18.251392
Xiadao small lobster frog grilled fish	109.513715	18.244926
Koufu fish mutton xian tasty small lobster (Haitangwan branch)	109.702423	18.309933
Shanghechu Hu' nan restaurant (Shibu farm branch)	109.508397	18.292457
JW Marriott Hotel Sanya Shanhaitian JW Kitchen Cafeteria JW Kitchen·Bu ...	109.513605	18.215534
Yalongwan hilton cafeteria	109.628606	18.225701
Yuehai Terrace Seascape Cafeteria (Sanya Harman Resort Hotel)	109.528542	18.221219
Wa kao grilled bullfrog crayfish (Chunyuan branch)	109.504983	18.258613
Bajie Barbecue Liehuo Beef Small Lobster (Mingzhu Plaza Branch)	109.50625	18.25471
Kao ye Kao Zhu shou crayfish barbecue	109.505456	18.257766
Xi JIU Tian la Fei ge barbecue food stall (Dadonghai branch)	109.522289	18.221573
Jiu Wan Li Haowang Brochette Bar (Foreign Trade Road Branch)	109.495129	18.262799
Niu huo Hao Zhai discount-style barbecue supermarket (No.2 Middle School)	109.505891	18.245791
Dafuhao barbecue wine field (Zehua Shangdong Coast Branch)	109.49646	18.278888

## Sheet: Casual dining
Commercial tenant	Longitude	Latitude
Jiangzi grilled fish (No.1 harbour branch)	109.52899	18.222244
Aju cold drinks shop (First Market Branch)	109.508531	18.237361
Moguofang spicy balsamic pot (Chunyuan Road Branch)	109.503927	18.259777
Pengpai barbecue buffet (Lanhai Shopping Plaza Branch)	109.513767	18.253257
Lai pang zi rou Xie Bao (tiancheng branch)	109.50432	18.2504
Fishing Village Fried Chicken Branch (Fishing Village Road Branch)	109.510159	18.221898
Tianya Yiheng Theme Night Market (Yiheng Shopping Center Branch)	109.48566	18.27394
Jiangzi Grilled Fish (Tiancheng Branch)	109.50423	18.25031
Sanya Addison hotel Jin restaurant MARKET· hotpot buffet	109.749307	18.365103
Taier fish with Chinese sauerkraut (Lan Hai Hua Ting branch)	109.513772	18.253546
Ru Lao er Lao tan fish with Chinese sauerkraut (pedestrian street tiancheng shopping mall branch)	109.504416	18.250296
Tanlu spicy tofu pudding grilled fish (Haitang 68 Global Food Street Branch)	109.737183	18.343513
YOOOOO you dessert	109.728117	18.272737
Lai pang zi rou Xie Bao (Jin Run branch)	109.507838	18.251088
Lai pang zi rou Xie Bao (letiancheng branch)	109.539126	18.297266
Phoenix Island Resort Sky Lounge	109.492666	18.240886
Atlantis-crocus cafeteria	109.744384	18.357064
Haman Resort Habao Household Restaurant (Dadonghai Branch)	109.52861	18.221304
Taier fish with Chinese sauerkraut (No.1 harbour city branch)	109.529113	18.222773
Jinjiang Baohong Hotel Sanya	109.518367	18.223717
Zuoan Lakeside Barbecue Buffet Dinner (Pullman Yalong Bay Hotel)	109.628837	18.228147
Yuan qi Lou su Zhai restaurant (nanshansi branch)	109.20445	18.293581
Senlindayaozi	109.51377	18.24571
Wei Jue mei wa fish head	109.512707	18.249107
Qiye broth ke (lanhai plaza branch)	109.513786	18.253336
Aimite Personal Dingzhi Dessert Cake (Shengli Road Store)	109.500957	18.254617
Jiushi barbecue (Lanhai shopping plaza branch)	109.513281	18.253551
Xiao princess Bao chicken roast chicken Jia barbecue (Yingbin Road Branch)	109.498563	18.262651
Xingzhiwei spicy balsamic pot (Yingbin Road Branch)	109.50567	18.2697
Sheraton Sanya Haitang Bay Resort Hotel-Yacui Restaurant	109.740576	18.346713
Jiangzi Grilled Fish (Lanhai Shopping Plaza Branch)	109.513686	18.253216
Wangjing Xiaoyao (Sanya Head Store)	109.516177	18.27076
Taier Fish with Chinese sauerkraut (Jin Run Yangguang Branch)	109.507684	18.251014
Renren Lao hotpot (shangpin ST branch)	109.512632	18.251174
Wei Wei an Qian Ceng cake (Shengli store)	109.50158	18.253004
Taier fish with Chinese sauerkraut (Haitangwan Hexindao branch)	109.7498	18.37641
Aijia Yipin (Jinjiling Branch)	109.499939	18.286128
Nai Xue de cha (summer department store)	109.523671	18.223821
Yuwei air garden theme snack bar (Baosheng Plaza Branch)	109.506181	18.241601
Pengwangxing Litchi Mu Roasted Chicken (Lucheng Boulevard Head Store)	109.53758	18.305898
D taner grilled fish	109.512971	18.248131
Jiangzi Grilled Fish (Mingzhu Branch)	109.503796	18.256806
Yalong Bay Sheraton Meijingtai Lobby Bar	109.633068	18.227456
Hanwu Creativity online celebrity Personal Dingzhi Bakery (Shangpin Street Shixiang Store)	109.514072	18.248693
Wo Shi Xiao te fan Tang cake custom made (meifeng Villa Store)	109.517792	18.241778
Pullman Sanya Bay Haiju Resort Hotel Puruisiba	109.453312	18.285812
Shuitong Kingdom Theme Restaurant (Yalongwan Hilton Branch)	109.628655	18.225697
Yangxiaoxian (Tuanjie Street Branch)	109.502567	18.253887
Xiao Princess Bao Chicken Roast Chicken Barbecue Store (Nanbian Hai Lu Si Xiang Branch)	109.502942	18.230557
Jianyue Time Cake (Heping Street Store)	109.506507	18.243907
Atlantis hotel Plato lobby bar	109.742357	18.357537
Jun Rui ling shui suan fen (Xinfeng ST branch)	109.502878	18.250568
Marriott Yalong Bay Resort Lobby Lounge	109.630943	18.226148
Xinyuan bakery cake bread dessert (Jinjiling store)	109.50068	18.28223
MGM Resort Hotel Lobby Bar	109.635283	18.228493
Angus Barbecue Buffet (Shengli Wanghao Shopping Plaza Branch)	109.501938	18.251508
Howard Johnson Guoguang Resort Sanya Yeyutang (Howard Johnson Guoguang Branch)	109.441911	18.290061
Xingfu Cake Birthday Cake (ji yang Store)	109.53658	18.30381
Zhan Xiang sen Lin brochette roast store (shangpin ST branch)	109.51331	18.24687
Hao A Yi Chao Yogurt (Danzhou Community Branch)	109.513372	18.277972
Crowne Plaza Sanya Center Lan 'an cafeteria	109.51477	18.23431
Nianlun theme roast bar (Yalongwan branch)	109.62499	18.25037
Tartars charcoal roast lamb leg (Sanya head store)	109.53621	18.29913
Old Tartars Roast Lamb Leg (Shibu Farm Branch)	109.508495	18.292646
Renheng Crown Resort Haitang Bay-270 Seascape Restaurant	109.748427	18.363271
Pullman Sanya Bay Resort Qixia Pavilion	109.453297	18.285802
Qianxili (Jiefang Road Pedestrian Street Branch)	109.504427	18.249897
Nihao Paris Bread Dessert (Youth Song Store)	109.501674	18.26659
Waxiaojiang Iron Pot Bullfrog (Shangpin Street Branch)	109.513804	18.247794
Erhaichou Tofu (Shangpin Street Branch)	109.514002	18.246912
Fangyankao pettitoes (Jiefang Road Snack City Branch)	109.504895	18.250572
Hefulao Noodles (Duty Free City Phase II Branch)	109.74983	18.37616
Yixin dessert (foreign trade road branch)	109.493911	18.264181
Xiangzili theme barbecue	109.498929	18.284341
Angel Zhixin Bakery (Guangming Street Store)	109.504402	18.246542
Filson Language (Daboluo Branch)	109.52864	18.222843
Jingdao roasted duck restaurant	109.507537	18.27166
Ha Xuan ren de noodles (Huihuicun branch)	109.446089	18.301209
Sanya Bay Mangrove Roast Duck	109.49454	18.28639
Yi Chunqiu Fat Beef Hotpot (Zhonghuan Plaza Erlou Branch)	109.511517	18.275047
Taier fish with Chinese sauerkraut (youth song plaza branch)	109.501413	18.266533
Shu wa Xiang huo Yan bullfrog	109.513638	18.248138
Pengpai barbecue buffet (duty-free city branch)	109.528633	18.290766
Wanxiangyuan stone fish	109.514106	18.245566
LINLEE Linli Handmade Lemon Tea (Mingzhu Plaza Branch)	109.503725	18.255861
Ji Long Roasted Duck Restaurant (Xinmin Road Branch)	109.508086	18.240476
Intercontinental Resort Banshan Peninsula Taolange	109.502778	18.210458
Waxiaojiang Iron Pot Bullfrog (Jiefang Road Branch)	109.506927	18.243787
Sanya shanhaitian hotel aotuge selected reef all-day restaurant THE REEF	109.513386	18.217876
Sofitel sanya-all-day restaurant	109.73382	18.32939
Intercontinental resort banshan peninsula-beach bar	109.502346	18.210386
Shierwa constellation (Letiancheng branch)	109.538732	18.297492
Jiumenzhai Stone Fish (Letiancheng Branch)	109.539007	18.297772
Tanlu spicy tofu pudding grilled fish (Sanya Bay Ramada Branch)	109.429666	18.291546
Agong barbecue	109.504603	18.241693
Ranye dessert coffee	109.504296	18.268786
Feilan Maoka (Jinhe Shopping Mall Branch)	109.5007	18.28186
Jinhaiyuan fishing port	109.393641	18.295211
Bapple big apple cake (mingzhu store)	109.503263	18.256403
Cha Xiao ri Chang (lanhai shOPping plaza op branch)	109.514209	18.253492
Fenghetang (Sanya Time-honored Shoushouli)	109.506903	18.253913
Zhou gong Zhou po (Hexi road branch)	109.507661	18.249011
Zhuangyuange (Jinjiling Branch)	109.502723	18.284503
Yongjing Wushan Grilled Fish (Jiefang Road Branch)	109.503171	18.256571
Nostalgic barbecue bar	109.527034	18.220969
Pintangju casserole rice noodles (Heping Street Branch)	109.50632	18.24418
Bapple big apple cake (innovation store)	109.505602	18.251101
Sanya 313 mutton Zhuang natural hotpot	109.496471	18.261711
Bantianyao grilled fish (Ji yang le Tian cheng branch)	109.539026	18.298036
Nanyang Dashifu (Lanhai Shopping Plaza Branch)	109.514534	18.253581
Tianjin Bay Restaurant (Tianfang Intercontinental Resort Hotel)	109.75312	18.375
Today X Book House Sanya Bay Mangrove Holiday World Branch	109.494882	18.286122
Intercontinental Resort Banshan Peninsula Guanhai Gallery	109.501784	18.211204
No.99 Wangjiao giblet Bao food stall (Linwang Night Market Branch)	109.704275	18.312545
Benniu giblet (Jianshe ST branch)	109.507043	18.243789
Hushang Ayi Fresh Fruit Tea (Letiancheng Branch)	109.538998	18.297948
Oubeisi Professional Bakery Cake (ji yang Store)	109.589891	18.283781
Dadonghai hotel-jasmine ya quan ri restaurant	109.527322	18.222482
Grassland Legend Fresh Mutton Hotpot Barbecue (Jinjiling Branch)	109.501922	18.283452
Kuqi Qiqihar barbecue	109.512711	18.245811
Bantianyao Grilled Fish (Tianya Shengli Plaza Branch)	109.501993	18.251389
Huoli healthy porridge (head store)	109.509085	18.241245
Liu 2 Washuxiang Renjia (Wenming Road Branch)	109.507947	18.244824
Sanya Yalong Bay Marriott Resort Hotel Fish Bar	109.63131	18.22489
Yuqinghua jiaozi (Jiefang Road Branch)	109.503029	18.259979
Meijiale art bakery (shangpin ST store)	109.514467	18.245427
Pedestrian street snack city	109.504412	18.250192
Yalong Bay Hilton Linxuan Lobby Bar	109.62867	18.225707
Bantianyao Green Pepper Grilled Fish (Tianya Jin Run Plaza Branch)	109.507544	18.251094
Danzaiji (Mingzhu Branch)	109.503897	18.256207
Sanya shanhaitian hotel aotuge selected ju top floor bar THE POD	109.513448	18.218018
Fish Shang xian Cao Mao stone fish (Lanhai Plaza Branch)	109.513937	18.253341
Xiatian bakery	109.489645	18.294165
Dadonghai Barbecue Bar (Dadonghai Branch)	109.527469	18.220907
Pang Jie Zha Zha (Qunzhong Street Branch)	109.506154	18.248674
CoCo coco (innovation branch)	109.505118	18.250988
Aidu bakery (Tianya Huanglong Street Store)	109.333888	18.30551
CHUN YANG cha Shi chun yang (lanhai plaza branch)	109.513916	18.253381
Mi Xue bing cheng (shangpin ST boulevard branch)	109.512713	18.245223
No.13 Ding 'an Xiaohuangniu	109.704374	18.312494
Yi ren yi Guo buffet hotpot fried meat (jiefang road branch)	109.506509	18.242769
Jiangzi grilled fish (youth song branch)	109.501673	18.266573
Wawa store	109.511204	18.251144
Pindexiang food shop	109.493713	18.268785
JW Marriott Sanya Shanhaitian Hotel Lobby Bar The Lounge	109.513488	18.215889
Xiaohetao Barbecue Restaurant (Hongzhou Bar Street Branch)	109.51215	18.23365
Aiyu Sunshine (Jiefang Road No.2 Branch)	109.505098	18.249788
Da Xiang Xiao Xiang bakery (Tiandu store)	109.590894	18.283594
Nai Xue de cha (qingchunsong branch)	109.501942	18.266622
Aiyu Sunshine (Sanya Hexi Road Branch)	109.509461	18.236321
Hong Kong Mizhilian (Dadonghai Branch)	109.528898	18.223228
Haiji fried chicken (fishing village branch)	109.510361	18.222051
LirErlang roasted bone (Danhu Road Head Store)	109.510521	18.281081
Meet fresh (big pineapple branch)	109.529035	18.222583
Chaoniucun barbecue (Letiancheng branch)	109.538711	18.297951
Yinyun seascape resort hotel-Chinese restaurant	109.396603	18.289293
Heyigang (Fenghuang Road Branch)	109.511521	18.277811
Jiaxuan casserole healthy Guo (litchi Gou branch)	109.53708	18.299518
Filson Yu (Conch Branch)	109.528747	18.273388
Seascape suzhai restaurant	109.21107	18.29377
Aoku Terrace Restaurant (Sanya Bay Branch)	109.485804	18.275464
Liaota cuisine restaurant (Nanshansi branch)	109.218402	18.304015
Du mei Zhen San he Zhu tripe wrapped chicken (lizhigou branch)	109.531763	18.297775
Haagen-Dazs (Sanya Summer Branch)	109.523273	18.223193
CoCo Coco (Danzhou Community Branch)	109.512929	18.278159
Xinyuan bakery cake bread dessert (shangpin ST store)	109.512898	18.247408
Hulala barbecue store	109.510704	18.278574
CoCo coco (qingchunsong branch)	109.501384	18.266664
Meet fresh (Lanhai Plaza Branch)	109.513948	18.253278
Haagen-Dazs (Sanya Baihuagu Branch)	109.642858	18.231438
Naxienian BBQ barbecue bar	109.514596	18.245146
Xiaochuniang frog pot	109.513743	18.247623
Nihao Paris Bread Dessert (Lanhai Branch)	109.513763	18.253428
Hao Shi Wei Shi San Yi (Hexi Road Branch)	109.508182	18.248652
Malaimei Manual Bakery (Shangpin Street Store)	109.515654	18.248854
Dq cake ice cream (Sanya Youth Song Store)	109.501605	18.266715
Huo Ji cha dang (longhai style townlet branch)	109.735214	18.379118
Du Mei Zhen San He Zhu Belly Packed Chicken (Fenghuang Road Branch)	109.519776	18.23874
Haitangwan Grand Hyatt Hotel Coffee House Buffet	109.739176	18.344232
Musi barbecue (tiancheng branch)	109.504431	18.250341
Jiale grilled fish	109.5919	18.28138
Kongjia pigeon	109.494533	18.281403
Tartars roast lamb leg brand direct sales stores	109.513763	18.277936
Bate charcoal barbecue (Longhai style town branch)	109.736032	18.379483
A-Gump Guokui (Lanhai Shopping Plaza Branch)	109.513762	18.253362
Shaxian Snacks (Yalongwan Branch)	109.6449	18.23417
Xinyuan bakery cake bread dessert (foreign trade branch)	109.495048	18.262342
Yi noodles restaurant (Haitang 68 global food street branch)	109.737654	18.344274
Ai Jia yi pin (shangpin ST branch)	109.513391	18.248521
Wensi Store New Ronghe Cantonese Cuisine (Yingbin Road Branch)	109.507464	18.271284
Xin lobby bar afternoon tea (Tianfang Intercontinental Resort Hotel)	109.752695	18.374719
Sheraton Sanya Haitang Bay Resort Hotel Noodles	109.740431	18.346291
Tartars roast lamb leg (Haitangwan branch)	109.735893	18.377702
Bapple big apple cake (jinjiling store)	109.499903	18.281263
Ziyiwei Barbecue Bibimbap (Shangpin Street Branch)	109.513232	18.248
Tianmimi (Lizhigou Market Branch)	109.526524	18.296681
Changlaicha Fruit Tea Institute (Guangming Road Direct Sales Stores)	109.504272	18.246603
Cheng Yong he Chao shan xian beef kway teow soup hotpot	109.502697	18.253917
Sky Bar Sky Bar (Sanya 1 Hotel Branch)	109.721746	18.297446
Ru Shi Shu su restaurant	109.51625	18.246
Gu 'aila Xianchao Mixed Noodles (Jin Run Branch)	109.507519	18.251259
Filson Language (Letiancheng Branch)	109.538908	18.297828
Si Xi Ma Lu Ya Zi Di Zhuo Barbecue (Hong Shu Mi Jie Branch)	109.49193	18.28376
Yipin Stall Roasted Beef (Longhai Style Town Branch)	109.735973	18.377601
Tianmimi (Qilin Lane Branch)	109.51266	18.25027
Asako yasha dessert shop	109.74506	18.40202
No.20 Haitangwan giblet pot (Haitangwan Linwang Night Market Branch)	109.704018	18.312198
Pelosi Pelosi (Mingzhu Branch)	109.503678	18.257398
Fish Shang xian Cao Mao Zheng qi stone fish (litchi Gou branch)	109.527002	18.297492
Tianqilou Handmade Beef Lamian Noodles	109.413534	18.307825
Zhangjia Guandong barbecue	109.501596	18.284251
Asan soup	109.514732	18.271772
Haitangwan Minsheng Westin Zongtao Bar Top Floor Infinite Swimming Pool Afternoon Tea	109.749738	18.369443
Gang men ya Hua fried rice noodles (tuanjie road branch)	109.501723	18.253943
Bing Bing Jiang Mianmian Bing (Haitang Longhai Branch)	109.735696	18.3779
Shishang cowboy barbecue boutique Hainan barbecue hotpot (train head store)	109.499244	18.303014
Chixie Restaurant (Dadonghai Branch)	109.5192	18.22746
Golden palm resort hotel-Dan GUI quan ri restaurant	109.649945	18.232095
Longsheng foreign pastry cake	109.502026	18.255176
Accompanying sheng freedom	109.52686	18.2765
Sauce bone barbecue (shangpin ST branch)	109.51555	18.244703
Xiaotang Barbecue (Haitangwan Longhai Style Town Branch)	109.732764	18.377025
Mr.hemade baking studio (Haichang Dream Sleepless City Store)	109.727824	18.313876
Green House (Sanya 1Hotel Branch)	109.721766	18.297466
Yalong bay seascape international resort hotel seascape Fang	109.65832	18.23226
Xiari food plaza	109.523867	18.223407
Changlai beef brisket restaurant	109.515504	18.244554
Hushang Ayi Fresh Fruit Tea (Xinfeng Street Branch)	109.504651	18.251491
Yexiaoka (Yalong Bay Dongrong Food Plaza Branch)	109.63085	18.22834
Fulai barbecue	109.611199	18.286645
Lao A Qiang Clay Pot Rice (Heping Street Branch)	109.508262	18.244192
Xiao Liu Jin Qiong Gan Kao barbecue snack (Shangpin Street Branch)	109.513604	18.245766
CoCo Coco (First Market Branch)	109.507999	18.237979
Huo le Rong he Chinese food zhenxuan branch (Hexi road branch)	109.508264	18.247794
Mi Xue bing cheng (yi market branch)	109.508084	18.237999
Yedaofen family (Daboluo branch)	109.528749	18.221949
Zhengxin Chicken Cutlet Fried Chicken Barbecue (Weilong Branch)	109.507738	18.237928
Xin San he bing lang Hua pork tripe Bao pheasant (Tongxin Jiayuan branch)	109.537282	18.294062
Crystal Palace Restaurant Moon Cake Collection Point	109.509662	18.278052
Lihe Windham Hotel Lobby Bar	109.430811	18.291061
CoCo Coco (Shengli Plaza Branch)	109.501543	18.253013
Yejiwang	109.508999	18.222999
Taishan Mountain Barbecue Brochette City (Jiabao Garden Branch)	109.521349	18.25308
Crown resort sanya Haitang bay-qu children's restaurant	109.74678	18.36229
Taizhongniu bone soup store	109.447856	18.299946
Yihetang (Sanya Jinjiling Branch)	109.499987	18.283984
Chengxiaojiang bakery (Tongxin Jiayuan store)	109.533675	18.294083
Xuji Xinglong Hotel (Jixiang Street Branch)	109.499831	18.258491
Aiyu Sunshine (Jiefang Road No.3 Branch)	109.503061	18.256865
Chushan onigiri (Lanhai Plaza Branch)	109.513807	18.253267
Jike pie	109.499618	18.283788
Xianming pancake guozikao cold noodles (shangpin ST branch)	109.51412	18.24667
Niutongling (Hongsha Branch)	109.561419	18.242039
Jun Shuang La Tang Daoxiao Noodles	109.49995	18.28497
Yelintan grant restaurant buffet	109.42256	18.291104
Qiqi fish pot (shangpin ST branch)	109.512762	18.245152
Lijie Tunchang Fengmu Vanilla Duck (Sanya Bay Branch)	109.442981	18.298031
Jianghu Jian brochette hotpot (Haitangwan branch)	109.73194	18.376716
Hehe charcoal barbecue store (Danzhou community farmers' market erlou branch)	109.513512	18.278552
Jiangzi Grilled Fish (Sanya Hai Hotel)	109.529219	18.289799
Laojie cauldron beef soup Wuzhishan beef feast (Tuanjie Street Branch)	109.502191	18.254061
Haipi barbecue music snack bar (Yingbin Road Branch)	109.508361	18.272641
Zhuangyuange barbecue roasted pork knuckle (Youyi Road Branch)	109.493913	18.264933
Yumu Lanzhou Lamian Noodles (Sanya Bay Branch)	109.441618	18.292116
Wahaha milk tea (shangpin ST branch)	109.512706	18.249556
Miloke bakery studio (Hedong road store)	109.511328	18.253654
CoCo coco (jinjiling branch)	109.499734	18.284134
Da Zhuo Lu chuan er (shangpin ST branch)	109.512707	18.249697
Wu er Lao tan zi fish with Chinese sauerkraut (sanyawan branch)	109.441712	18.291972
QiongXiaochuan barbecue Hainan chicken soup (Letiancheng branch)	109.537591	18.295891
D-1 Music Barbecue Restaurant (Shangpin Street Branch)	109.513923	18.249156
Xicha (Haitangwan International Duty Free City Phase II Branch)	109.749385	18.37514
Guoxiaoyaxiang Tofu (Shangpin Street Branch)	109.514121	18.245951
Xin hong Ji Qiong yuan yi xian seascape restaurant	109.518596	18.220686
Yishanbang restaurant	109.218082	18.305292
Grand hyatt Haitangwan Chi Pan barbecue restaurant	109.740333	18.344131
Ou feng mai Tian custom made bakery (jinjiling store)	109.49858	18.28536
Fangjie roast lamb leg roast whole lamb (farm branch)	109.508437	18.292277
Benniu giblet (Dadonghai Branch)	109.522402	18.223601
Howard Yebing (Qingchunli Branch)	109.495104	18.260574
Guolianghao fish frog shuangpin (San ya wan yi feng he life plaza branch)	109.417744	18.29192
Lvdousu (Hekoule Branch)	109.503733	18.255824
Zhegade barbecue grilled fish bullfrog	109.500633	18.283593
Grassland roast lamb leg (Shibu farm road branch)	109.508135	18.291775
Another Noodles Haipai Noodles (Yalong Bay Aolai Branch)	109.623228	18.242769
Baosiyuan (Danzhou Branch)	109.513004	18.278202
Ningxiang love rat Handmade Lemon Tea Room (Jiefang Road Alishan Branch)	109.503894	18.252724
Yikouxian Dongshan mutton hotpot qianguqing branch	109.540095	18.305598
Oubeisi bakery (linwang store)	109.703476	18.31412
Hu tu Zhao Xiang Shi re Lu (lanhai branch)	109.513782	18.253212
M7·CAKE birthday cake party dingzhi	109.54114	18.297233
Chayubao (flagship store)	109.507661	18.248991
Hilton Sanya Garden Hotel Huahuiwei Restaurant	109.486581	18.274751
Oubeisi (Xiayangtian Branch)	109.519714	18.231494
Cake richangtian cake dessert dingzhi	109.494855	18.266252
Xicha (Yalong Bay Binhai World Branch)	109.643949	18.230569
Ningxiang love rat Handmade Lemon Tea (Jinjiling Branch)	109.500185	18.283865
Howard Yebing (Dadonghai Branch)	109.521764	18.22321
Sheraton Sanya Haitang Bay Resort Lobby Bar	109.740248	18.346618
Huicha (Sanya Pedestrian Street Branch)	109.502614	18.249434
Du Mei Zhen San He Zhu Belly Covered Chicken (Yuechuan Middle Road Branch)	109.514319	18.272049
Grand hyatt Haitang bay lobby lounge	109.739058	18.344168
Liubanxia bakery	109.513314	18.248749
Dq cake ice cream (Binhai World Branch)	109.644762	18.230352
Yilang Lobby Bar (Renaissance Sanya Haitang Bay Resort)	109.784676	18.399894
Golden chicken hand stall barbecue	109.489053	18.286283
Xuefeier Cake (Shangpin Street Gangmencun Store)	109.514893	18.241523
FATELEAF yuanye tea	109.751253	18.371463
Dumeizhen Sanhe pork tripe wrapped chicken (Linchunhe Road Branch)	109.518018	18.241268
Taibanding (Hainan Sanya Shangpin Street Branch)	109.514265	18.244935
Xiaotanjia Barbecue (Houhaiwan Branch)	109.730078	18.272432
Xuncha (No.1 Harbour City Branch)	109.528839	18.222769
Chabaidao (First Market Branch)	109.507432	18.238152
Haitian Yise Restaurant Camping Barbecue Buffet (Tianfang Intercontinental Resort Hotel)	109.756602	18.373362
CoCo Coco (Baihuagu Branch)	109.643486	18.232246
CoCo Coco (Style No.2 Branch)	109.50617	18.24414
Yijie shrimp bar bullfrog grilled fish hotpot (Shangpin Street 8 Lane Branch)	109.513676	18.247636
Chengdu Snacks Shop (Sanya Head Store)	109.514055	18.245945
Crowne plaza sanya bay resort-starlight all-day restaurant	109.37997	18.288957
Yuanlianghong jiaozi Wonton (No.3 Market Branch)	109.493279	18.269379
Aimiqi bakery cake	109.514288	18.278398
Babafang cake (Shangpin Street Yixiang Store)	109.5158	18.244914
Midu bakery cake custom made (Gangmen Cunyi Road Store)	109.51354	18.244437
Hutaoli Music Wine House (Baihuagu Branch)	109.64322	18.232813
CoCo Coco (Dadonghai Branch)	109.520843	18.223143
Pinlian vegetarian restaurant	109.52869	18.28685
Hutong barbecue	109.494445	18.281425
Sanya international duty-free city-food plaza	109.750961	18.372031
Chan yue yuan su Zhai	109.205112	18.293002
Yihetang (Sanya Danzhou Community Branch)	109.513366	18.278246
Jinwei Noodles (Baihuagu Commercial Street Branch)	109.643345	18.231875
Xiajiangke beef brisket hotpot (Yanglan branch)	109.45447	18.29848
Mandarin Oriental Hotel Sanya Noodles Bar Haimeng Camping Wine House Live Folk Songs ...	109.536501	18.212271
Hao Hao Shi Ji Li zhi mu roast chicken Yao Ji (lizhigou branch)	109.541033	18.306603
Yuan zhe Shang tou grilled fish (linwang branch)	109.703058	18.312538
Xu Liushan hong kong-style dessert	109.749944	18.376123
GELATOBUONO Jieladian (Guogou Branch)	109.506048	18.236558
Ke c ke d fruit and vegetable oxygen bar (Haiyun road branch)	109.5227	18.22364
Jianggong Tunchang Fengmu Vanilla Duck (Jinjiling Branch)	109.496957	18.278731
Haozai Roasted Duck (Jixiang Street Branch)	109.50187	18.25994
Dq cake ice cream (Sanya Phoenix Airport Branch)	109.411767	18.308317
Xinyuan bakery cake bread dessert (Gangmencun store)	109.513447	18.238087
Beiwei 18 Degree Roasted Beef Sausage (sanya station Branch)	109.494528	18.2943
Bapple big apple cake (Danzhou community store)	109.512955	18.278145
Huicha (Sanya College Branch)	109.560035	18.327763
Sean Hot Spicy Dip (Shangpin Street Yixiang Branch)	109.515621	18.244931
Bao Dao Cantonese Dim Sum Specialty Store (Heping Street Branch)	109.506702	18.243942
Sanya Addison hotel beach club beach club swimming pool bar xian ...	109.749269	18.364676
Golden phoenix seascape hotel-Fenghuangge Chinese restaurant	109.49444	18.26062
CoCo Coco (Guogou Branch)	109.507051	18.236331
Kfc (Shangdong Coast Branch)	109.497251	18.278921
Fangjie grilled sheep leg (Yazhou branch)	109.178705	18.353055
Yuanji Yunjiao Fresh Choice (No.1 Market Branch)	109.508738	18.238158
Liangji northeast original barbecue barbecue	109.73449	18.37932
Benniu boutique giblet beef	109.512866	18.251876
Manjing grilled fish (Yalong Bay Yatai Branch)	109.644756	18.234606
Qiongzhou college sanya campus-No.1 canteen	109.531988	18.315648
Tian mi xian Yu cake dessert table (Heping store)	109.505454	18.243694
CoCo coco (foreign trade branch)	109.495149	18.262365
Xiangzili mutton chop lamb leg special barbecue	109.498729	18.283849
CoCo coco (shangpin ST 2 nd branch)	109.515896	18.244912
Yihetang (Sanya Hailuoyi Road Branch)	109.528771	18.273272
A Dao Xiao chuan (Danzhou community branch)	109.510669	18.278619
CoCo Coco (Yang Lan Tian Yun Branch)	109.454187	18.29855
Jin Wei Kao da gu (Danzhou community branch)	109.513701	18.277771
Guang yuan di Guo barbecue hotpot (Danzhou community branch)	109.51362	18.27779
Zhouyuanwai (Shangpin Street Branch)	109.512901	18.251177
CoCo coco (Xin mingzhu branch)	109.503252	18.256392
Tianxi 1968 Litchi Roast Duck	109.51127	18.230546
Nanshansu noodles	109.211061	18.293771
MGM Resort Chocolate House	109.63607	18.22837
Tudui outdoor barbecue grilled fish Hainan snack (Heping Street Branch)	109.504704	18.243162
LUKE CAKE· Luke bakery	109.516579	18.238049
Gongjifen Native (Wenming Road Branch)	109.508062	18.244312
Street barbecue bibimbap	109.514079	18.246859
Dq cake ice cream (Dadonghai branch)	109.520415	18.221885
Lao Tartars Barbecue (Longhai Style Town Branch)	109.73617	18.37962
Hainan Snack City (Dadonghai Branch)	109.528933	18.222166
Taihaihao	109.332195	18.305859
Yechuan Spicy Roasted Niugu (Xingyu Branch)	109.514945	18.29196
Oubeisi bakery (Fenghuang store)	109.45336	18.299001
Crowne Plaza Sanya Haitang Bay Renheng Lobby Bar	109.74813	18.36347
Yezhan grilled workshop	109.589081	18.281316
Feiyou Noodles (Longhai Style Town Branch)	109.732975	18.377195
Wenhua cake dessert (Haitangwan store)	109.730488	18.377261
M.moer bakery (shangpin ST store)	109.515577	18.244913
Maikesu cake (Jinjiling store)	109.4999	18.285968
Qian Yu Qian Xun dessert shop (Kangle Xiang medicine community store)	109.494851	18.266201
Rafting Alley (No.2 Middle School)	109.505504	18.247504
Rulaoer Fish with Chinese sauerkraut (Hai Hotel)	109.529152	18.28972
Yihetang (Xinjian ST branch)	109.508141	18.238241
Yezibao (Xiayangtian Branch)	109.521657	18.230617
Chun Shu si Cai fish restaurant	109.513049	18.249209
Mi Xue bing cheng (jianshe ST branch)	109.50737	18.243735
Time-honored litchi mu roast chicken	109.538603	18.305498
Yang Guofu Hot Spicy Dip (Jinjiling Branch)	109.499218	18.284238
Howard Yebing (Youth Song Branch)	109.501589	18.266554
Tianshi Workshop Qianceng Cake (Shanshui International Store)	109.522947	18.242167
Wanzhou grilled fish (Haitangwan branch)	109.735667	18.379223
Hilton Gretel Select Hotel Tea Gallery Lobby Bar	109.156514	18.329384
Jiumenzhai Stone Fish (Hongshulin Branch)	109.494542	18.282622
Yangxiaoxian (Dadonghai Fishing Village Branch)	109.509798	18.222406
Shengji authentic Puning rice rolls Wang	109.504168	18.248178
Ai Jia yi pin (fenghuang town branch)	109.45093	18.302754
Zhengxin Chicken Cutlet Fried Chicken Barbecue (Sanya ji yang Branch)	109.524451	18.295551
CoCo Coco (Shangpin Street Boulevard Branch)	109.512922	18.247583
Sanya Yacheng stinky tofu (Danzhou community store)	109.501462	18.254715
Meixindi time birthday cake	109.703188	18.311219
T CAKE tangxiaoni bakery	109.503846	18.266427
Zhengxin Chicken Cutlet Fried Chicken Barbecue (Sanya Mingzhu)	109.503733	18.255823
Hushang Ayi Fresh Fruit Tea (Hongtukan Branch)	109.579741	18.275261
Sanya Zhujiang Nantian Hot Spring Catering Food	109.728242	18.409977
CRAZY FRESH is fresh and crazy.	109.507972	18.251131
Sky island Sky Island (Sanya Bay Roof Seascape Branch)	109.500595	18.251005
Huicha (Mingzhu Plaza Branch)	109.503776	18.255609
Zuiyuwan salmon fish hotpot	109.514298	18.248928
Huicha (First Market Branch)	109.507473	18.238123
Huicha (Lizhigou Branch)	109.52402	18.29592
Mi Xue bing cheng (linwang boulevard branch)	109.703696	18.314516
Lina dessert shop (first market branch)	109.507454	18.238284
Hailaer mutton	109.512671	18.278575
Open the lobby of Vifell Menghai Bay.	109.733761	18.322021
Meiwa store	109.513041	18.246226
Sean Hot Spicy Dip (Jinjiling Branch)	109.500495	18.283715
Le Xiang le huo diving	109.51411	18.23222
Zhengxin Chicken Cutlet Fried Chicken Barbecue (Shangpin Street Branch)	109.513998	18.245388
Liu mang xian sen MR.DURANGO	109.483523	18.211187
Neighborhood hand-made lemon tea	109.512913	18.245313
Jiujiuguo cold rice noodles (Jinjiling branch)	109.499249	18.285009
Huicha (Innovation Branch)	109.505059	18.250969
Haagen-Dazs (Sanya Duty Free Shop)	109.749285	18.375063
Kaihe Chinese Style Convenient Fast Food (Jinjiling Branch)	109.501425	18.284065
Mom dipped mango in sauce	109.507382	18.249492
Simu bakery (lizhigou head store)	109.524087	18.30768
Yue Wang ge Huang (sanya branch)	109.515245	18.271025
Chayubao (Shanshui International Branch)	109.522052	18.242672
Muge roast lamb leg (foreign trade road branch)	109.494331	18.262921
Hushang Ayi Fresh Fruit Tea (Tianya Yanglan Branch)	109.452891	18.299671
Yihetang (Sanya Xinfeng Street Branch)	109.503441	18.250631
Xiaoyanzi barbecue barbecue hotpot	109.522782	18.298011
Seafood roast bar (Yatai commercial plaza branch)	109.645394	18.234674
Pian Zhou Cao yi grilled fish hall	109.44909	18.30032
Dadonghai night market	109.524446	18.221377
CoCo coco (letiancheng branch)	109.538864	18.297408
Fangjie grilled sheep leg mutton chop whole lamb (Letiancheng branch)	109.537193	18.293873
Jinzhiwei pancake guozi	109.513847	18.247037
Chaxiaoban	109.729241	18.271581
Limin Pie King (Foreign Trade Road Branch)	109.494627	18.262867
TODAY music snack bar (Yiheng shopping center branch)	109.485816	18.272826
Guang yuan di Guo barbecue barbecue (ji yang branch)	109.567881	18.280291
Fu shou Tian hai ya Luo soup mix (Hexi Lu Xi he apartment branch)	109.507551	18.250324
Hexige courtyard restaurant Mongolia copper pot hotpot barbecue	109.5303	18.31077
Haofuli (First Market Branch)	109.509455	18.238625
Tengqiao sparerib	109.735225	18.38446
MGM Resort Hotel-.Haitang Restaurant	109.635655	18.228025
Lijiayue pancake	109.562572	18.240652
Qin Yu Lin lang cake (Hexi road store)	109.509384	18.238514
Rafting Alley (Shangpin Street Branch)	109.515397	18.246366
Apinha music snack bar (Shangpin Street Branch)	109.515048	18.245198
Gangmen mutton Zhuang	109.512925	18.243985
Ben gong de cha (dadonghai international plaza branch)	109.528844	18.222224
Xi Niu Jing Niang Restaurant (Red women soldiers Theater Branch)	109.48597	18.33679
Lao Zhu Ji roasted duck restaurant	109.514013	18.247503
Grains Fish Meal (Shangpin Street Yixiang Branch)	109.515049	18.245199
Toupai guochao barbecue	109.589437	18.281987
Yihetang (Dadonghai Branch)	109.527844	18.22324
Jiumenzhai Stone Fish (Haitangwan Branch)	109.702666	18.309096
Juewei Duck Neck (Mingzhu Plaza Branch)	109.504022	18.257146
Ma Shi JIU Bao	109.724034	18.336894
Yihetang (Sanya Longling Road Branch)	109.522625	18.242595
Xie Xiang Lin Jin sheng Cui mandarin fish	109.499341	18.299891
Ai Yu yang guang restaurant (youyi branch)	109.495277	18.267337
Baixing bakery (Sanya store)	109.516926	18.238622
Dachengzi bakery (Letiancheng store)	109.537544	18.297305
Nai Xue de cha (Baihuagu business center branch)	109.643056	18.231479
Bing bing Jiang mian mian bing (first market branch)	109.507618	18.238158
Shenzhou Pigeon (ji yang Branch)	109.536114	18.294384
Xiaozhu Hanni Hot Spicy Dip Spicy Balsamic Pot (Shangpin Street Liuxiang Branch)	109.513843	18.247013
Aimite personal dingzhi bakery (jinjiling store)	109.498455	18.285741
A slice of bread (Tongxin Phase 3 Store)	109.53395	18.29413
Jingxinzhai (vegetarian restaurant)	109.526456	18.304346
Benniu giblet noodle rice (Waimao Road Flagship Store)	109.49563	18.26211
Dashude Branch pig bag (Jinjiling Branch)	109.500381	18.280919
Jiang Xiao Xi Jiang Bone Rib Rice (Summer Department Store)	109.522705	18.224075
Wangdefu Traditional Hainan Snacks (Sanya Branch)	109.503563	18.26029
Old Tartars Roast Lamb Leg (China City Branch)	109.512566	18.253466
Pang ge Jin Zhou chuan Dao	109.536911	18.292401
Rongshuwu beer supermarket	109.514784	18.233144
Yazhanggui (Airport Branch)	109.434531	18.309491
Longxin pork knuckle fan catering chain (litchi Gou branch)	109.526362	18.296682
Zhongyuan Heji Huimian Noodles (Luxun Middle School Branch)	109.553621	18.237741
Best us Shi Yu Zhen pin shark fin private cuisine	109.503078	18.240026
Ning Xiao er Bao da lemon tea (hongqi ST branch)	109.507115	18.240875
Xing kong ye ke snack bar	109.498251	18.284938
Auchan cake (Yangxin road store)	109.452779	18.297339
Fuyuanqiao crossing the bridge noodles	109.537181	18.293001
Ji Long Roasted Duck Restaurant (Chunyuan Branch)	109.505831	18.256001
Hairun dong goat hotpot	109.510348	18.221775
Yuanji Yunjiao Fresh Choice (No.2 Market Branch)	109.502736	18.257706
Hushang Ayi Fresh Fruit Tea (Sanya Airport Branch)	109.411473	18.308153
Doubletree by hilton sanya Haitang bay lobby bar	109.736315	18.332705
1986 barbecue wineshop (Danzhou community branch)	109.511406	18.277957
Ning Ji shou da lemon tea (shangpin ST branch)	109.514021	18.246891
Qiongcai Hainan Dong goat Zhuang	109.492941	18.272812
Yalong bay tropical forest park-tianjie snack city	109.625589	18.250205
Sweet honey (Jinjiling branch)	109.49943	18.2808
Yijia Qiqihar Barbecue (Hongshulin Branch)	109.494631	18.281281
DM diemu bakery	109.50159	18.26668
Huicha (Tiancheng Shopping Mall Branch)	109.50448	18.250573
Peasant-style yard Sanya cookshop (Chunyuan Road Branch)	109.505789	18.257289
Chuan Bai yue Wei yangxiezi (Shibu farm branch)	109.50845	18.292445
Jiujing barbecue barbecue brochette bar	109.493563	18.272513
Bing lang Hua Diao chicken	109.51684	18.24459
Yihetang (Sanya College Off-campus Branch)	109.560548	18.326278
Xiajie hot spicy dip	109.52044	18.23131
Noodle face, face to face	109.730387	18.272517
Jinzhou barbecue (foreign trade road branch)	109.49548	18.26187
Time-honored Li Jie Chao Bing (Summer Store)	109.524004	18.223374
Yaomei fish with Chinese sauerkraut (Shangpin Street Branch)	109.51409	18.24632
Guoranzui goose (Atlantis branch)	109.732668	18.39252
Kaihe Chinese style convenient fast food (Jiefang Road Branch)	109.503905	18.253405
Happy barbecue bar	109.488074	18.266328
Lumanxiang Shitou Goose Meat Rice (Danzhou Branch)	109.513344	18.278064
Sanya Bay Mangrove Resort World Hotel (Fenghuang Road Branch)	109.493999	18.282997
Banyan Tree Swimming Pool Bar	109.499328	18.21933
Happylemon (sanya haichang branch)	109.728662	18.313832
Ating Snack Bar (Xinfeng Street Food City Branch)	109.50467	18.26007
Baozhu Hegang Barbecue (Foreign Trade Road Branch)	109.495694	18.261589
Jiwei Kitchen Baoding Donkey Meat Huoshao (Dadonghai Branch)	109.53437	18.22832
Chenji Longjiang pork knuckle fan (tuanjie ST branch)	109.502156	18.254043
Zhengxin Chicken Cutlet Fried Chicken Barbecue (Letiancheng Branch)	109.537954	18.297099
Daxi Hotpot Factory (Mingzhu Plaza Branch)	109.504167	18.256144
Fisherman alley breakfast	109.728937	18.272317
Munich craft beer packaging station	109.495837	18.261477
Peng Wang xing Li zhi mu roast chicken (Tongxin Jiayuan phase 1 3 branch)	109.537338	18.294581
Sisters diguo barbecue	109.508528	18.224628
Liaoji Bangbangji (Lanhai Branch)	109.513848	18.253408
Kaihe Chinese style convenient fast food (Nongken Branch)	109.491789	18.270624
Qishi Barbecue (Shangpin Street Branch)	109.51374	18.24824
Night market (Jiyang District Night Market)	109.519188	18.291229
Mi Xue bing cheng (fumeilai barbecue store branch)	109.561558	18.325838
Liuyunxuan healthy cafeteria	109.641263	18.251926
Nanshan Hotpot City (Fenghuang Road Branch)	109.520206	18.237939
Yongshenglong roasted duck	109.510175	18.221815
Benniu giblet (shangpin ST branch)	109.514037	18.244986
Yuehua Roasted Duck Lou (Danzhou Community Business Center Branch)	109.513727	18.277784
Chaoweiyuan cake shop (Gangmencun store)	109.515791	18.238471
Danzhou Fish Xiang (Heping Branch)	109.508178	18.245518
Chabaidao (Shangpin Street Yixiang Branch)	109.515237	18.245137
Chabaidao (Jinjiling Branch)	109.500301	18.283542
Youde music snack bar (Jiefang Road Pedestrian Street Branch)	109.504749	18.251769
Xin port seascape restaurant	109.52399	18.22087
Ban kou you nai dessert bakery (Yalong bay bohoucun store)	109.619508	18.245208
Turtle yard	109.503391	18.285031
Xiaohuige Cold Rice Noodles (Lanhai Shopping Plaza Branch)	109.513837	18.2536
Bameng roast lamb leg outdoor food plaza (air garden shangpin street branch)	109.512741	18.245221
Gloria resort phoenix Watertown-chuan restaurant	109.495801	18.278434
Hezhong stall roasted beef (Hongtukan branch)	109.579433	18.275743
Jiaojiren Authentic Chaoshan Original beef offal soup	109.523925	18.296245
The restaurant under the jackfruit tree (Letiancheng branch)	109.541365	18.294295
Zijin feast	109.52035	18.23256
Pangpang snack bar stinky tofu	109.167691	18.369271
Atlantis Royal Club	109.743611	18.356401
Sanya guijie snack bar	109.506054	18.248715
Ning Ji shou da lemon tea (ning Ji hai LV duty-free shop)	109.529036	18.290886
Xiao Liu Jin Qiong Gankao Private Cuisine (Jin Run Sunshine Plaza Branch)	109.507291	18.251041
Braided string	109.51324	18.24684
Zhengxin Chicken Cutlet (Danzhou Community Branch)	109.512946	18.278146
Huang Shang Huang Jiang ya (Tianyue Lake Branch)	109.528826	18.273266
Starry Sky Bar (Hilton Gretel Selected Hotel)	109.156439	18.329651
Turtle King (Jinjiling Branch)	109.51316	18.25329
Xinjiaochu (Hongzhou Plaza Branch)	109.50938	18.23501
Zhengxin Chicken Cutlet Fried Chicken Barbecue (Sanya Phoenix Branch)	109.452929	18.299179
Qiqige roast lamb leg (Fenghuang airport branch)	109.44258	18.30389
China Lanzhou Lamian Noodles (Dadonghai Branch)	109.527216	18.223375
Chengdu soup king (shangpin ST branch)	109.512681	18.247021
Tatar roast lamb leg (Shibu farm branch)	109.508266	18.292156
Jinbaijia Special Roasted Zhushou (Yuechuan Middle Road Branch)	109.512484	18.269854
Sanya shanhaitian hotel aotuge selected gallery lobby bar THE LOUNGE	109.51321	18.21815
Lvjia Barbecue (Lizhigou Branch)	109.567477	18.280425
Tailongcheng Sichuan style chicken feet (Sanya branch)	109.504944	18.250704
Luxiang rice noodles restaurant (Wenming road branch)	109.508024	18.243941
Dingdingxiang	109.501995	18.213605
Yuelanwan seascape barbecue tent camp	109.57367	18.25757
Longxin pork knuckle fan catering chain (Tongxin Road Branch)	109.537918	18.295058
Bing Shu Hou qie Chao yogurt	109.51568	18.245458
ARTEASG (letiancheng commercial plaza branch)	109.538763	18.298322
Haitian Pavilion (Huayu Resort Yalong Bay)	109.642451	18.232751
Li Shasha Xian Lu Ya Huo (Jinjiling Branch)	109.499549	18.283979
Chaihuo Fishing Village Turtle Yard (Haitang Bay Linwang Branch)	109.701711	18.307491
Yeka barbecue	109.527972	18.277225
Tianci northeast barbecue	109.5134	18.27905
Longxin litchi mu roast chicken	109.507664	18.291614
Ou Bei si shou gan bakery	109.588349	18.281249
Xinyaju casserole rice noodles special mixed rice (Waimao Road Branch)	109.495222	18.262172
Baoganglao (Jianshe Street Branch)	109.507337	18.243587
Ao bling cake 17 (China railway real estate plaza shop)	109.50804	18.27183
Yihetang (Sanya Shangpin Street Yixiang Branch)	109.513194	18.245173
Yihetang (Sanya Hekoule Store)	109.503758	18.255701
Liang sisters barbecue	109.434084	18.289908
Qingtian bakery store	109.536257	18.303077
Yile ocean bar	109.7295	18.271125
Lu ye cha Shi (tropical ocean college branch)	109.533977	18.311371
Chenying breakfast store	109.506234	18.249333
A na ya chuan San shui Zhu fish	109.554427	18.304579
Duomeili (Lizhigou Yakexi Branch)	109.522963	18.295543
Kaihe Chinese Style Convenient Fast Food (Lizhigou Branch)	109.526527	18.296687
Longxin pork knuckle fan catering chain (Jinjiling branch)	109.4985	18.285344
Sweet Carol mitiansong bakery	109.50818	18.24907
Yin tai yang guang restaurant barbecue buffet	109.520319	18.221739
Fish Niyouyuan Jintang Fish with Chinese sauerkraut (Jiefang Road Automobile Building Food City Branch)	109.504852	18.250592
CoCo Coco (Yalong Bay Branch)	109.644909	18.230604
Grand hyatt hotel jiabinxuan Grand Club	109.739179	18.344239
CoCo Coco (Shangpin Street Yixiang Branch)	109.51584	18.244886
Yazhou style gourmet	109.744391	18.357071
Muyuwan boneless fish with Chinese sauerkraut	109.50332	18.2559
Qiang zi di Zhuo charcoal barbecue (Houhai branch)	109.730354	18.272921
Tianrui restaurant pork tripe wrapped chicken	109.701492	18.30468
Haoyunlai Roast Lamb Leg (Luxun Middle School Side Branch)	109.550152	18.235822
Jiang bone ribs-rice (Jiefang Road Branch)	109.506005	18.245065

## Sheet: Hainan cuisine
Commercial tenant	Longitude	Latitude
Chicken coconut (Sanya Bay Branch)	109.44665	18.28724
Chicken coconut (Haitangwan Branch)	109.73737	18.3385
Shiwei restaurant Hainan Cai (Dadonghai branch)	109.529133	18.222658
Coconut Chicken chicken coconut (Haitang 68 Global Food Shop)	109.737429	18.343564
Zaolaotou Wenchang Zaomucu Hotpot (No.1 Market Branch)	109.508697	18.237567
Jinmin House chicken coconut (Hexi Road Branch)	109.505599	18.256354
Chicken coconut (Dadonghai Branch)	109.528362	18.221025
Chicken coconut (Yalong Bay Head Store)	109.65439	18.236048
Liuji Hainan Flavor chicken coconut (Sanya Bay Yemeng Gallery Branch)	109.495204	18.26271
Mengdada chicken coconut (Qingrenqiao Branch)	109.50872	18.24527
Mengdada chicken coconut (Haitangwan Branch)	109.733975	18.382653
Mengdada chicken coconut (Sanya Bay Flagship Store)	109.441637	18.291967
Nanhai Licun Sanya Ethnic Cuisine (Yalongwan Baihuagu Branch)	109.64379	18.2324
Mengdada chicken coconut (Yalongwan Forest Park Branch)	109.624827	18.252025
Xiangxiang Hainan cuisine restaurant	109.47591	18.28774
Chicken coconut (Yemeng Gallery Branch)	109.48669	18.26726
Chicken coconut (Mingzhu Plaza Branch)	109.504296	18.256106
Dongrong Hainan Private Cuisine (Yalong Bay Dongrong Food Plaza Branch)	109.630998	18.228003
Liangji chicken coconut Sichuan Cuisine Seafood Restaurant (Yalong Bay Yatai Business Center Branch)	109.64495	18.233982
Dongrong Hainan Private Cuisine (Haitang 68 Global Food Street Branch)	109.737592	18.344155
Mengdada chicken coconut (Yemeng Gallery Branch)	109.48807	18.26642
Motuo Stone Pot chicken coconut Dong Goat (Dadonghai Branch)	109.542366	18.234066
Nongzai Wenchang Chicken Rice chicken coconut (Baihuagu Branch)	109.643506	18.232243
Longquan Ren chicken coconut (Sanya Flagship Store)	109.489282	18.272203
Yanjiangji Family Banquet China Time-honored Authentic Hainan Cuisine (Haitangwan Branch)	109.738174	18.332572
Yanjiang Hainan Chicken Rice Shop China Time-honored (Duty Free Phase II Branch)	109.74979	18.37569
Qiongcaiwang Hainan Cai (Sanya Branch)	109.537863	18.228745
Jiajialao taste sea gypsy Sanya special	109.643214	18.232019
Haiya restaurant (Xinfeng road branch)	109.516378	18.252638
Original Zhuzhang chicken coconut Zaomucu (Lanhai Shopping Plaza Branch)	109.514117	18.253313
Tai Qiong Bai nian Zao Cu seafood hotpot (Pearl Plaza Branch)	109.50425	18.256967
Qiongyaoji (Sanya Bay Yemeng Gallery Branch)	109.44426	18.28867
Sanzhi Chicken chicken coconut (Sanya Bay Mangrove Branch)	109.494304	18.282324
Yanjiang Hainan Chicken Rice Shop Chinese Laohao (Lanhai Shopping Plaza Branch)	109.513879	18.253629
Qiong Xiao Ye chicken coconut	109.520496	18.222906
Shiwei restaurant Hainan Cai (Yalongwan branch)	109.643171	18.231611
Qiongxiangge Hainan Private Cuisine (Yalongwan Branch)	109.608425	18.242745
Yanjiang Hainan Chicken Rice Shop China Time-honored (Baihuagu Branch)	109.64324	18.23166
Chicken coconut (Yalong Bay Gloria Branch)	109.654386	18.236429
Yexiaoai chicken coconut (Atlantis Branch)	109.731819	18.357299
Tai Qiong Bai nian Zao Cu seafood hotpot (Dadonghai branch)	109.518423	18.223753
Qionger dross Cu seafood (Yemeng Gallery Branch)	109.487245	18.267095
Tai Qiong Bai nian Zao Cu seafood hotpot (Yalongwan branch)	109.643053	18.232786
Hainan chicken coconut Hotel (Fishing Village Branch)	109.507291	18.225871
Tianyu restaurant yeyuan Hainan cuisine restaurant	109.64062	18.230131
Nan 'an chicken coconut (Jiefang Road Pedestrian Street Branch)	109.50441	18.24997
Coconut Chicken chicken coconut (Yalong Bay Dongrong Food Plaza Branch)	109.631103	18.227853
Nongzai Wenchang Chicken Rice chicken coconut (wuzhizhou Houhai Branch)	109.726972	18.271768
Long Jia Bao Luo fen (Dadonghai branch)	109.528824	18.222124
Motuo Stone Pot chicken coconut Dong Goat (Sanya Bay Branch)	109.50182	18.25992
Chayu Hainan Chicken Rice Private Cuisine (Yalongwan Head Store)	109.62029	18.24626
Yard chicken coconut (Haijiao Yard Food City Branch)	109.444218	18.288604
Jinmin Store Original chicken coconut (Yuya Road Branch)	109.549092	18.235562
Xiangxiaotu Seafood chicken coconut Zaomucu Hainan Cuisine (Sanya Bay Yemeng Gallery Branch)	109.496985	18.256826
Laoyumin Seafood Restaurant (Houhai Branch)	109.728168	18.272142
Tai Qiong Bai nian Zao Cu seafood hotpot (Haitangwan branch)	109.731316	18.369346
Shiwei restaurant Hainan cuisine (Lanhai shopping plaza branch)	109.513946	18.253316
Feima Seafood chicken coconut Tianyuan Environmental Restaurant (Haitangwan Branch)	109.727811	18.37768
Hailifang Hotel-Menglifang Restaurant (Sanya Bay Branch)	109.430707	18.289407
Qiongxiangge Hainan Private Cuisine (Haitangwan Branch)	109.730905	18.368984
Hai nan Zao Zhang Cu seafood hotpot (Houhai branch)	109.73032	18.27235
Abao original chicken coconut Yatai seascape branch	109.392594	18.289507
Shengyi grant restaurant Hainan flavor Chinese restaurant (Shengyi restaurant)	109.497539	18.25593
Wenchang Laojie Bojifan (Dadonghai Branch)	109.52859	18.22124
Original Zhuzhang chicken coconut (Haitangwan Duty Free City Branch)	109.749966	18.376291
Shiwei restaurant Hainan Cai (youth song branch)	109.50184	18.26665
MGM Resort Hotel-Pinju Hainan Restaurant	109.635668	18.228961
Zhangxiaoye chicken coconut Hainancai (Houhai Branch)	109.728922	18.272238
Yanjiang Hainan Cuisine (Dadonghai Branch)	109.52892	18.22223
Dashu seafood Lao Hainan dross Cu (Haitang 68 Global Food Street Branch)	109.738552	18.344493
Tengfeiqiong cookshop Hainan original lettuce (Yalongwan branch)	109.643215	18.232025
Feng fan Hao Shi Wei (Baihuagu shopping center branch)	109.64326	18.2326
Shiwei restaurant Hainan cuisine (duty-free city phase 2 branch)	109.750078	18.376818
Hao impression chicken coconut flagship shop	109.385581	18.29638
Nongzai Wenchang Chicken Rice chicken coconut (Yinyun Seascape Resort Hotel)	109.396487	18.289339
Island Coconut Forest Hainan Cuisine Oriental Roasted Suckling Pig (Haitangwan Atlantis Branch)	109.719349	18.370513
Dongrong Hainan Private Cuisine (San Ya Wan Yi Feng He Life Plaza Branch)	109.418068	18.292414
Ye Xiang Xiao Lao di seafood dross vinegar hotpot (San ya wan yi xian seascape branch)	109.493329	18.263734
Zhangxiaofan Hainan Chicken (Wenming Road Branch)	109.508188	18.245838
Li Gu Gu De chicken coconut (Dadonghai Branch)	109.523174	18.224184
Strait Hainan cuisine restaurant (Dadonghai Baohong branch)	109.518262	18.223672
Ningju crackling Dong goat Hainan famous dish (Hong Shu Mi Jie branch)	109.49177	18.28383
Zhujia restaurant	109.734973	18.384523
Shiwei restaurant Hainan Cai (Tiancheng Shopping Mall Branch)	109.504418	18.250441
Crowne Plaza Sanya Bay Resort-Shanhailou Chinese Restaurant	109.379979	18.289094
Goose Mansion (Tongxin Home Pipixia Plaza Branch)	109.5372	18.29371
Park hyatt sanya sun bay yueting	109.610717	18.189556
Xiang ha Zao Zhang Cu seafood hotpot (Hekoule snack city branch)	109.504223	18.256128
Meet chicken coconut Qiongcai Seafood (Yalong Bay Aolai Branch)	109.621816	18.242356
Xin Hainan seafood ronghecai (Baihuagu branch)	109.643209	18.231619
Original Zhuzhang chicken coconut (Yalongwan Branch)	109.643496	18.232235
Duoli Wenchang Chicken Hainan Chicken Rice (No.1 Harbour City Branch)	109.504347	18.25009
Tai Qiong Bai nian Zao Cu seafood hotpot (Sanya Bay Branch)	109.430404	18.291345
Poly Gloria Hotel Sanya Fisherman	109.731592	18.319862
Juweixuan seascape Chinese restaurant afternoon tea Hainan cuisine Cantonese cuisine Four Points by Sheraton Sanya wine ...	109.493251	18.261621
Xiang Jie Bao Luo fen (Xinmin ST branch)	109.508599	18.238089
Ye Xiang Xiao Lao di seafood dross vinegar hotpot (Wuzhizhou Houhai branch)	109.729215	18.272315
Lao taste jiacai	109.645981	18.230328
Island Yelin Hainan Cuisine Oriental Roasted Suckling Pig (Yalongwan Branch)	109.61005	18.23476
Haitangwan Judingxiang Seafood Restaurant (Haichang Dream Sleepless City Branch)	109.726901	18.313161
Original Advocacy chicken coconut Hainan Time-honored Store (Hailv Duty Free Shop)	109.529136	18.289836
Wenchang Xiao Lao di Zao Cu	109.73054	18.35716
Tianranzui goose (Yiheng branch)	109.486375	18.273435
Hai nan Zao Zhang Cu seafood hotpot (mijie branch)	109.491554	18.283752
Xi Xin Wei zhi Xiang Yao chicken Hainan Cai (Tianya head store)	109.33613	18.304471
Crowne Plaza Sanya Haitang Bay Renheng Caifeng Building	109.748	18.36315
Xiaobaide Oriental Roasted Suckling Pig (Haitangwan Branch)	109.731372	18.357572
Wugeng Hainan chicken soup (Sanya Bay Branch)	109.493909	18.264279
Pullman hotel-shuirunxuan Hainan cuisine restaurant	109.628718	18.228056
Feipo sisters snack bar	109.72929	18.27208
Poinsettia Hainan Flavor Restaurant (Yalong Bay Global City Hotel)	109.65583	18.23317
Tianfu Chinese restaurant Guangdong cuisine Hainan cuisine Shengmeng seafood (Tianfang Intercontinental Holiday Wine ...	109.75209	18.3744
Yexiao Aiqiong Master	109.612004	18.245188
Xin hai fu he le Xie porridge store (sanya branch)	109.507873	18.252883
Qiongweixian Hainan Wenchang Chicken Zaomucu Seafood Hotpot (Yalong Bay Yatai Center ...	109.645107	18.233945
Motuo Stone Pot chicken coconut Dong Goat (Haitangwan Branch)	109.702293	18.309813
Tang Li ge Tang chicken coconut (Tianya Town Branch)	109.330981	18.304401
Hengsheng Hainan fen (shangpin ST branch)	109.514387	18.248667
Xiannaxuan Farmhouse (Wanren Locomotive Branch)	109.499282	18.301679
Yuanli coconut milk chicken dross vinegar (Dadonghai branch)	109.52192	18.22377
Xiang LAN fen Fang Hainan special snacks (shangpin ST boulevard branch)	109.512928	18.24749
Yalongwanlao kitchen Hainan home-cooked Wei	109.63133	18.22985
Yexiaoai chicken coconut	109.749748	18.3757
Lijia litchi mu roast chicken (Yalongwan branch)	109.61256	18.24453
Nongzai Wenchang Chicken Rice chicken coconut (Lizhigou Letiancheng Branch)	109.538982	18.297518
Ye ye de dong goat Hainan famous dish Wenchang chicken (San ya wan ye Meng Chang lang branch)	109.441371	18.292661
Original Zhuzhang chicken coconut (Dong Station Branch)	109.49537	18.29476
Xiaomeiren Yu seafood dross vinegar hotpot (Atlantis branch)	109.712248	18.331958
Banjianghong seafood dross vinegar hotpot traditional Hainan cuisine (Sanya Bay Seascape Branch)	109.50254	18.249412
Yue Hainan Privacy Kitchen Seafood Roasted Suckling Pig (Sanya Bay Yemeng Gallery Branch)	109.426408	18.290638
Liguo restaurant	109.507514	18.245884
Island Coconut Forest Hainan Cuisine chicken coconut (Hengda Branch)	109.7148	18.30446
San Jie tan Niu Wenchang chicken restaurant	109.507689	18.242293
Tunchang Fengmu Vanilla Duck (Yuya Road Branch)	109.54566	18.235132
Qiongxiangge Hainan Private Cuisine (Sanya Bay Branch)	109.487415	18.268814
Xuelian Shunde huoyanzui goose restaurant	109.498251	18.304501
Chuangwei Restaurant Folk Hainan Cuisine (Haitangwan Duty Free City Branch)	109.746345	18.395973
Sanhe flavor restaurant (Wuzhizhou Houhai branch)	109.729787	18.273956
Qingliangbu Qingbuliang (Yalong Bay Branch)	109.629588	18.229386
Zhuyafu	109.632608	18.229277
Smell Chinese Hainan cuisine	109.750213	18.376449
No.1 camp dongfang roasted suckling pig (sanyawan branch)	109.500416	18.250649
Sanye Four Seasons chicken coconut (Pedestrian Street Tiancheng Branch)	109.504398	18.250387
Tanniu Wenchang chicken	109.506283	18.235095
Yipinxiang parity seafood Chuanxiang cuisine (Tuanjie Road Branch)	109.501349	18.253879
Yixiaoyuan farmhouse cuisine cookshop 1 Farm Restaurant (Sanya 1 Hotel Branch)	109.694004	18.304704
Shunjing restaurant	109.5199	18.2282
Sanya Kangnian Hotel Huicui Food Plaza	109.43902	18.288732
Hainan Tunchang Vanilla Duck (Hairun Road Branch)	109.499698	18.293638
Lingao roast suckling pig goose shop	109.50143	18.28604
Xiniuji beef brisket giblet Bao Hainan flavor (Pedestrian Street Branch)	109.504318	18.249771
Nanhai Yu Shu Zao Zhang Cu seafood hotpot	109.37587	18.23976
Tunchang Fengmu Vanilla Duck (Chunyuan Branch)	109.505449	18.256799
Linfuji Hainan Flavor Restaurant (Sanya Bay Branch)	109.501995	18.253769
Qionghai goose jiajiya restaurant	109.49461	18.265647
Haiyun Resort Sanya Yunhexuan Chinese Restaurant	109.443428	18.287098
Zhongya hotel-Hainan flavor Chinese restaurant	109.511341	18.249641
Yintai Sunshine Resort Hotel-Serene Xuan Chinese Restaurant (Haihua Road Branch)	109.520183	18.221803
Sanya Nanshan guesthouse-duoyixuan Chinese restaurant	109.212656	18.298566
Nanhai Chuangwei (Nanshan Branch)	109.169932	18.327059
Fishing village local cookshop	109.728143	18.272563
Howard Johnson Guoguang Resort Sanya Guoxiangge Hainan Cuisine Restaurant (Howard Johnson Guoguang Branch)	109.441855	18.289635
Wuzhizhou flavor restaurant	109.761794	18.312434
Xing fu Hou an fen (jiefang road branch)	109.493485	18.269105
Lucheng Faner Hainan Cuisine Four Famous Noodles Dad Tea House (Yalong Bay Outlets ...	109.622098	18.242625
Tunchang fengmu vanilla ya acai branch	109.531754	18.297348
Hainan Tunchang Fengmu Vanilla Duck (Pipixia Seafood Plaza Specialty Store)	109.537103	18.293213
Yegugu chicken coconut	109.172688	18.3528
Tunchang vanilla duck flagship store (Jinsida branch)	109.518702	18.294692
Youyi Jiajiaya Goose Shop (Chunyuan Branch)	109.505584	18.257584
Kitchen masterpiece (Atlantis branch)	109.724075	18.337002
Zaizai chicken coconut Seafood Zaomucu (Linwang Night Market Branch)	109.704724	18.312571
Yixiangtang chicken coconut Grilled Fish (Haitangwan Duty Free Shop)	109.73324	18.39135
Sanya Yalong Bay Guest House Qiongzhong Kitchen	109.64774	18.233031
Bo Niang Zao Zhang Cu Lao Hainan Hotpot (Shangpin Street Branch)	109.512733	18.245893
Haoziwei Seafood Restaurant (Locomotive Branch)	109.499127	18.303525
Mengji roasted duck Qiong cookshop	109.49536	18.26646
Huji original chicken coconut seafood Sichuan cuisine	109.45237	18.29988
Juxianlou Seafood (Haitangwan Branch)	109.738201	18.381801
Fengmu vanilla duck (Yingbin Road Branch)	109.575986	18.280566
Phoenix island resort hotel-Qiong Yao Fang Chinese restaurant	109.492623	18.240943
Grand Metropark Hotel chicken coconut Restaurant	109.505863	18.227819
Haibao restaurant (Nanshan branch)	109.154372	18.312272
Zhang Xiao fan Zao Zhang Cu seafood hotpot	109.728797	18.271255
Sanya wan no.9 seascape snack bar	109.42337	18.2892
Haichang sleepless town food street	109.727301	18.313691
Meng Li Li Xiang happy farmhouse	109.488211	18.325401
Xiajie Tunchang Fengmu Vanilla Duck Restaurant (Hailuo Branch)	109.53005	18.280812
Peasant-style yard Sanya cookshop (head store)	109.500831	18.268341
Changfu happy farmhouse restaurant (Jinjiling branch)	109.501172	18.282737
Gu Jie Zao Zhang Cu seafood hotpot (No.1 market branch)	109.50851	18.237043
Ye gu gu chicken coconut	109.508539	18.237389
Coconut Chicken chicken coconut (Qingchunli Branch)	109.495244	18.26083
Dingshengyuan Coconut Chicken Dong Goat (Jixiang Street Branch)	109.501751	18.259784
Harman resort hotel Hainan restaurant	109.528607	18.221327
Huzige brine chicken (No.2 Market Branch)	109.502149	18.258339
Sanya yue LAN wan bo Ree Hotel-LAN restaurant	109.572447	18.256583
Wenerge catering store (Hainan cuisine)	109.730279	18.273529
Hilton Huanpeng Restaurant in Weiming Lake Park, Sanya	109.560418	18.283406
Xiaotang kitchen Hainan cuisine hotpot & barbecue	109.508295	18.236509
Chun Mei old duck restaurant	109.503931	18.259571
Qilin Yangzhuang Hotel Inner Courtyard (Xinfeng Street Haowei Qilin Branch)	109.51166	18.25142
Licun Ethnic Cuisine (Huayu Branch)	109.64379	18.23243
Hainan Laojie Coconut Milk Chicken	109.52859	18.22124
Ningju Crackling Dong Goat Hainan Famous Seafood (Atlantis Branch)	109.73263	18.357004
Wan Xiang Liang Wei Zao Zhang Cu (Jinjiling Branch)	109.499884	18.284044
Chu Cai yang guang country cookshop (Yalong bay branch)	109.61979	18.24503
Sanshenggan old brand Wenchang chicken	109.51369	18.24534
Lan Jie Zao Zhang Cu Wenchang chicken hotpot	109.448782	18.289956
Ding 'an Bone Soup Fragrance Garden Xiangchuan Seafood Processing Restaurant (Train Head Wanren Seafood Plaza ...	109.499371	18.303027
Hainan Tunchang vanilla duck	109.597562	18.282022
No.5 Chenji Seafood Daka Lijia Boji Banquet (Haitang Bay Linwang Night Market Branch)	109.704359	18.312149
Authentic Bai nian Zao Zhang Cu hotpot	109.591185	18.285991
Lijiayan Bojifan Zaomucu Hotpot (wuzhizhou Houhai Branch)	109.728894	18.272505
Juyuantang restaurant bone soup fried beef vanilla duck seafood barbecue bar (Yuya Road ...	109.559802	18.242015
Fenxiangting Chinese Restaurant (Renaissance Sanya Haitang Bay Resort Hotel)	109.78458	18.40044
Longwangwang new Hainan cuisine parity seafood food city	109.623857	18.238997
Tiantong Kangda Hotel Tiantongxuan Chinese Restaurant Hainan Cuisine	109.432921	18.28967
Huajiayan Baked Wenchang Chicken	109.704488	18.312224
Bao yuan Xiao Huang Niu restaurant (Hexi road branch)	109.505134	18.256333
Wangjunlong Restaurant (Wanghai Garden Branch)	109.50351	18.24054
A Han Ming Cai Lao chicken soup restaurant (Jinjiling branch)	109.501229	18.285957
Yujian Hainan Snack Bar (Qunzhong Street Branch)	109.50631	18.24887
Youwei Hainan chaoliucai	109.639368	18.231588
Yaoyaoda chicken coconut (Yiheng Branch)	109.485411	18.27346
Lin' gao roasted suckling pig (Jiefang Road Branch)	109.497341	18.26475
Sanya Fenghuang Lao kitchen Qiong cookshop (Taoyuan Road Branch)	109.393045	18.296335
Santu Goose King Fengmu Vanilla Duck (Shibu Farm Road Branch)	109.508371	18.289841
Hainancai chicken coconut	109.728276	18.272566
Hao impression huangliu old duck binglanghua zhuduji (Tianya branch)	109.385363	18.296097
Tunchang Fengmu Vanilla Duck (Haitangwan Branch)	109.704437	18.312376
Jin sha jun Tang Tang yuan Chinese restaurant	109.328176	18.305686
Qionghai food shop	109.333902	18.304922
Sanya Bay Hilton Huanpeng Hotel	109.485143	18.284803
Grand Metropark Windham Hotel Bi 'an Coffee House	109.504599	18.229489
Fusongzhu tripe wrapped chicken food stall Hainan cuisine (Yuechuan branch)	109.514599	18.272279
Guoxiang four season farmstead	109.528869	18.313319
Peasant-style chuniang	109.154144	18.312065
Authentic wanning goose fish soup	109.516306	18.262936
Hai na Bai chuan restaurant	109.732457	18.376484
Yeziji Hainan Coconut Chicken Hotpot (Dadonghai Branch)	109.528528	18.221068
Coconut Chicken chicken coconut (Haitian Shengyan Head Store)	109.5117	18.23275
Coconut Chicken chicken coconut (Hailv Duty Free City Branch)	109.529139	18.289839
Yexiaoji chicken coconut (Yemeng Gallery Branch)	109.4956	18.26107
Coconut Chicken chicken coconut (Sanya Bay Branch)	109.42953	18.29151
Yexiao Chicken chicken coconut (Dadonghai Yintai Branch)	109.520293	18.221843
Coconut Chicken chicken coconut (Jin Run Plaza Branch)	109.508061	18.250599
Chicken coconut (Yalong Bay Forest Park Branch)	109.608616	18.24278
Yeke Hainan chicken coconut (Youth Song Branch)	109.501591	18.266541
Coconut Chicken chicken coconut (Shangdong Coast Branch)	109.495204	18.280599
Coconut Chicken chicken coconut (Binhai World Branch)	109.644204	18.230636
Coconut Chicken chicken coconut (San Ya Wan Yi Feng He Branch)	109.418025	18.292325
Yexiao Chicken chicken coconut (Longhai Style Town Branch)	109.733305	18.377455
Yanbixin Seafood chicken coconut	109.736	18.37938
Hainan Coconut Chicken Hotpot (Sanya Bay Mangrove Holiday World Branch)	109.494238	18.285413
Stone Pot Hot Spring Chicken chicken coconut (Yingbin Road Branch)	109.50274	18.26837
Zhongtu Sanya Coconut Chicken Soup	109.411928	18.307638
A Cheng chicken coconut Zaomucu Hotpot (wuzhizhou Houhai Branch)	109.72832	18.27254
Yeheniu chicken coconut Zaomucu Xianqie Beef Hotpot (Houhai Branch)	109.730332	18.273572
Authentic pu Qian Lao Han Zao Zhang Cu hotpot chicken coconut local mutton hotpot	109.559421	18.241891
Wen ma Hou an fen restaurant	109.502831	18.253832
Fen xian sen Hou an fen (dadonghai branch)	109.521198	18.223423
Xiao Gao Hou an fen restaurant (jiefang fourth road branch)	109.490648	18.272298
Fen xian sen Hou an fen (San market branch)	109.493012	18.269265
He Jia Hou an fen Zao Zhang Cu hotpot (Haitangwan branch)	109.702188	18.309538
Lin Ji Hou an noodle soup (conch branch)	109.530577	18.281107
Wen ma Hou an fen restaurant (litchi branch)	109.525189	18.296466
Hou an ge Hou an noodle soup branch Hainan flavor snacks	109.506675	18.243727
Xu Jia Hou an noodle soup store	109.506714	18.243737
Fen xian sen Hou an fen (Wenming road branch)	109.507281	18.250501
Xiao Chen Hou an fen (tuanjie road branch)	109.502221	18.253801
Qiao fu Hou an fen	109.494589	18.282679
Hainan houanfen	109.730499	18.272759
Ajun dross Cu	109.70216	18.309379
Qiongzhou dross vinegar Hainan Bainian traditional hotpot (Haitang 68 Global Food Street Branch)	109.737884	18.344588
Xiang ha Zao Zhang Cu hotpot	109.504382	18.25615
Hao Xia Tang Zao Zhang Cu hotpot barbecue (Shengli Plaza Branch)	109.501633	18.252293
Authentic pu Qian Zao Zhang Cu hotpot	109.519865	18.238445
Pre-paving dregs vinegar	109.507288	18.244028
Conch dregs Cu hotpot	109.528512	18.278179
Tiantianlai dross Cu hotpot	109.742952	18.375522
Zheng 'apo Coconut Milk Qingbuliang (Youyi Street Branch)	109.492954	18.263325
Zheng 'apo Qingbuliang (Dadonghai Haiyun Road Branch)	109.522389	18.223562
Ziran Ye Hainan Qingbuliang (Lanhai Branch)	109.514069	18.253202
Sisters qingbuliang branch (Xinmin ST branch)	109.508516	18.237468
Ma Jie Qing bu Liang, fruit fried ice (fishing village branch)	109.51079	18.221804
Zheng 'apo Qingbuliang (No.3 Market Branch)	109.492183	18.270275
Ziran Ye Hainan Qingbuliang (Haiyue Plaza Branch)	109.495113	18.260663
Zheng 'apo Qingbuliang (First Market Branch)	109.507522	18.237722
Yuchun authentic coconut milk Qing bu Liang Chao bing	109.624612	18.252034
Ye Ji Qing bu Liang (Dadonghai branch)	109.523129	18.224819
Ye Ji Qing bu Liang (shangpin ST branch)	109.516791	18.244731
Ziran Ye Hainan Qingbuliang (First Market Branch)	109.509455	18.238695
Milian dessert Qing bu Liang Chao bing	109.49494	18.26249
Qiong ba Chao bing Qing bu Liang (Haitangwan branch)	109.737123	18.338623
Baluoke Qingbuliang (Dadonghai Branch)	109.522769	18.224119
Tianyi Qingbuliang (Sanya Bay Branch)	109.441112	18.300314
Fishing Village Fried Ice Coconut Milk Qingbuliang (Qixiang Branch)	109.510286	18.222546
Jasmine Nanyang snacks Qingbuliang	109.496317	18.267197
Liaopopo Pure Coconut Milk Qingbuliang (Longhai Style Town No.1 Road Branch)	109.737152	18.380282
Tian mi mi ye workshop qingbuliang (Heping ST branch)	109.50784	18.2438
Coconut Diary Qingbuliang Coconut Frozen (Xinfeng Street Branch)	109.503025	18.250545
Qiaowei qingbuliang branch	109.495278	18.266288
Wang Xiaoji taro clear and cool	109.516286	18.242676
Qiong ba Chao bing Qing bu Liang (San ya wan ye Meng Chang lang branch)	109.486815	18.267435
Ziran Ye Hainan Qingbuliang (Duty Free City Branch)	109.529005	18.29013
Tian yi Qing bu Liang (Haitang district branch)	109.73573	18.38186
A ye bo ye nai Qing bu Liang Jiang Bao Xia bing (Heping branch)	109.508083	18.244242
Ye zhi Dao Qing bu Liang	109.508636	18.237746
Tanglaopu traditional qingbuliang	109.507669	18.250099
Wanning coconut milk qingbuliang (Danzhou community No.1)	109.513637	18.277885
Tianmimi Ye Workshop Qingbuliang (Lizhigou Branch)	109.536451	18.299184
Qiong ba Chao bing Qing bu Liang (mingzhu plaza branch)	109.504036	18.25692
Qiong Ba Chao Bing Qing Bu Liang (Sanya Bay Guang Chen Branch)	109.446857	18.287177
Qiong ba Chao bing Qing bu Liang (dadonghai branch)	109.52829	18.22113
Yezaipu Dessert Qingbuliang (Yalongwan Branch)	109.644881	18.234717
Don't scream at me. Qingbuliang (Yalong Bay Liupancun Branch)	109.624879	18.252319
Huang Ji ye nai Qing bu Liang	109.502889	18.256674
Achengge Qingbuliang	109.728731	18.272571
Boniuye Qingbuliang (Yalong Bay Liupancun Branch)	109.624651	18.252471
Naixiang Puzi Qingbuliang Yogurt (Dadonghai Branch)	109.521954	18.223245
101 Hao yi Jia chun coconut milk qingbuliang	109.703849	18.311835
Qiong ba Chao bing Qing bu Liang (San ya wan Li he plaza branch)	109.430804	18.291329
Qiong ba Chao bing Qing bu Liang (Haitangwan Dezhong branch)	109.731256	18.369099
Tian mi mi Qing bu Liang (qunzhong ST branch)	109.506107	18.250007
Apo Qingbuliang (Haichang Dream Sleepless City Branch)	109.728648	18.313812
Huo Yan Yan Qing bu Liang	109.513318	18.278117
Ziran Ye Hainan Qingbuliang (Lihe Plaza Branch)	109.430589	18.291369
Hui fresh fruit cha ye nai Qing bu Liang	109.433683	18.290405
No.6 Jiumingchun Coconut Milk Qingbuliang	109.703411	18.312384
Shisanyi Qing bu Liang Shuai bing	109.39311	18.29571
Tian mi mi Qing bu Liang (Jixiang ST branch)	109.501476	18.259166
Qiansheng Hainan fen (jinjiling branch)	109.4989	18.28435
Zhoumama authentic Hainan fen	109.709564	18.315512
Local Baoluofen Breakfast Snack Bar (Houhaiqi Family Branch)	109.728665	18.272345
Gangmenfen No.1	109.502287	18.256777
Gangmenfen (Fenghuang Road Branch)	109.516057	18.271307
Ya Qin tuo gang men fen	109.502218	18.256734
Old fashioned gangmenfen	109.524026	18.296681
Hao Ji gang men fen	109.504595	18.243505
Sanya authentic baoluo rice noodles restaurant	109.509433	18.238832
Tai po Bao Luo fen (yi market branch)	109.508671	18.238111
Suofen Hainan Baoluofen (Sanya Bay Branch)	109.451249	18.28774
Liangji Hainan famous food (Yalong Bay Yatai Commercial Street Branch)	109.644735	18.234128
Tianmimi Hainan special snacks	109.494505	18.263439
Zhang Mao Mao de branch (Dadonghai branch)	109.52184	18.2215
Zhang Mao Mao de branch (sanyawan branch)	109.495146	18.260848
Taiyizhi Roast Hainan Barbecue (Sanya Dadonghai Branch)	109.528532	18.221165
Hengshenglao Hainan Nong Chu Xiang Wei (Fishing Village Branch)	109.509758	18.222418
Hainan special snack bar floret dessert	109.505912	18.248902
Hainan famous snacks (Airport T2 Terminal Branch)	109.414154	18.307985
A Ning Lingshui acid powder	109.494417	18.263637
Hainan Peasant-style Goose Pot Vanilla Duck (Yuya Road Branch)	109.574303	18.272601
Jinweiyuan farmstead Dingan beef jerky Hutu	109.530186	18.279486

## Sheet: Foreign restaurants
Commercial tenant	Longitude	Latitude
Xixi Hong Kong-style Restaurant (Sanya Bay Branch)	109.417793	18.291978
Xijia Hong Kong-style Restaurant (San Ya Wan Yi Feng He Life Plaza Branch)	109.418139	18.292279
Caiju Nanshan Chongqing Hotpot (Shangpin Street Head Store)	109.515309	18.247884
Caiju Nanshan Chongqing Hotpot (Dadonghai Branch)	109.5218	18.22548
Chuan yue Liu Xiang seafood restaurant (Haitang 68 global food street branch)	109.73782	18.344507
Jiumaojiu North West Cuisine (Dadonghai Branch)	109.528997	18.222371
Dong Rong Xi Jia Gang Pai Cantonese seafood (Haitang 68 Global Food Street Branch)	109.737654	18.34342
Waxiaoxia (Lanhai Shopping Plaza Branch)	109.51391	18.25326
Jiumaojiu North West Cai (Shengli Branch)	109.501962	18.251524
Xijia Hong Kong-style Restaurant (Haitang 68 Global Food Street Branch)	109.737843	18.343951
Qianxiaopang New Hu 'nan Restaurant (Dadonghai Branch)	109.520494	18.225184
Hongmaozi Takeaway (Haitangwan Branch)	109.738842	18.345978
Xiu •Table	109.50063	18.2689
Wa hai tan Shao bullfrog seafood small lobster branch (jiefang road branch)	109.50241	18.2497
Maojia restaurant (Dadonghai branch)	109.520175	18.225485
Xiangmaoyuan Hu' nan cuisine seafood branch (Haitang 68 Global Food Street Branch)	109.737488	18.343961
Lijia Restaurant (Hongshulin Branch)	109.494166	18.281771
Sichuan North West Traditional Sichuan Cuisine Flavor Snacks (Sanya Bay Branch)	109.491619	18.270404
Walaida (Jin Run Sunshine Branch)	109.507668	18.251284
Shujiuxiang (Haitang 68 Global Food Street Branch)	109.73748	18.343433
Haidilao Hotpot (Times Coast Branch)	109.511814	18.233011
Cuihua Restaurant (Duty Free City Phase II Branch)	109.750201	18.376641
Xixi Hong Kong Restaurant (Jin Run Sunshine Branch)	109.507983	18.251277
Xiaolongkan Hotpot (Jiefanger Road Branch)	109.504998	18.250305
Feng yuan Yu ya (Yalong bay hilton branch)	109.62842	18.22559
Longyao Sichuan style Wang old school Bashu style (Dadonghai branch)	109.528877	18.223137
Dong Rong Xi Jia Gang Pai Cantonese seafood (Yalong Bay Dongrong Food Plaza Branch)	109.630933	18.22817
Sanya Addison Hotel Xianhai Cantonese cuisine seafood Chinese restaurant	109.74957	18.364265
Ritz-Carlton Runyuan Chinese Restaurant Cantonese Cuisine Seafood Hainan Cuisine PE ...	109.626114	18.224234
Maojia restaurant (Yalongwan branch)	109.64314	18.231343
Maojia restaurant (sanyawan branch)	109.430904	18.291115
Walaida (Youth Song Branch)	109.502005	18.266755
Haidilao Hotpot (Youth Song Branch)	109.5021	18.26672
Green Tea Restaurant (Sanya Lanhai Shopping Plaza Branch)	109.513833	18.253373
Jingxi 1981 Litchi Wood Roasted Duck (Yingbin Road Youth Song Branch)	109.502935	18.266145
Walaida (No.1 Harbour City Branch)	109.528791	18.222683
South gate hotpot (Sanya branch)	109.513706	18.257773
Haidilao Hotpot (Yalongwan Branch)	109.64423	18.23035
Busaola Restaurant (Hua Ting Tianxia Branch)	109.488832	18.28637
Tan duck blood hotpot	109.41261	18.30789
Ma Lu bian bian brochette hotpot (shangpin ST branch)	109.512912	18.247872
Tongxihui Hong Kong flavor seafood hotpot Cantonese cuisine morning tea (Sanya Bay Branch)	109.49923	18.25383
Xijia Hong Kong-style Restaurant (Yalong Bay Dongrong Food Plaza Branch)	109.630973	18.228293
Panhu restaurant	109.654164	18.236274
China Yuansu Chinese restaurant Cantonese cuisine Sichuan cuisine seafood Sanya Haitangwan Minsheng Wei ...	109.750952	18.368286
Yuyuege Restaurant Sanya Mangrove Holiday World	109.49326	18.28633
Cai ju nan shan Chongqing hotpot (sanyawan branch)	109.435665	18.306975
San Yu Zhu yuan Sichuan dish (Haitangwan Duty Free City Branch)	109.750038	18.376098
Luoke Hong Kong-style Restaurant (Sanya Bay Branch)	109.496539	18.258849
Balushe Hotpot (Shangpin Street Branch)	109.515543	18.244918
Hong kong-style yipin tea restaurant	109.502534	18.249274
Haoma jiaozi Wang (Dadonghai Branch)	109.521358	18.223133
San kou Zhu Shi Jing hotpot (pedestrian street branch)	109.504426	18.249998
Marriott Yalong Bay Resort Marriott Chinese Restaurant	109.630936	18.226116
Yikouzhu Northeast Cuisine (Head Store)	109.495628	18.280138
Chongqing Liu Yishou Hotpot (Sanya Bay Branch)	109.441571	18.292191
Waxiaoxia (Tiancheng Branch)	109.50442	18.250353
Rong cheng ying yue seafood barbecue Sichuan dish (Yalong bay baihuagu branch)	109.644678	18.233889
Caidiexuan (Yalong Bay Baihuagu Business Center Branch)	109.642841	18.231458
Tasty shrimp city small lobster bullfrog (Chunyuan branch)	109.505099	18.258537
Baixingcun Northeast Dumplings (Dadonghai Branch)	109.523596	18.224787
Shibawan (Letiancheng Branch)	109.539235	18.297945
Chunlahao Chongqing Hotpot (Dadonghai Branch)	109.52197	18.224699
Yalong Bay Rui J Hotel Mingxuan Chinese Restaurant Flavor Hainan Cuisine Cantonese Cuisine ·Mingxu ...	109.615711	18.217063
People's commune pot-stewed (Sanya Hedong Road Branch)	109.50398	18.26619
Waxiaoxia (Hailv Duty Free City Branch)	109.5291	18.29011
China Pika Juhui Snack Bar (Sanya Branch)	109.508999	18.234179
Shibawan (Youth Song Plaza Branch)	109.501637	18.266627
Chaoyin canteen (pedestrian street branch)	109.504385	18.250085
Chao Niu hai Ji xian beef hotpot (Hua Ting tianxia branch)	109.488685	18.286651
Haitangwan No.9 resort hotel-Tanggong restaurant	109.72071	18.28944
Mukamu food city	109.494039	18.281012
Jinhui Chinese Restaurant (MGM Resort Yalong Bay)	109.635663	18.228407
Meet Chang 'an (Hailv Duty Free City Branch)	109.529081	18.290401
Yalong Bay Mangrove Resort Chinese Restaurant	109.63862	18.22916
Pullman sanya bay resort dingweixuan Chinese restaurant	109.453781	18.285501
Xinyuwei Hotpot (Tiancheng Branch)	109.504473	18.250425
Lao Changsha Hu' nan restaurant (shangpin ST branch)	109.516229	18.245159
Yan kitchen (Times Coast Branch)	109.514759	18.233309
Chao Niu hai Ji (shangpin ST branch)	109.512927	18.247998
Xiexianglin Hot Spring Zui 'e (Shengli Road Branch)	109.50573	18.23503
Caiju Nanshan Chongqing Hotpot (Haitangwan Branch)	109.731469	18.369419
Xiangmaoyuan Seafood Processing Restaurant (Yalong Bay Dongrong Food Plaza Branch)	109.63103	18.227944
Chao Niu hai Ji (Jiabao garden store)	109.521416	18.25274
Lao Changsha Hu' nan restaurant (Fenghuang rd branch)	109.515744	18.272142
Hou Hou Yu sheng Sichuan style kitchen (Fenghuang road branch)	109.511617	18.277742
Chongqing Lufu Courtyard Hotpot (Fenghuang Shuicheng Branch)	109.492277	18.281747
Lihe Windham Molan Yipin Boutique Restaurant	109.430413	18.291423
Green Tea Restaurant (Sanya Haitangwan Branch)	109.75039	18.37663
One plus one jiaozi Wang	109.512869	18.252099
Lao Changsha Hu' nan restaurant (Daboluo branch)	109.528712	18.222502
Rong cheng ying yue parity seafood restaurant (Yalong bay Yatai center branch)	109.644805	18.234719
Shibawan (Shengli Plaza Branch)	109.501927	18.251397
Sheraton Sanya Haitang Bay Resort Hotel-Caiyuexuan Chinese Restaurant	109.74042	18.34628
Westside· Jiang xinjiang cuisine (Dadonghai Branch)	109.523252	18.224962
Chuxiangyuan (Shangpin Street Boulevard Branch)	109.512696	18.246356
Hanxin Sauna Cai (Hairun Road Branch)	109.499264	18.301853
Grand hyatt Haitang bay-yucun Chinese restaurant	109.739758	18.343531
Gaxi Xinjiang saute spicy chicken (Huihuicun branch)	109.44361	18.300285
Yalong Bay Tianhong Lakeside Restaurant	109.6529	18.232937
Yueban wine house (Yingbin Road Branch)	109.504797	18.269098
Ju qi Jing cheng yi Wei laobeijing copper pot hotpot	109.500637	18.268807
Liu Yishou Chongqing Hotpot (Letiancheng Branch)	109.538961	18.297967
Coral Hotel wuzhizhou Linhaige Chinese Restaurant	109.761929	18.312439
Yuchu Yard Chongqing Hotpot (Sanya Bay Branch)	109.396006	18.288926
Tunchang pot-stewed (Shangpin Street Branch)	109.513401	18.237981
Chu Cai yang guang (shangpin ST branch)	109.5129	18.24794
Jing taste dumplings (Haitang 68 Global Food Shop)	109.737238	18.343702
Tianyu restaurant caifengge home-cooked dish restaurant	109.642266	18.230497
Sanya shanhaitian hotel aotuge selected ju Chinese restaurant THE RESIDENCE	109.513348	18.217748
Pin Chao ge Chao shan beef hotpot (letiancheng branch)	109.539009	18.29735
Dongting mei Hunan flavor restaurant	109.516	18.245203
Yongshunxiang Laobeijing Charcoal Hotpot (Yiheng Shopping Center Branch)	109.485717	18.272617
Danmei farmhouse restaurant	109.45982	18.29609
Lameizi da Sichuan restaurant seafood Sichuan dish	109.447476	18.287003
Park Hyatt Sanya Sun Bay Tea House	109.610438	18.189538
JW Marriott Hotel Sanya Shanhaitian Marriott Chinese Restaurant Man Ho	109.513613	18.215617
Tianya meet ni seafood restaurant	109.333552	18.305622
Chu Sao dang Jia (Ji yang mei ya branch)	109.516086	18.279236
Zhu home dumplings restaurant	109.513755	18.280985
Zuihuo 3 Tuo 1 Chongqing Hotpot (Fenghuang Road Ruihai Garden Branch)	109.510654	18.276964
Lao Changsha Hu' nan restaurant (linwang branch)	109.702781	18.309571
Xiangyazi	109.538094	18.297384
Chu Cai yang guang (Hedong road branch)	109.510858	18.256738
Sofitel Sanya Liwen Resort Hainan Mingzhu Restaurant	109.734514	18.329554
Hua Ye Fan Chen Chongqing Hotpot (Yalongwan Flagship Store)	109.620349	18.246591
Hai Sam sun Sichuan cuisine restaurant (Yalong bay outlets branch)	109.622052	18.242332
Shanghechu Hu' nan restaurant (pedestrian street branch)	109.504321	18.249963
Pang fu bing Shi new hong kong-style restaurant (lanhai plaza branch)	109.514321	18.253901
Baiyun Chinese restaurant (Sheraton Yalong Bay Resort Hotel)	109.633071	18.227931
Lao Changsha Hu' nan restaurant (Jinjiling branch)	109.491014	18.270751
Yishou jiaozi (Hailv Duty Free City Branch)	109.528634	18.290764
Banshan Seascape Resort Furong Ge Hu 'nan restaurant	109.513814	18.221494
Yanji Cold Noodles (Foreign Trade Road Branch)	109.495472	18.261892
Country renjia pot-stewed (Sanya Branch)	109.503092	18.260137
Red Sun Restaurant (Ronggen Road Branch)	109.51384	18.256415
Laochongqing Hotpot (Houhai Branch)	109.728151	18.272511
Yuanji Chuanchuanxiang Hotpot (Shangpin Street Yixiang Branch)	109.513289	18.244885
Chongqing Lufu Hotpot (Jun He Jun Tai Branch)	109.530441	18.303561
Huachaomen Chongqing Hotpot (Shangpin Street Branch)	109.512901	18.246801
Qian Wang zhi Wang beef brochette (shangpin ST branch)	109.512916	18.246396
Niutongling (Shengli Plaza Branch)	109.501439	18.253319
Laobeijing Yangxiezi Chuanxiang Kitchen Branch (Yuechuan Middle Road Branch)	109.514057	18.271077
Hupangzi has a little taste fashion theme restaurant (Hongshulin Branch)	109.48891	18.28633
Kai Vifell Mengyuexuan Chinese restaurant	109.73334	18.321937
Long xiao yue (Head Store)	109.750264	18.376364
Shiwei store dumplings specialty store (Jiefang Road Branch)	109.496208	18.266488
Yunshangyao Yunnan Mijing Taste (Banshan Peninsula Branch)	109.501949	18.213739
Jiaoge cold noodles restaurant snack barbecue northeast dish	109.513205	18.279145
Suyaxuan Chinese Restaurant (Hilton Gretel Selected Hotel)	109.156542	18.329402
Shuan restaurant & Baisheng fat beef hotpot (Danzhou community branch)	109.51322	18.27887
Guangdong Zhaoqing huoyanzui goose	109.513917	18.271197
Shudaxia Hotpot (Lanhai Shopping Plaza Branch)	109.513951	18.253871
Sanya Rong Da Restaurant Chaoshan Beef Hotpot (Wangzhicun Branch)	109.541572	18.232872
Renrenlao Hotpot (Phoenix City Branch)	109.510981	18.278541
Kangte palace yunshuiyao restaurant	109.491086	18.288632
Zengji Sichuan cuisine restaurant (Yalongwan Road Branch)	109.589616	18.282046
Spicy Small Lobster Chongqing Chicken Pot (Jinjiling Branch)	109.49792	18.28607
Simple City Guangzhou Tea Restaurant (Shengli Shopping Plaza Branch)	109.502003	18.251375
Huixingsheng Anhui Cuisine (San Ya Wan Yi Feng He Life Plaza Branch)	109.418265	18.292295
Yiyang seascape Chinese restaurant Cantonese cuisine Ronghe cuisine Sanya Mandarin Oriental Hotel	109.536286	18.212276
Yi kou Zhu nian Wei northeast dish (lizhigou branch)	109.515475	18.292075
Hangzhou dishes Pianchengchuan (Letiancheng Branch)	109.539118	18.297838
Yipin Yuchu barbecue hotpot (Yalongwan branch)	109.613142	18.287462
Xing fu Zao cha	109.537787	18.294747
Chongqing Liu Yishou Hotpot (Yazhou Boulevard Branch)	109.170961	18.358731
Xiangyu big bowl dish (Jinjiling branch)	109.500045	18.281465
Sanya Haina Baichuan Sichuan Cuisine Restaurant (Shangpin Street Branch)	109.516326	18.250636
Yiyuan restaurant Hainan cuisine seafood Cantonese cuisine morning tea	109.512586	18.270696
Yong Xin mei wa fish head hotpot (shangpin ST branch)	109.513194	18.245824
Shibawan (Dadonghai Yintai Hotel Branch)	109.520519	18.222669
Hengfengcai steamed cuisine cookshop (Hongsha tunnel branch)	109.525618	18.252518
Crowne plaza sanya center-yuechaoxuan Chinese restaurant	109.514762	18.234312
Chongqing Liu Yishou Xin Hotpot (Shangpin Street Erxiang Branch)	109.514022	18.245372
Yangmama Restaurant (Dadonghai Branch)	109.521221	18.221348
Jiuji giblet Bao (Yiheng Shopping Center Branch)	109.485918	18.27284
Niannianbuwang Hu' nan restaurant	109.333531	18.305271
Damei Northwest (Lanhai Huating Branch)	109.51425	18.25333
Shengji Chaoshan Beef Hotpot (Conch Branch)	109.528708	18.274188
Chuan North West Boutique Sichuan Style Seafood Daka (Yemeng Gallery Branch)	109.43353	18.29049
Xilong big stuffing dumplings	109.503551	18.246341
Huaixiang Kitchen (Sanya Airport Branch)	109.411489	18.308539
Laofulai (Fenghuang Road Branch)	109.517794	18.271914
Rong Da Chaoshan Beef Hotpot (Haitangwan Tengqiao Branch)	109.755846	18.405046
Xiao ba jiao xian Chao beef (dabaoluo branch)	109.528802	18.222882
Chang Wang huo Yan zui goose (ji yang Community Park Special Night Market Branch)	109.518942	18.292592
Yellow River Jingdu Hotel Yellow River century-old halls	109.507098	18.236347
Yuxiangtang Hu' nan cuisine (Dadonghai Branch)	109.520921	18.224351
Chengdu Ceo Chuanchuanxiang Hotpot (Jixiang Street Branch)	109.498415	18.257285
Shibawan (Shangpin Street Ganghua Plaza Branch)	109.514771	18.244811
Chao Tianmen Hotpot (ji yang Branch)	109.519322	18.294332
Yalong bay junlan resort sanya-Chinese restaurant	109.65832	18.23239
Najia hotpot	109.515772	18.242438
Hongshulin resort yuyuege Chinese restaurant	109.737913	18.339013
Jia Wei Xiang Qing Hu' nan restaurant (Yalongwan Road Branch)	109.590201	18.281951
Banhua Hotpot Brochette (Youth Song Branch)	109.502	18.266854
Chongqing renjia Sichuan cuisine restaurant (Dadonghai branch)	109.518929	18.224399
Chaoniu Haiji (Daboluo Branch)	109.52864	18.222587
Chuanmeizi Restaurant (Dadonghai Head Store)	109.519691	18.225461
Jin Run Bay Restaurant Cantonese Cuisine Hainan Cuisine Seafood (Chunguang Road Branch)	109.517049	18.260569
Shanghechu Hu' nan restaurant (Tongxin Road Branch)	109.537094	18.292704
Chaifang Old Flavor (Jinjiling Garden Mountain Villa Branch)	109.503437	18.268129
Dajing Ruchuan Sichuan Hotel (Yalong Bay Baihuagu Branch)	109.643219	18.232385
Dong Rong Xi Jia gang pai cantonese seafood (San ya wan yi feng he life plaza branch)	109.417957	18.29217
Heji cookshop (foreign trade road branch)	109.495866	18.26139
Huaqing Sichuan Hunan cuisine (Yalong Bay Liupancun Branch)	109.62464	18.25171
Taibusuo Hotpot Brochette (Houhai Branch)	109.729249	18.273009
Damei Northwest (Qingchunsong Plaza Branch)	109.50158	18.26659
Yaoji authentic chaoshan beef meatball hotpot	109.495008	18.266008
Xianwa Store (Shangpin Street Wuxiangkou Branch)	109.513159	18.246391
Yihe Hotel (Chinese Restaurant)	109.454888	18.290833
Jingjiu hotpot (Yingbin Road Branch)	109.502861	18.266224
Atlantis Chinese restaurant Tang	109.744313	18.357262
Xiangju restaurant sanyawan hongshulin holiday world branch	109.495102	18.285484
Shanghechu Hu' nan restaurant (Hai Hotel)	109.529173	18.289533
Yuexing laosichuan restaurant	109.447353	18.286096
Old friend Chongqing fish hotpot (Shangpin Street Erxiang Branch)	109.512703	18.245599
Yanji cold noodles (Yatai gourmet meike plaza branch)	109.644623	18.234143
Yi privacy kitchen	109.517698	18.234428
Hupangzi Youdianwei Hu' nan Restaurant (Jiabao Garden Branch)	109.521375	18.252915
Muslim laobeijing jubaoyuan hotpot	109.514226	18.275356
Bifengshan pot-stewed (Jinjiling branch)	109.500891	18.281928
Chuxiangyuan (Pedestrian Street Branch)	109.504587	18.249758
Gaxi Xinjiang saute spicy chicken (Hui new shop)	109.479591	18.280101
Jiao wa ban bu Dian wine house chuan Hu' nan cuisine (shangpin ST branch)	109.51577	18.24513
Xujia yard pot-stewed (Yiheng branch)	109.485651	18.273095
Binhai yipin Guo	109.508203	18.249163
Yijia copper pot hotpot	109.545391	18.235081
Tianranzui goose (Yalong Bay Liupan Branch)	109.624707	18.251977
Shunde traditional clay pot porridge (litchi Gou branch)	109.537491	18.290674
Xixi Hong Kong Restaurant (Yazhou Branch)	109.172695	18.352805
Chuan Zhang men Lu Wei casserole hotpot (shangpin ST yixiang branch)	109.51213	18.2451
Ban bi Jian hai laobeijing copper pot hotpot northeast barbecue	109.485013	18.273013
Xiangcao Huayu Hu' nan cuisine restaurant (Yalong Bay Liupancun branch)	109.624562	18.253262
Fang ke Zhen Xin Bei pai hotpot (jinjiling branch)	109.500931	18.283591
Liupo brochette hotpot (Shangpin Street Yixiang Branch)	109.51368	18.24486
Yueban Chongqing Baba hotpot	109.499248	18.291168
Balushe hotpot (Letiancheng branch)	109.539007	18.297547
Xiang ge Li la small lobster private cuisine	109.505095	18.258438
Muslim Gaxi Xinjiang saute spicy chicken (Huihuicun head store)	109.444718	18.300204
Zhengda Restaurant (Lizhigou Branch)	109.52283	18.29599
Xiao dong yuan Wei Lou sauce bone (shangpin ST branch)	109.516104	18.246354
Bailaohui Chaoshan Beef Hotpot (Tongxin Road Letiancheng Branch)	109.537859	18.297607
Yundingge Healthy Chinese Restaurant (Bird's Nest Branch)	109.648711	18.252781
Na local Chao cookshop	109.503383	18.246343
Yuwuye duck blood brochette Guo (Sanya Direct Sales No.1)	109.512911	18.246891
Haha hotpot	109.45205	18.30216
Shibawan (Pedestrian Street Tiancheng Shopping Mall Branch)	109.504504	18.250318
Emerald Lamian Noodles Steamed Buns (Sanya International Duty Free City Phase II Branch)	109.75	18.37606
Maojia restaurant (Xincheng branch)	109.430904	18.291115
Shibawan (Lanhai Plaza Branch)	109.513974	18.253615
Baixingcun Dongbei cookshop (Haitangwan Branch)	109.736469	18.379889
Ba shan Shu shui local cookshop	109.174863	18.348893
Lazhuang Chongqing Hotpot (Fenghuang Road Branch)	109.51045	18.27709
Shi Li ba Xiang	109.590803	18.281383
Baixingcun Dongbei cookshop (Liupancun branch)	109.624831	18.252341
Northeast Wang restaurant	109.528137	18.223819
Sanweixuan Restaurant (Huayu Resort Yalong Bay)	109.642855	18.232955
Bage specialty	109.494318	18.263695
Chongqing Liu Yishou Hotpot (Haitangwan Branch)	109.73213	18.39262
Duyin canteen (Houhai branch)	109.730254	18.272544
Xiaobiandan Chuanchuanxiang Hotpot (Yingbin Road Branch)	109.498238	18.263238
Zhenya Nourishing Hall (Haitangwan Guo Shou Yi Jing Branch)	109.717409	18.308939
Yikouzhu Nianwei Northeast Cuisine (Yingbin Road Branch)	109.526559	18.287509
Ju you chuan mei zi cookshop (foreign trade road branch)	109.495906	18.261386
Qingyuanju catering store (Dadonghai branch)	109.52415	18.2228
Chuxianglou (Shuicheng Road Branch)	109.492974	18.281534
Daziran zui goose (hong Shu mi Jie branch)	109.492026	18.283565
He Kitchen Chili Fried Meat (Danzhou Community Tianze Lakeside Branch)	109.512306	18.28101
Renren Lao hotpot (Yacheng branch)	109.16785	18.36262
Jixi dongyuan cold noodles	109.495792	18.261417
Northerner Northeast Cuisine (25 Deguang Branch)	109.503591	18.266591
Youjia frog restaurant (Shibu farm branch)	109.5081	18.29067
Fen xian sen Hou an fen (foreign trade road branch)	109.495029	18.262389
Hunan big bowl dish (Linchunhe Road Branch)	109.516968	18.244338
Yuanbao jiaozi (Zhonghuan Plaza Branch)	109.511517	18.275507
Dad de tu bo Cai (dadonghai branch)	109.542199	18.233989
JD.COM Barbecue (Luhuitou Branch)	109.500182	18.219334
Shibawan (Guogou Branch)	109.506995	18.236555
Yu Shang Jiang Lai xinjiang cuisine Muslim Restaurant (Yalong Bay Baihuagu Branch)	109.643032	18.232403
Qinhuai Fengyue Sanya Bay Mangrove Holiday World Branch	109.491882	18.286672
Lao Changsha Zixuange (HSBC International Branch)	109.51907	18.262708
Xinjiang Barbecue (Huixin Road Branch)	109.47953	18.27926
Guangmi Roasted Goose (Linhechun Road Branch)	109.517949	18.242019
Fan Xiang Ming Chu	109.511224	18.251259
Banyan Tree Mingyue Restaurant	109.498019	18.219739
Ao nave Beef Steak Hotpot (Yacheng Branch)	109.168367	18.361936
Pianchengchuan (Sanya College East Zone Branch)	109.561838	18.328768
Xiexianglin Hot Spring Zui 'e (Linwang Branch)	109.704545	18.314024
Huixingsheng Anhui Cuisine (Yalong Bay Dongrong Food Plaza Branch)	109.630922	18.228362
Yan Shancheng Chongqing Hotpot (Hailv Duty Free City Branch)	109.529038	18.290745
Pot Hu pancake pot-stewed	109.517008	18.244197
Beiweiju Northeast Cuisine (Foreign Trade Road Branch)	109.494156	18.263916
Shunde renjia	109.513927	18.269147
Jia Wei Xiang Qing (Jinjiling Branch)	109.503112	18.284822
Ximeng mutton copper pot hotpot barbecue yangxiezi (Yingbin Road China Railway Plaza Branch)	109.50915	18.27284
Hunan meizi Hu' nan restaurant (sanyawan branch)	109.490929	18.268729
Sanya Center Hyatt Jiaxuan Hotel Jiawei Restaurant	109.512822	18.273582
No.19 kitchen (shangpin ST branch)	109.512902	18.246307
Huijiaxiang (Linwang Branch)	109.702589	18.308899
Create Casserole (No.1 Branch)	109.50291	18.284588
Gong Ji Lao pu	109.49393	18.28107
Time-honored Jia Zhou Yan ju Ji	109.502646	18.254166
Jin mian Ji zhi (shanshui international branch)	109.521235	18.243035
Grandma Yard Hunan Local Cuisine (Hua Ting Branch)	109.51172	18.27186
Niudafu parity hotpot Jishi (Ganghua Branch)	109.515021	18.244851
Longjiangfu pot-stewed (Houhai branch)	109.729225	18.272783
Baixing Steamed Cuisine Restaurant (Fenghuang Road Branch)	109.520649	18.274252
Jiutianjiu Chongqing Hotpot (Haitangwan Atlantis Branch)	109.728854	18.358134
Laoshan Xichuan Hu 'nan Restaurant (Qiongzhou College Snack Street Branch)	109.531622	18.318977
Lao Changsha Hu' nan restaurant (litchi Gou Jin si da branch)	109.520155	18.294409
Benwei Kitchen (Howard Johnson Guoguang Branch)	109.442127	18.289939
Chuan Zhang men Lu Wei casserole hotpot (shangpin ST branch)	109.512994	18.245134
Create Casserole (Sanya Head Store)	109.493994	18.264204
Shuaixian privacy kitchen	109.496784	18.212698
Northeast snack (Jinjiling branch)	109.50067	18.28186
Tropical rainforest restaurant	109.625092	18.249422
Hunan flavor youxuan (linwang branch)	109.702591	18.309361
Executive Lounge (Harman Resort Hotel)	109.52903	18.22218
Sichuanese restaurant (Wenming road branch)	109.507045	18.250965
Xiangli traditional restaurant Hunan local dishes (Dadonghai branch)	109.527589	18.223309
Jingcheng Yiwei exquisite Laobeijing copper pot hotpot northern barbecue (Yingbin Road Middle ...	109.507528	18.271678
Gangxuwan Chinese restaurant	109.485871	18.211751
Haidilao Hotpot (Wan Yue New World Branch)	109.495133	18.295533
Chongqing Jinguo Hotpot (Banshan Peninsula Branch)	109.496932	18.212638
Northeast dumplings (Houhai branch)	109.729177	18.272517
Haihouye Chongqing Hotpot chicken coconut Dregs Cu (Houhai Branch)	109.72855	18.272296
Wu Wei yuan Chang wai Xiang Xiao jun gan hotpot	109.510524	18.27703
Lao si Chao shan restaurant	109.519924	18.238564
Xinjiang Jaaksi old Muslim saute spicy chicken	109.444967	18.300234
Yumuju Lanzhou Lamian Noodles (Sanya Bay Branch)	109.486801	18.267485
Minjie Chongqing Hotpot (Tiandu Branch)	109.58943	18.28431
Small Chili Sichuan Hotel (Hailong Road Branch)	109.432431	18.290321
Pangge Guilin Rice Noodles (Tuanjie Branch)	109.502833	18.253993
Laopo Kitchen Chuanxiang Cantonese Cuisine (Longhai Style Town Branch)	109.73492	18.37887
Huaixiang (Duty Free Shop Phase 2 Branch)	109.750159	18.376634
Pin yi yi bu Dao Wei theme restaurant	109.498977	18.281079
Ma Hake Lanzhou restaurant	109.590682	18.281362
Chang 'an Yi Noodles (Hong Shu Mi Jie Branch)	109.491626	18.284121
Tangshi Hunan Ren Restaurant (Yazhou Boulevard Branch)	109.169811	18.361231
Wuwei mountain villa mango garden restaurant	109.418491	18.319481
Xiao Qian tong Xue chuanchuanxiang hotpot (Houhai branch)	109.729668	18.272378
Hao Xinjiang special sandapan	109.44429	18.300272
Yuan da Huang Liu old duck restaurant	109.503095	18.247515
Stir-fried beef with Xiaobajiao	109.643231	18.232785
Huayu Jiangnan private cuisine	109.51919	18.26196
Pairui private cuisine Sichuan dish grilled fish	109.500126	18.282526
Dingwei Sichuan dish griddle king	109.53741	18.29629
Shuyouji Sichuan Style Snacks Jihe Branch (Danzhou Community Branch)	109.514681	18.278541
Luodingji spiral lions powder (Tuanjie Street Branch)	109.50233	18.253831
Damengjia spiral lions powder hotpot	109.505959	18.249659
Gong Man Xi Ting (Dadonghai Branch)	109.523502	18.224877
Gong man Xi ting (qingchunsong branch)	109.502317	18.266902
7-year-old household restaurant (Haitangwan branch)	109.710064	18.316963
A piece of tofu private cuisine (Yingbin Road Branch)	109.506447	18.270277
Tiantai Privacy Kitchen Hainan Special Private Cuisine (Jin Quan Seascape Branch)	109.497019	18.267554
Hutaoli Music Winehouse (Youth Song Branch)	109.502441	18.266991
Chandangdang Hainan Private Cuisine (Dadonghai Branch)	109.522838	18.224561
Zaiyu Xiaoshu Private Restaurant (Chunyuan Branch)	109.504853	18.260283
CLOUD NINE Yunjiu Club (Sunshine Finance Plaza Branch)	109.51249	18.273673
Jinyu private cuisine (youth song branch)	109.50404	18.26864
Jinweiju Private Cuisine (Shengli Plaza Branch)	109.501967	18.251717
Xifu Music Snack Bar Hainan Private Cuisine (Yalongwan Branch)	109.611567	18.244357
Nanshan private cuisine restaurant	109.204615	18.297129
Yitiao Fish Hotpot maocai	109.50782	18.27203
Wanghai Fishing Village (Sanya Bay Seascape Branch)	109.431715	18.288804
Baixing Privacy Kitchen (Sanya Bay Branch)	109.501918	18.283508
SeeYa creative haidi restaurant	109.64773	18.23076
A piece of tofu private cuisine (Youyi Branch)	109.49293	18.26409
Tian xiu Jing Chu	109.504005	18.251569
Misi private cuisine	109.500151	18.257042
Jingmulan Lanzhou beef noodles Muslim	109.488239	18.273215
Baihuahong Chengdu Snacks (Baihuagu Branch)	109.643315	18.231918
Happy Muren Mongolia Grassland Grilled Lamb Leg Lamb Chop (Dadonghai Outdoor Garden Branch)	109.521708	18.223748
Yu Hua Lin Gang Nai Gang Bao Gang Ka (Zhonghuan Plaza Branch)	109.511682	18.275577
Chuan Xiangxi Xiangxi Xiaochuan Barbecue (Jinjiling Branch)	109.500565	18.283825
Shunde Wang Guangdong style charcoal stove chicken soup	109.530141	18.281371
Guangdong rice rolls Time-honored	109.49918	18.29354
Sichuan spicy noodles (foreign trade road branch)	109.494755	18.263185
Yi Xin yi yi northeast barbecue northeast dish	109.708999	18.334132
Chaoshan Food Stall (Puning rice rolls)	109.523929	18.296219
Huo le Rong he Chinese food (Fenghuang rd branch)	109.516724	18.271918
Mongolia Zhen roast lamb leg	109.505168	18.246518
Changsha Luojiachou Tofu (Sanya Branch)	109.503943	18.255797
Muslim Sanyatou Deep Sea Fish Hotpot Barbecue (Dadonghai Qingfeng Yard Branch)	109.519388	18.22485
Qing chun ze yue gang Cai restaurant	109.493977	18.27412
Xinyuan Jinling Duck Blood Silk Noodles (Sanya Branch)	109.514038	18.246508
Xiangchuan Xiangxi Xiaochuan Barbecue (Tongxin Home Branch)	109.536723	18.292373
Qiqihar roast lamb leg barbecue (Lizhigou branch)	109.526676	18.296754
Xiaoxiangzi Qiqihar barbecue barbecue (foreign trade road branch)	109.494331	18.262921
Qingpinhui Muslims Muslim ronghecai	109.495034	18.280844
Laosichuan Sichuan Special Barbecue Grilled Fish (Longhai Style Town Branch)	109.736423	18.379893
Taiwan Province Guzao Bakery (Tuanjie Road Store)	109.502956	18.253974
Muslim jushisan barbecue museum	109.517957	18.220467
Guangdong Style Clay Pot Rice (Shangpin Street Branch)	109.514047	18.246545
Yi spicy pot sheep scorpion hot pot Laobeijing instant-boiled mutton (Xingbin Road Branch)	109.176702	18.351772
Changde rice noodle (Yuechuan Middle Road Branch)	109.515145	18.271195
No.1 Fresh Fish Soup Muslim Old Restaurant (Huixin Road Branch)	109.479082	18.281072
Muslim huixiangge restaurant	109.542584	18.234154
Jianqianglao Shanghai wonton	109.507505	18.244125
Yueyue kitchen	109.508766	18.273133
Aliang Chaoshan Special Food Stall (Yuejin Road Branch)	109.505166	18.240846
Muslim Yimaer Lanzhou Beef Noodles (Dadonghai Haihua Road Branch)	109.52023	18.22346
Changchun barbecue (foreign trade road branch)	109.495411	18.261961
Tan yi ba ting Muslim restaurant (Xinjiang saute spicy chicken)	109.447365	18.300015
Lanjing craft beer Jinzhou barbecue wine house	109.545988	18.237828
Chaoshan casserole porridge	109.503775	18.240565

## Sheet: International restaurants
Commercial tenant	Longitude	Latitude
Yalong bay mangrove resort hotel-Thai restaurant	109.638746	18.229366
Bilefu Pizza House (Mingzhu Branch)	109.503799	18.255502
Addison hotel sanya starry SKY BAR· seascape afternoon tea hand-adjusted chicken ...	109.749237	18.364057
Dolphin Dolphin American Western Restaurant (Dadonghai Branch)	109.523436	18.224915
Jiuliu izakaya (Dadonghai Branch)	109.523275	18.224895
Taiyuexuan Taiyue Cuisine (Haitang 68 Global Food Street Branch)	109.737772	18.343445
Atlantis ossiano under water restaurant & bar ao ...	109.744571	18.356831
Bread Street Kitchen & Bar-Gordon Ramsay (Atlantis ...	109.744815	18.357109
Jiuliu izakaya (Youth Song Branch)	109.501679	18.266715
Ritz-Carlton Hotel Seaside Steak Western Restaurant Seafood Steak Band ...	109.626915	18.222675
Cnhls quan chicken hamburger (lizhigou branch)	109.527419	18.297069
Cnhls quan chicken hamburger (jiefang branch)	109.49325	18.26921
Sanya Bay Mangrove Holiday World Tai Restaurant	109.493836	18.283826
Haijiaoxuan Beef Steak Seafood Seaside Western Restaurant Romantic Sunset Sanya Wenhuadong ...	109.536439	18.212257
Addison Sanya Hotel Tianlu EGRET· Beef Steak Seafood Western Restaurant	109.749366	18.365162
The Fiery Korea Fried Chicken & Bingli Hotpot (Qunzhong Street Branch)	109.505944	18.249714
MGM Sanya Resort Hotel-Niwan Seascape Restaurant	109.635898	18.228362
Atlantis Xie restaurant CRAB KITCHEN	109.742896	18.355993
Prince Pafang (Dadonghai Branch)	109.527046	18.223199
Pasta Workshop (Sanya Bay Mangrove Holiday World Branch)	109.494499	18.285459
Cnhls chicken hamburger (Hongqi branch)	109.508403	18.241533
Atlantis naisu Japanese restaurant	109.743545	18.355807
Mini Coconut Thai Food Stall (Jin Run Plaza Branch)	109.507916	18.250506
Haoyueke Beef Steak (Sanya Tiancheng Branch)	109.504421	18.250381
Lemon grass Thai restaurant	109.485339	18.268699
Cnhls quan chicken hamburger (Fenghuang branch)	109.453145	18.299597
Cnhls quan chicken hamburger (shangpin ST branch)	109.512683	18.246635
Siwanshi Eel Specialty Store (Duty Free City Branch)	109.750721	18.377289
Intercontinental resort banshan peninsula-Mediterranean restaurant	109.502033	18.211223
Jiang Hudong Bai Ding Barbecue (No.1 Harbour City Branch)	109.528747	18.222657
San shun Jin Korean Barbecue (Danzhou Community Branch)	109.510775	18.28148
LYFATTI laifuti (dadonghai branch)	109.517818	18.224118
Uminoya Korean Barbecue (Haitang 68 Global Food Street Branch)	109.737909	18.34449
Uminoya Grilled Seafood (Yalong Bay Dongrong Food Plaza Branch)	109.630903	18.227985
Youmuyou Pizza House (Jiefang Road Branch)	109.503654	18.256292
Lujian coffee	109.502571	18.225081
Haikuo Sky Thai Restaurant (Yalong Bay Forest Park Bird's Nest Branch)	109.639413	18.258563
Senhui Japanese cuisine	109.332655	18.303685
Cnhls quan chicken hamburger (jinjiling branch)	109.501278	18.283908
Haitangwan mangrove resort hotel-Thai restaurant	109.737877	18.339053
Pizza Hut (Baihuagu Branch)	109.642829	18.231529
Ritz-Carlton Hotel Seascape Scene Lobby Bar Afternoon Tea	109.626441	18.224469
Xiaoquan Sushi (Mingzhu Branch)	109.503791	18.255541
31 sky restaurant	109.493353	18.263633
Hezhong Stall Roasted Beef (Lizhigou Head Store)	109.537176	18.293751
Jiu sushi	109.537726	18.293776
Ritz-Carlton Hotel Sophia Italian Restaurant Romantic Seafood Steak ...	109.626203	18.224317
Howard Johnson Guoguang Resort Sanya Hanshengfu Korean Food (Howard Johnson Guoguang Branch)	109.442018	18.290038
Poly Gloria Hotel Sanya Hai	109.731749	18.319839
Lian Sushi (Lanhai Shopping Plaza Branch)	109.513889	18.253385
Taiyuexuan Taiyue Cuisine (Dadonghai Yintai Branch)	109.519483	18.221318
Yalong bay mangrove resort hotel-hanxuanhan restaurant	109.638731	18.229371
Taiyuexuan Taiyue Cuisine (Sanya Bay Yifenghe Life Plaza Branch)	109.418033	18.292352
Park hyatt sanya sun bay viewing platform coastline afternoon tea yeshe Whis ...	109.61107	18.18921
Chujian Flowers Coffee (Fenghuang Shuicheng Branch)	109.493615	18.281005
Four points by sheraton sanya-caixiang Japanese cuisine restaurant	109.493288	18.261428
Yinzui Flower Cafe Lounge (summer department store)	109.522976	18.223276
The Westin Haitangwan Japanese Food Wu He Niu Teppanyaki Seafood ...	109.749567	18.369177
43 Hao LAN Jing Niang beer restaurant	109.502338	18.254104
Xinyifan Rotation (Dadonghai Branch)	109.528826	18.222896
Pizza Hut (Dadonghai Branch)	109.522899	18.223369
Yan COFFEE&MORE (qingchunsong branch)	109.501911	18.266891
Huoshan restaurant sanyawan mangrove resort world branch	109.49321	18.28428
Atlantis ·Tikki restaurant (Asian flavor special food zero branch)	109.744993	18.357176
Grand Poly Sanya Hotel Zhi	109.731527	18.319937
Four points by sheraton sanya lobby bar	109.493288	18.261438
Pizza Hut (Haitangwan cdf Sanya International Duty Free City Branch)	109.750928	18.372607
Haoyueke Beef Steak (Lanhai Plaza Branch)	109.513822	18.253276
Starbucks (Sanya Binhai World Branch)	109.64505	18.23049
Yalong Bay Rui J Hotel Yan Yue Driftwood· Seafood Beef Steak Western Restaurant	109.615711	18.217063
Pizza Hut (Sunshine Plaza Branch)	109.513497	18.274087
MAAN COFFEE (diffuse coffee)	109.528562	18.220982
Xinyifan Rotation (Hailv Duty Free City Branch)	109.529087	18.290138
Malt Café malt cave seascape coffee western restaurant bar (Tianya branch)	109.330529	18.303728
Ruhuo Korean Barbecue (Jin Run Plaza Branch)	109.507843	18.251078
Hegu Korean Food (Tropical Ocean College Branch)	109.530696	18.318331
LA TABELLA Italian restaurant wineshop (Sunshine Finance Branch)	109.5128	18.27392
Atlantis Poseidon B.	109.744364	18.357085
Prince steak house (qingchunsong branch)	109.50175	18.2666
Pizza Hut (Pedestrian Street Branch)	109.504486	18.249626
Oasis oasis cafe&deli	109.500948	18.250718
Poly Gloria Hotel Sanya Dongchu Restaurant	109.731639	18.320009
Xinyifan rotation (Tiancheng branch)	109.504218	18.250355
Sofitel Sanya Liwen Resort Thai Restaurant	109.73372	18.329439
CIRCLE circle (dadonghai branch)	109.517408	18.22026
Maowang Liulian Pizza (Mingzhu Branch)	109.503705	18.255961
Shidian charcoal barbecue (Letiancheng branch)	109.537635	18.296045
Casa Mia Casamia Italy Restaurant (Blue Coast Community Branch)	109.485361	18.268821
Starbucks (Summer Department Store)	109.523581	18.223831
Kangtiqi Steak Seafood Restaurant-Dry Cooked Steak-Barbecue-Pizza-Beautiful View of Chi Pan ...	109.743447	18.350327
JW Marriott Resort Haitang Bay JW All-Day Restaurant	109.741718	18.348418
Pizza Hut (Jiefang Branch)	109.503811	18.256861
Halla Mountain (Sanya Youth Song Branch)	109.501917	18.266855
India Nepal cuisine (Dadonghai branch)	109.522094	18.225263
Xi Southeast Asia Restaurant-Thai Food-Curry-Seafood-Garden Beauty (Sanya Xianggeli ...	109.74434	18.3509
Kfc (jiefang branch)	109.503744	18.25738
Cuijinshan Korean barbecue	109.497241	18.278001
Xiao noodles (Haitang 68 Global Food Shop)	109.73736	18.34374
Kfc (litchi Gou letiancheng branch)	109.53868	18.29799
Momo 18th Seascape Western Dining Bar	109.502792	18.239433
Cnhls chicken hamburger (Yacheng branch)	109.16715	18.367723
Zhu Cun xian Dao Japanese cuisine (Xinfeng ST branch)	109.513434	18.252304
Market Chef Grocery Shop Thai Cuisine (Dadonghai Branch)	109.520324	18.225414
Taiyuexuan Taiyue Cuisine (Yalong Bay Dongrong Food Plaza Branch)	109.631004	18.228494
Jindashu China-Korea restaurant Korean bibimbap cold noodles (Yiheng branch)	109.488289	18.273179
Hu Shang he Niu	109.750568	18.376958
Yalong bay sheraton yaochi western restaurant	109.633022	18.227184
Wuqionghua Korean Food Charcoal Barbecue (Yingbin Road China Railway Plaza Branch)	109.508374	18.272619
Chujian Flowers Coffee (Bar Street Branch)	109.51314	18.23385
Intercontinental Resort Banshan Peninsula Beer Factory	109.49994	18.21096
JQ coffee coffee	109.49431	18.28036
Sunset Bar Seascape Cafe Dining Bar Cocktails Afternoon Tea Band Table ...	109.53651	18.21228
Tai he shou Biao nai ka	109.51724	18.22022
Park Hyatt Sanya Sun Bay Qinyuan	109.611529	18.189166
Siye Sushi (Duty Free Phase II Branch)	109.750452	18.377025
Yalong Bay Mangrove Resort Lobby Bar	109.638713	18.229203
Cnhls quan chicken hamburger (linwang branch)	109.70309	18.31087
Cnhls chicken hamburger (Tiandu branch)	109.591151	18.284931
JW Marriott Hotel Sanya Shanhaitian Wushan Korean Cuisine Smoki Moto	109.513569	18.215605
Yalong Bay Marriott Hotel Edo Yinriliao Restaurant	109.630425	18.226077
Yi tiao rou she (yingbin rd China railway plaza branch)	109.509161	18.272791
Ajisen Lamian Noodles (Longhai Road Branch)	109.64422	18.23031
SUBWAY (Yalong Bay Branch)	109.622808	18.24236
McDonald's (Sanya No.1 Harbor Branch)	109.528792	18.223072
Orange Coffee ·Orenji Coffee· The End of the World (Sanya Branch)	109.32936	18.30386
Cucina Italian Restaurant Guchina Italian Restaurant	109.49943	18.2528
Starbucks (Sanya Sunshine Finance Plaza Branch)	109.512512	18.274132
Starbucks (Sanya Jinrun Haoting Branch)	109.507792	18.251362
Kfc (Lanhai Huating Branch)	109.513521	18.253163
KFC (Haitangwan Branch KFC Branch)	109.750725	18.372538
FreeGen snack bar	109.51808	18.22046
Starbucks Zhenxuan (Sanya Lanhai Huating Branch)	109.514035	18.253201
Kfc (sunshine finance plaza branch)	109.513294	18.274134
Zaomiao cafe	109.497089	18.256916
Musaka Greece Seafood Restaurant (Huanglong Street Seaside Branch)	109.334745	18.302797
Yalong Bay Rui J Hotel Seascape Lobby Bar Leisure Gallery The Drawing Room	109.616116	18.216737
Shui an ge tai restaurant	109.49925	18.21026
Crowne Plaza Sanya Bay Hotel Linfeng Lobby Lounge	109.379979	18.289089
McDonald's (Binhai World Branch)	109.644325	18.230595
Lady.qlonge (Dadonghai Baohong Branch)	109.517987	18.222712
Cnhls quan chicken hamburger (tuanjie branch)	109.502304	18.254074
Sekiya Sumo Family Chengxiwu (Dadonghai)	109.522004	18.225294
Sanya Hongzhou Yacht Hotel Haiyi Riliao Restaurant	109.5108	18.229327
Shengyi Hotel Fanghua Shengyi Bar	109.497454	18.255914
Starbucks (Sanya Yalong Bay No.1 Town Branch)	109.622924	18.242534
Fly coffee	109.516042	18.261643
Yuliao Japanese Food Heniu Sukiyaki (Lanhai Plaza Branch)	109.513751	18.253431
Hongxinghui all-day restaurant (Renaissance Sanya Haitang Bay Resort Hotel)	109.784561	18.400318
McDonald's (Sanya Jiefang Road Branch)	109.504448	18.250018
McDonald's (Sanya Yingbin Road Branch)	109.501693	18.266405
Xinghai aquatic music snack bar (Renaissance Sanya Haitang Bay Resort Hotel)	109.784476	18.400251
Best us Shi Yu Guo feng Chao cha dessert bureau	109.503094	18.239983
McDonald's (Sanya Phoenix Airport Branch)	109.411668	18.308464
Pizza Hut (Haitang Liuba Food Street Branch)	109.737171	18.343581
Star Malt Star Malt Cave Seascape Coffee Western Restaurant (Houhai Branch)	109.729806	18.273856
Shenxianhui Deep Sea Fish Cuisine (Huifeng International Branch)	109.51974	18.263637
Youjianhai Chinese and Western Dining Bar Seafood Barbecue Bar (Yalongwan Branch)	109.651542	18.231163
Pizza Hut (golden phoenix Branch)	109.495044	18.260574
Yichu 1 Kitchen (Sanya 1 Hotel Branch)	109.722162	18.297423
JW Marriott Resort Haitang Bay ·THE LOUNGE Lobby Bar	109.741665	18.348307
Starbucks (Sanya Haitangwan International Duty Free City Branch)	109.750843	18.372232
JOYBOX heli (duty-free city phase 2 branch)	109.7499	18.37633
Starbucks (Sanya Pearl Plaza Branch)	109.503831	18.25686
Starbucks (Sanya Haitangwan Hexindao Branch)	109.749287	18.374511
KFC (Guogou Branch)	109.507171	18.236681
Cnhls chicken hamburger (Jiefang No.2 Branch)	109.50065	18.2621
Luckincoffee Luckin Coffee (Hailv Duty Free City Branch)	109.529249	18.289769
McDonald's (Yalong Bay Outlet Branch)	109.624241	18.2424
Yezhou No.1 Thai Restaurant (Renaissance Sanya Haitang Bay Resort Hotel)	109.78458	18.40044
Coral hotel wuzhizhou-Asian style restaurant	109.761926	18.312436
Pullman Sanya Bay Resort Shazhou Western Restaurant	109.453359	18.285529
Cnhls quan chicken hamburger (jinsida branch)	109.519559	18.294449
Niufu Japanese-style Seafood Roasted Meat (Dadonghai Yixian Seascape Branch)	109.518436	18.220706
The Westin Haitang Bay Hotel Lobby Bar Hand-mixed Cocktails	109.750626	18.368682
CRAZYONES Crewangs Spanish Restaurant (Haitangwan Branch)	109.749919	18.376579
Sofitel Sanya Liwen Resort Hotel Lobby Bar	109.734527	18.329527
Kfc (haihong DT branch)	109.441295	18.292575
Hongzhou international yacht hotel-Caribbean western restaurant	109.51036	18.22912
KFC (Mangrove Branch)	109.491528	18.285718
Paile hamburger fried chicken (Wenming Road Branch)	109.508079	18.244271
Yiben tuna fishing house	109.497553	18.213453
Kfc (baosheng branch)	109.506297	18.241117
Fuji Mountain Restaurant Japanese Restaurant	109.519247	18.232987
Komori Japanese Restaurant (Sheraton Hotel Floor 3 Branch)	109.493288	18.261452
Kfc (Xinhonggang branch)	109.579108	18.279578
Yuekelai Pizza Steak Restaurant (Jin Run Plaza Branch)	109.50779	18.25112
Solicious solisu (Houhai branch)	109.7293	18.27159
Misheng flower shop bloom flower (Shibu farm store)	109.508635	18.294285
Atlas coffee COFFEEGRAM (Tianya district 270 degree seascape branch)	109.33042	18.303802
1402coffee (Sanya Branch)	109.554654	18.304156
Kfc (ganghua branch)	109.515251	18.244782
Blue Face Cafe Haibin coffee shop (sunset landscape branch)	109.329547	18.303811
Cnhls quan chicken hamburger (Tianya branch)	109.332939	18.305609
KFC (golden phoenix Branch)	109.495024	18.260624
Afternoon tea at Yalong Bay Seaview International Resort Hotel	109.658297	18.232425
Shi guang Miao si restaurant Mediterranean flavor HELLO MUSAE	109.33471	18.30278
Burger King (Lihe MOHO Plaza Branch)	109.430311	18.291461
Cnhls quan chicken hamburger (fishing village branch)	109.51124	18.222727
Cnhls chicken hamburger (nantian NO.48 branch)	109.760513	18.407183
Shi sheng he Niu roasted meat specialty store	109.510543	18.281279
Kfc (Sanya Pedestrian Street Branch)	109.502493	18.249583
Intime Coffee (Shangdong Coast Branch)	109.496578	18.279002
Meiruo Chujian Banshan Seascape Sunset Coffee	109.501173	18.225747
INMooCE coffee	109.518179	18.224319
SANTA LUCIA· seascape Italy restaurant	109.32978	18.30365
Kfc (food plaza branch)	109.737316	18.343766
McDonald's (Tianyue Lakeside Branch)	109.528922	18.273075
Starbucks (Sanya Aviation City Branch)	109.411488	18.308424
Bird's Nest Resort Feilongling Western Restaurant	109.640644	18.258194
SOLAR Sola Bar (Houhai Branch)	109.729451	18.271194
KFC (high-speed railway station Branch)	109.492735	18.296125
Kfc (Yalong Bay Branch)	109.644516	18.233985
Huiying book store coffee Jing brewery Guan	109.331163	18.304763
Cnhls quan chicken hamburger (Hongsha branch)	109.562922	18.242842
Starbucks (Sanya Mangrove Holiday World Branch)	109.491291	18.285012
Cun Lu ri Liao (Houhai branch)	109.728834	18.271564
McDonald's (Sanyong Phoenix City Branch)	109.510802	18.278472
Shen Lany Lamian Noodles (Shengli Plaza Branch)	109.501881	18.251501
McDonald's (Sanya Linda Outlet Branch)	109.578714	18.278834
Jin Dazhou Korean barbecue	109.438055	18.307213
Marco Polo Steak House Bar (Dadong) ...	109.522044	18.225351
Mcdonald's (Rui hai Jin yuan branch)	109.491832	18.271662
McDonald's (Jiabao Garden Store)	109.521549	18.253339
Kai Vifell Meng Youlang Restaurant	109.731629	18.3225
Worry-free dog coffee around the grain	109.514854	18.246106
Nami Sushi (Sanya Bay Mangrove Holiday World Branch)	109.491736	18.285701
Burger King (Haitangwan Duty Free Shop Phase 2 Branch)	109.750127	18.376268
Chujian Flowers Coffee (Yazhouwan Science and Technology City Branch)	109.172458	18.329358
Weiting music snack bar (Yingbin Road Branch)	109.512243	18.271177
Starbucks (Sanya Yingbin Road Branch)	109.501435	18.266507
Lobby bar phase 1 yihui Drift (Sanya 1 Hotel Branch)	109.722267	18.297407
No.19 qiaersi barbecue beef omasum hotpot	109.703327	18.312134
Xiaoquan Sushi (Jinjiling Branch)	109.499647	18.284197
McDonald's (Tianya Haijiao Branch)	109.351777	18.294427
Haitang luhu resort hotel-yue coffee western restaurant	109.693738	18.306828
McDonald's (Sanya Yuxiu Road Drive-thru Branch)	109.494527	18.294807
Taijishi Thai food stall	109.729377	18.271447
Ubc coffee (Sanya Shanshui International Branch)	109.521049	18.243001
Handu bibimbap (MOHO plaza branch)	109.430629	18.291409
Find Café	109.469986	18.277862
Sumei Coast Hello yello coffee (Design Works Branch)	109.32932	18.30384
Pizza Hut (Haichang Sleepless City Branch)	109.726159	18.313899
Luoviii Winery Japanese Roasted Bird izakaya (Yingbin Road Branch)	109.504937	18.269254
This is Kyrgyzstan.	109.507561	18.272081
Cnhls quan chicken hamburger (tianyue lakeside branch)	109.528174	18.272639
Mcdonald's (zhongyang boulevard branch)	109.506219	18.242119
Cnhls quan chicken hamburger (ganghua branch)	109.516455	18.245158
Cnhls chicken hamburger (Haitangwan branch)	109.751088	18.399292
Taishishou Thai Tea Restaurant (Sanya Haitangwan Branch)	109.750204	18.376201
SUBWAY (Summer Store)	109.523691	18.224031
COZY COFFEE keyi coffee	109.728262	18.271102
Xiaoquan Sushi (Lizhigou Branch)	109.524089	18.296039
Golden phoenix Amanda full-time restaurant	109.49444	18.26053
Zhu Cun xian Dao Japanese cuisine (Haitangwan 68 branch)	109.737513	18.344173
Aix arome cafe Aix Coffee Shop (Sanya Phoenix International Airport Branch)	109.412806	18.307692
Paile hamburger fried chicken (Danzhou branch)	109.513154	18.278384
LLCOFFEE&TEA (Hongzhou Wharf Tourist Center Branch)	109.510963	18.231673
Uminoya Korean Barbecue (San Ya Wan Yi Feng He Life Plaza Branch)	109.418316	18.292052
Luhuitou state guesthouse-western restaurant	109.498826	18.216574
Keyu coffee	109.519075	18.265394
McDonald's (Sanya Dadonghai Branch)	109.520874	18.221984
Blue Star Blue Star Seascape Coffee (Maisui Seascape Meisu Branch)	109.330592	18.303798
Cnhls chicken hamburger (Tongxin Jiayuan branch)	109.537601	18.295951
Clementine.Co,Ltd coffee house	109.513912	18.270671
Burger King (Phoenix International Airport Xilianlang Branch)	109.40933	18.30671
Luckincoffee Luckin Coffee (Zhonghuan Branch)	109.511363	18.275243
Guest House Yanyu Japanese Teppanyaki	109.647219	18.232473
Ansanpang Korean-style Barbecue (Shangpin Street Branch)	109.512614	18.249659
26HOME	109.515963	18.270457
Kfc (dadonghai branch)	109.524691	18.224191
Tasiting China Hamburg (Linwang Branch)	109.70278	18.31176
Brunch+ can wineshop (Dadonghai branch)	109.518758	18.224629
Chujian Flowers Coffee (Dayue Center Branch)	109.520132	18.281792
Lvchu Fitness Meal (Yuechuan Branch)	109.503248	18.265132
Cnhls quan chicken hamburger (Rui du shui jun branch)	109.569006	18.280066
LAWSON Lawson (Shangpin Street Branch)	109.512971	18.252184
Bige ·Neighborhood	109.496776	18.257364
Rongshengyuan Japanese-style Cuisine (Yingbin Road Branch)	109.517298	18.278019
Xiangtaiyuan music snack bar	109.495355	18.294776
Xingmaiya Seascape Coffee Music Western Restaurant (Houhai Branch)	109.729778	18.273998
Yishou branch Japanese-style fresh toast (San market branch)	109.493351	18.268781
Xi Hu Guan dong Zhu specialty store	109.524981	18.287621
S.down Coffee (Xidao branch)	109.375168	18.241268
AK original barbecue bar (airport branch)	109.43458	18.30846
Dicos (fenghuang town Branch)	109.453559	18.298939
Kfc (Banshan Peninsula Branch)	109.496771	18.212691
Pizza Hut (Lizhigou Selected Branch)	109.538931	18.297961
Meilang American style finger food seafood (Houhai branch)	109.730321	18.273691
Jiuliu 96LOUNGE· American Style Dining Bar (Yalongwan Branch)	109.612627	18.244907
Luckincoffee Luckin Coffee (Yifang Store)	109.506093	18.242363
Japanese Teppanyaki (Haichang Dream Sleepless City Food Street Branch)	109.726723	18.31283
McDonald's (Sanya Donghai Haoting Branch)	109.522567	18.225177
Cool BBQ Brazil beef steak barbecue	109.728186	18.271184
KFC (Yazhou Branch)	109.172778	18.352858
Lihe Windham Hotel-Genoa Western Restaurant	109.43082	18.29108
Locke Platinum Hotel-Buffet Western Restaurant (Sanya Bay Branch)	109.496181	18.258643
The Westin Haitang Bay Zhiwei Western Restaurant	109.7496	18.36902
Crowne plaza sanya Haitang bay-full-time western restaurant	109.7492	18.36273
Wuzhizhou Coral Hotel Lexiang Buffet (Green Island All-Day Western Restaurant)	109.76046	18.312957
Yalong Bay Rui J Hotel Xiu Binhai Beach Buffet Western Restaurant Social	109.616019	18.2168
Sheraton Sanya Haitang Bay Resort Hotel-Feast Western Restaurant	109.740431	18.346292
Fengshou Western Restaurant (Hilton Gretel Selected Hotel)	109.156415	18.329185
Yalong Bay Global City Hotel (Tourist Jiaoxi Restaurant)	109.65583	18.23317
Junlan sanya bay guesthouse-western restaurant	109.39507	18.289723
Sanya Taikang Home Resort Hotel Zhenpin Zhixuan Manyuan Western Restaurant	109.725639	18.307206
Haiyun Resort Sanya Bali Style Western Restaurant	109.444051	18.28736
Xiaoquan Sushi (Innovation Branch)	109.505052	18.251052
Xiaoquan Sushi (Yazhou Branch)	109.166898	18.368252
Xiaoquan Sushi (Yanglan Branch)	109.453002	18.299148
Usa California beef noodle king bibimbap (Sanya Bay Branch)	109.430537	18.291449
Taishisan Thai milk tea Laos iced coffee	109.730259	18.272637
Happy Aisimi Beef Steak Buffet (Harbour City Branch)	109.529208	18.222278
Sanya Jiusuo Special Beef Steak Hotpot (Shengli Branch)	109.503046	18.247576
Nanyang gourmet (Houhaicun branch)	109.730506	18.272876
Crowne Plaza Sanya Center Qingsheng Japanese Food Buffet	109.514848	18.234543
Yuman Thai hand-marked milk tea Laos iced coffee	109.513361	18.246841
Yishou branch Japanese-style fresh toast (Mingzhu branch)	109.503295	18.256175
Shuishang Siam Thai barbecue hotpot Muslim	109.566124	18.334119
The ancient street in Vietnam is freezing.	109.501155	18.285593
