# Supplementary material for: Spatial differences and underlying mechanisms in electronic word of mouth in the foodservice industry: A case of Sanya, China
Source: PLoS One. 2024 May 30;19(5):e0303913. doi: 10.1371/journal.pone.0303913 (PMC11139341; doi:10.1371/journal.pone.0303913)
Supplement: S3 Data — (XLSX) [file pone.0303913.s003.xlsx]

## Sheet: Sheet1
OBJECTID	Shop score	Overall evaluation	Commercial tenant	Standardization of population	Standardization of consumption	Standardization of comment number	Standardization of star	Standardization of station 1500	Standardization of business 500	Standardization of service 1000
1	3.9	3.9	Alang Seafood Chain Restaurant (No.1 Market Branch)	0.429496	0.142613	0.671621	0.5	0.573529	0.537634	0.514469
2	3.8	3.8	Xiaohuzi Seafood Chain Store (First Market Branch)	0.411667	0.156277	0.557933	0.5	0.647059	0.505376	0.472669
3	4.4	4.4	Buzaike Seafood (First Market Head Store)	0.500598	0.116994	0.539654	0.666667	0.691176	0.387097	0.730975
4	4.0	4	Haizhihua Seafood (Dadonghai Branch)	0.0635831	0.0973527	0.399167	0.666667	0.485294	0.344086	0.44373
5	4.3	4.3	Xiao dolphin chain seafood restaurant (No.1 branch)	0.183734	0.183604	0.377247	0.666667	0.161765	0.935484	0.0953912
6	3.8	3.8	Floret haozailai Sichuan style seafood chain store	0.410039	0.088813	0.361183	0.5	0.647059	0.483871	0.471597
7	4.4	4.4	Wenjie Freshness Seafood Processing Shop (First Market Branch)	0.498661	0.0922289	0.321473	0.666667	0.676471	0.376344	0.729904
8	4.6	4.6	Buzaike Seafood (Atlantis Branch)	0.0108702	0.169086	0.320159	0.833333	0.691176	0.978495	0.00214362
9	4.5	4.5	Xiao dolphin chain seafood restaurant (No.6 branch)	0.0329185	0.145175	0.289006	0.833333	0.191176	0.612903	0.0600214
10	4.8	4.8	Alang seafood restaurant (Haitangwan Atlantis branch)	0.0116385	0.210931	0.263559	1	0.852941	0.978495	0.00214362
11	4.3	4.3	Xiao dolphin seafood plaza (sanyawan branch)	0.725702	0.17421	0.25928	0.666667	0.382353	0.903226	0.511254
12	3.9	3.9	Meijie Sichuan Style Seafood Chain Processing Shop (First Market Head Store)	0.419744	0.111016	0.252524	0.5	0.632353	0.526882	0.50268
13	4.8	4.8	Along seafood happy farmhouse (Haitangwan branch)	0.0210852	0.163962	0.243779	1	0.647059	0.956989	0.0235798
14	4.6	4.6	Sichuan style wanghaixian restaurant	0.0221649	0.12468	0.239275	0.833333	0.470588	0.989247	0.00107181
15	3.9	3.9	Xuejie Seafood (Chunyuan Head Store)	0.960505	0.121264	0.215066	0.5	0.75	0.55914	0.661308
16	3.8	3.8	Luoyi captain theme restaurant	0.0787653	0.0725875	0.204031	0.5	0.544118	0.193548	0.459807
17	4.8	4.8	Xiao freshness privacy kitchen seafood restaurant (Haitang branch)	0.0120727	0.198975	0.203994	1	0.705882	0.978495	0.00214362
18	4.6	4.6	Fisherman Kitchen Sichuan Style Seafood (Yalongwan Branch)	0.0384757	0.058924	0.201591	0.833333	0.176471	0.731183	0.0557342
19	3.8	3.8	Sasa Dehai (wuzhizhou Branch)	0.0228953	0.088813	0.186616	0.5	0.0147059	0.924731	0.0836013
20	4.0	4	Taiyi	0.935822	0.0691716	0.18305	0.666667	0.676471	0.580645	0.618435
21	4.8	4.8	Bafu seafood (train tou wan ren seafood plaza chain headquarters)	0.20418	0.128096	0.178133	1	0.867647	0.946237	0.00214362
22	4.0	4	San sisters seafood processing store (Fenghuang airport branch)	0.169382	0.0905209	0.169388	0.666667	0.397059	0.989247	0.197213
23	4.4	4.4	Xian tasty seafood food stall	0.0199852	0.134927	0.165897	0.666667	0.102941	0.989247	0.00428725
24	4.7	4.7	Xing Zeng JIU Yu Xiang ju seafood process (Youyi Road Branch)	0.716878	0.125534	0.159404	0.833333	0.602941	0.741935	0.619507
25	4.8	4.8	Lin Jie Xiang Wei seafood (Haitangwan Atlantis branch)	0.00932047	0.233134	0.153699	1	0.941176	1	0.00214362
26	4.1	4.1	Happy Diners Barbecue Buffet (Ganghua Branch)	0.550537	0.0572161	0.149157	0.666667	0.911765	0.430108	0.584137
27	4.7	4.7	Seafood Chanshi Seafood Chain Restaurant (Locomotive Branch)	0.201194	0.12041	0.144691	0.833333	0.558824	0.946237	0.00214362
28	4.6	4.6	Floret Jia Sichuan Style Seafood Chilli Crab (First Market Head Store)	0.409691	0.112724	0.131141	0.833333	0.647059	0.483871	0.471597
29	4.3	4.3	Little Dolphin Seafood Plaza (Yalongwan Branch)	0.0325864	0.167378	0.129865	0.666667	0.191176	0.645161	0.0610932
30	4.2	4.2	Sihai Fishing Village Lao Hainan Seafood Food Stall (Haitangwan Head Store)	0.0269331	0.11187	0.129152	0.666667	0.132353	0.903226	0.0439443
31	4.1	4.1	Alang seafood chain processing store (Building B, Row 2, No.1 Locomotive Branch)	0.201577	0.181042	0.128664	0.666667	0.132353	0.946237	0.00214362
32	4.0	4	Sanya Xiangyuan Seafood Food Stall (Xidao Branch)	0.134344	0.132365	0.128289	0.666667	0.132353	1	0.0321543
33	4.8	4.8	Pinyue Special Seafood Restaurant (Atlantis Branch)	0.00954211	0.155423	0.124273	1	0.808824	1	0.00214362
34	4.8	4.8	Wenchang Xiaolaodi seafood dross vinegar hotpot (Atlantis branch)	0.00977825	0.0982067	0.121383	1	0.676471	1	0.00214362
35	4.9	4.9	Conch Girl Seafood Processing (First Market Yefengxiang Branch)	0.47764	0.135781	0.119356	1	0.676471	0.451613	0.696677
36	4.5	4.5	Xiao Dolphin Chain Seafood Restaurant (Haitangwan Branch)	0.019959	0.160547	0.118755	0.833333	0.0588235	0.967742	0.0235798
37	4.6	4.6	Yi Hainan Seafood (Yefengxiang No.1 Market Branch)	0.497731	0.0939368	0.11534	0.833333	0.691176	0.387097	0.725616
38	4.2	4.2	Yanjie Seafood (Locomotive Branch)	0.187965	0.113578	0.113914	0.666667	0.132353	0.935484	0.00214362
39	4.0	4	Sanya Yejie Seafood Shop (Yi Market Branch)	0.410039	0.104184	0.111774	0.666667	0.647059	0.494624	0.471597
40	4.2	4.2	Haitang 68 global food street	0.019264	0.144321	0.111136	0.666667	0.147059	0.967742	0.00750268
41	3.9	3.9	Tailang Taican Seafood Restaurant (Houhai Branch)	0.0234014	0.0572161	0.110461	0.5	0.0147059	0.924731	0.0825295
42	4.8	4.8	Little Dolphin Chain Seafood Restaurant (Airport Branch)	0.0450521	0.146883	0.107533	1	0.705882	0.956989	0.073955
43	4.6	4.6	Mutton sanshan seafood processing stall	0.935312	0.0939368	0.101528	0.833333	0.705882	0.623656	0.595927
44	4.3	4.3	Jijie Seafood (First Seafood Market Branch)	0.421138	0.125534	0.101265	0.666667	0.632353	0.526882	0.504823
45	4.8	4.8	Along seafood Hainan roast suckling pig (Sanya Bay Branch)	0.0447417	0.106746	0.100176	1	0.705882	0.956989	0.0728832
46	3.8	3.8	Donghai Longgong Seascape Restaurant (Dadonghai Branch)	0.06686	0.306576	0.0992005	0.5	0.485294	0.44086	0.44373
47	4.9	4.9	Laishifu Sichuan style seafood restaurant chain restaurant (Atlantis branch)	0.0207699	0.0973527	0.0968359	1	0.514706	1	0.00535906
48	4.7	4.7	Shuran Seafood (Fenghuang Seafood Plaza Branch)	0.168946	0.113578	0.0948842	0.833333	0.411765	0.956989	0.201501
49	4.3	4.3	San sisters chuan Hunan flavor seafood process chain store (train tou wan ren seafood plaza branch)	0.201375	0.134927	0.0942086	0.666667	0.132353	0.946237	0.00214362
50	3.9	3.9	Tianyu restaurant fisherman seafood buffet chuanxingwu seafood	0.0395485	0.24936	0.090155	0.5	0.161765	0.709677	0.0482315
51	4.6	4.6	Wang hui Hou Dao seafood shisannian time-honored (youyi ST branch)	0.715843	0.0845431	0.0894419	0.833333	0.573529	0.741935	0.608789
52	4.8	4.8	Ye Xiang Xiao Lao di seafood dross vinegar hotpot (Ye Meng Chang lang branch)	0.171715	0.0939368	0.0888789	1	0.558824	0.817204	0.0889603
53	4.5	4.5	Lin Jie Xiang Wei seafood (Yalong Bay Bohoucun branch)	0.00527698	0.198121	0.0852381	0.833333	0.294118	0.946237	0.039657
54	4.4	4.4	Chunyuan seafood plaza b qu 4 Hao processing branch	0.952993	0.0939368	0.0814473	0.666667	0.75	0.580645	0.658092
55	4.2	4.2	Zhengxia Seafood (Youyi Road Branch)	0.715122	0.110162	0.0791202	0.666667	0.602941	0.741935	0.60343
56	3.8	3.8	Liuji Hainan Flavor Seafood (Yingbin Road Branch)	0.753695	0.05807	0.0791202	0.5	0.529412	0.698925	0.713826
57	4.8	4.8	Longyin Mountain Villa Qiongcai Seafood Tuanjian	0.0777756	0.1076	0.0780318	1	0.529412	0.989247	0.0525188
58	4.0	4	Meijie Sichuan Style Seafood Chain Restaurant (Haitangwan Atlantis Branch)	0.0129011	0.16994	0.0771685	0.666667	0.132353	0.978495	0.00535906
59	4.8	4.8	Seafood Chanshi Seafood Chain Restaurant (Atlantis Branch)	0.0103243	0.196413	0.0760425	1	0.691176	0.989247	0.00214362
60	4.8	4.8	The Bund No.18 Seafood Processing Shop (Sanya Bay Longxing Seafood Plaza Branch)	0.375713	0.114432	0.0757798	1	0.882353	1	0.160772
61	4.5	4.5	Red hat takeout (Atlantis branch)	0.0372653	0.0845431	0.0753294	0.833333	0.161765	0.602151	0.0503751
62	4.8	4.8	Meiqiyuan Seafood Privacy Kitchen (First Market Yefengxiang Branch)	0.505085	0.087959	0.0753294	1	0.676471	0.376344	0.740622
63	4.6	4.6	Wenchang Xiaolaodi Seafood Zaomucu Hotpot (Yalongwan Branch)	0.0106497	0.0999146	0.0745036	0.833333	0.220588	0.935484	0.0257235
64	4.6	4.6	Sichuan Yaomeier Seafood (Yalongwan Outlets Branch)	0.00642593	0.135781	0.0733776	0.833333	0.323529	0.935484	0.0385852
65	3.9	3.9	Sanya train tou wan ren seafood plaza	0.19401	0.234842	0.0730023	0.5	0.132353	0.935484	0.00214362
66	4.2	4.2	Xiaohuzi Seafood Chain Store (First Market No.1 Branch)	0.419744	0.159693	0.0730023	0.666667	0.647059	0.526882	0.501608
67	4.8	4.8	Country Seafood Seafood Restaurant (Yalongwan Forest Park Branch)	0.0103573	0.11187	0.0727396	1	0.838235	0.935484	0.0300107
68	4.4	4.4	Wanghao Seafood Restaurant Catering Chain Store (Shengli Plaza Branch)	0.964253	0.138343	0.0722516	0.666667	0.602941	0.397849	0.873526
69	4.9	4.9	XieXiaomei Sichuan Style Seafood Processing (First Market Yefengxiang Branch)	0.485838	0.134927	0.0704876	1	0.676471	0.397849	0.710611
70	4.1	4.1	Longwan seafood fishing village restaurant	0.0281188	0.108454	0.0702624	0.666667	0.205882	0.795699	0.073955
71	4.8	4.8	Xiao freshness seafood jiagong (Yalongwan branch)	0.00631448	0.138343	0.067072	1	0.338235	0.935484	0.0375134
72	4.6	4.6	Lanyue Creative Seafood Restaurant (Wuzhizhou Branch)	0.0235377	0.0913749	0.0665466	0.833333	0.455882	0.924731	0.0825295
73	4.7	4.7	Laoyumin seafood branch	0.926717	0.110162	0.0654206	0.833333	0.691176	0.634409	0.555198
74	4.7	4.7	Lijia Story Seascape Restaurant (Yalongwan Binhai World Branch)	0.0386495	0.106746	0.0638817	0.833333	0.176471	0.677419	0.0493033
75	4.8	4.8	Yuanqi Manman Seafood Daka (Foreign Trade Road Branch)	0.762104	0.128096	0.0634688	1	0.529412	0.709677	0.71597
76	4.5	4.5	Haizhihua Seafood Restaurant (Atlantis Branch)	0.0129785	0.180188	0.0629809	0.833333	0.132353	0.978495	0.00535906
77	3.7	3.7	Chuanxingwu seafood food stall Tianyu restaurant	0.0373231	0.125534	0.0628683	0.5	0.161765	0.602151	0.0503751
78	4.8	4.8	Lin Jie Xiang Wei seafood (downtown branch)	0.411419	0.0973527	0.0623804	1	0.602941	0.537634	0.450161
79	4.2	4.2	Chunyuan seafood plaza d qu 6 Hao (zhongjie seafood processing branch)	0.942225	0.0956447	0.0618924	0.666667	0.735294	0.645161	0.592712
80	4.6	4.6	Dingxian Privacy Kitchen Seafood Household Restaurant (Atlantis Branch)	0.0213099	0.16567	0.0579514	0.833333	0.5	1	0.00428725
81	4.9	4.9	Cubaobao dross Cu hotpot (Atlantis branch)	0.0103233	0.106746	0.0577262	1	0.411765	1	0.00214362
82	3.9	3.9	Hejie seafood chuanxiang dish barbecue	0.105461	0.0777114	0.055737	0.5	0.647059	0.580645	0.460879
83	4.3	4.3	Afu seafood food stall	0.167559	0.113578	0.0555118	0.666667	0.279412	0.817204	0.103966
84	4.6	4.6	Hunan Ren Seafood Processing (Youyi Road Branch)	0.721208	0.110162	0.0553241	0.833333	0.602941	0.72043	0.629153
85	4.1	4.1	Xiaohuzi seafood chain store (San ya wan ye Meng Chang lang branch)	0.636439	0.137489	0.0548362	0.666667	0.323529	0.913978	0.418006
86	3.9	3.9	Chen yun wan hui zai seafood processing store	0.7156	0.0862511	0.0547986	0.5	0.617647	0.731183	0.605573
87	4.2	4.2	C qu 7 Hao (chunyuan seafood plaza branch)	0.939886	0.0939368	0.052434	0.666667	0.735294	0.645161	0.593783
88	4.8	4.8	Dibo Mermaid Haidi Restaurant (Haichang Sleepless City Branch)	0.0217055	0.465414	0.051871	1	0.808824	0.989247	0.00107181
89	4.3	4.3	Dashu Xiangwei Seafood (Haitang 68 Global Food Street Branch)	0.0196685	0.211785	0.0515332	0.666667	0.147059	0.967742	0.00750268
90	4.8	4.8	Wenchang Xiao Lao di Zao Cu seafood hotpot (Sanya Bay Swimming Pool Villa Branch)	0.179239	0.0964987	0.0508952	1	0.147059	0.956989	0.091104
91	4.2	4.2	Yalongwan seafood discount supermarket	0.024759	0.113578	0.0503697	0.666667	0.117647	0.709677	0.0278671
92	4.3	4.3	Fisherman Seafood Plaza (Yalong Bay Baihuagu Branch)	0.0334304	0.0930828	0.0498442	0.666667	0.205882	0.645161	0.0578778
93	4.7	4.7	Ye Xiang Xiao Lao di seafood dross Cu hotpot (Dadonghai branch)	0.0728054	0.0939368	0.0494689	0.833333	0.514706	0.182796	0.4791
94	4.1	4.1	Fan Fan Ye Lin Chuan Hunan Flavor Seafood chicken coconut (Sanya Bay Branch)	0.155924	0.0947908	0.0486807	0.666667	0.294118	0.827957	0.146838
95	4.3	4.3	Donghai No.7 Seafood Restaurant (Dadonghai Branch)	0.0634828	0.0982067	0.048493	0.666667	0.470588	0.322581	0.441586
96	4.7	4.7	Yuzhu seafood restaurant (sleepless town food street branch)	0.0220193	0.12041	0.0477424	0.833333	0.661765	0.989247	0.00214362
97	4.7	4.7	Haitang Fisherman (Haitangwan Duty Free City Branch)	0.0336136	0.12041	0.046241	0.833333	0.720588	0.989247	0.00857449
98	4.0	4	Cooking Stage Restaurant Chinese and Western Cuisine chicken coconut & dross vinegar & spicy hot pot selected from ...	0.0174517	0.288642	0.0455654	0.666667	0.102941	0.924731	0.00750268
99	4.7	4.7	Haoke Chain Seafood Processing (Octopus Plaza Branch)	0.047499	0.0999146	0.0442893	0.833333	0.294118	0.83871	0.0439443
100	4.8	4.8	Xian tasty seafood jiagong restaurant (Haitang branch)	0.0260371	0.125534	0.0442518	1	0.720588	0.956989	0.0246517
101	4.8	4.8	Wanzai Fishing Port Seafood Chuanxiang Cuisine (Sanya Bay Branch)	0.0494591	0.12895	0.0438389	1	0.705882	0.88172	0.0771704
102	4.8	4.8	Wanghao Seafood Restaurant Chain Store Seafood Hainan Cuisine (Guogou Branch)	0.40843	0.149445	0.0435762	1	0.441176	0.569892	0.369775
103	4.5	4.5	Island Xiansheng | Seafood Processing (First Market Branch)	0.428	0.194705	0.0425628	0.833333	0.573529	0.548387	0.496249
104	4.6	4.6	Pinweixian Seafood Restaurant (Linwang Boulevard Branch)	0.0269975	0.102477	0.042225	0.833333	0.573529	0.924731	0.0418006
105	4.6	4.6	Hongsha food stall buchanglei seafood (Haitang 68 Global Food Street Branch)	0.0193069	0.183604	0.0420748	0.833333	0.147059	0.967742	0.00750268
106	4.8	4.8	Bafu seafood lizhiling branch	0.715829	0.108454	0.0412116	1	0.617647	0.752688	0.598071
107	3.7	3.7	Sanya bay holiday resort Chinese restaurant	0.109542	0.152861	0.040611	0.5	0.117647	0.795699	0.0160772
108	4.8	4.8	Seafood Chanshi Seafood Chain Restaurant (Sanya Bay Yemeng Gallery Branch)	0.38076	0.118702	0.0400105	1	0.882353	1	0.1597
109	4.8	4.8	Dashu Seafood (Yalong Bay Dongrong Food Plaza Branch)	0.0248784	0.143467	0.0397102	1	0.573529	0.698925	0.0267953
110	4.8	4.8	Hongjie Seafood Processing Shop (First Market Yefengxiang Branch)	0.467526	0.10333	0.0391848	1	0.676471	0.387097	0.684887
111	4.5	4.5	Crab crab Seafood Music Restaurant (Huanglong Street Branch)	0.0988136	0.162254	0.0386218	0.833333	0.823529	0.956989	0.115756
112	4.9	4.9	Hua Qian yue Xia seafood yard (Yalong Bay Branch)	0.00573687	0.170794	0.0380212	1	0.573529	0.946237	0.039657
113	4.6	4.6	Island yard Hainan Cai seafood	0.147015	0.0990606	0.0379086	0.833333	0.161765	0.913978	0.0900322
114	4.2	4.2	Ganchaoren seafood process	0.0338917	0.111016	0.0376459	0.666667	0.191176	0.623656	0.0557342
115	3.9	3.9	Leshi seafood barbecue buffet hotpot restaurant (Kaiwei Wanda Wenhua Hotel Branch)	0.0265275	0.109308	0.0375708	0.5	0.147059	0.978495	0.00428725
116	4.8	4.8	San ya wan hai kuo Tian gong seafood restaurant (Fenghuang seafood plaza branch)	0.171403	0.129804	0.0374207	1	0.397059	0.989247	0.21865
117	4.8	4.8	Lao he Jia an fen Zao Cu seafood hotpot (San ya wan ye Meng Chang lang branch)	0.145469	0.0623399	0.0365574	1	0.147059	0.903226	0.0803859
118	4.7	4.7	No.1 Fishing Port Chain Seafood Restaurant (Sanya Bay Branch)	0.142619	0.118702	0.0362947	0.833333	0.705882	1	0.0203644
119	4.8	4.8	Shangpinxuan Farm House (Haitangwan Duty Free City Branch)	0.0339497	0.138343	0.0358068	1	1	0.989247	0.00857449
120	4.8	4.8	Island seafood restaurant (train tou wan ren seafood plaza branch)	0.205706	0.12895	0.0347934	1	0.720588	0.956989	0.00214362
121	4.7	4.7	Huoyanzui goose	0.144975	0.0836892	0.0341928	0.833333	0.176471	0.903226	0.0889603
122	4.5	4.5	Yumi seafood Chuanxiang seafood process dross vinegar (Zhongfu Duty Free First Market ...	0.398884	0.0913749	0.0337424	0.833333	0.617647	0.483871	0.439443
123	2.9	2.9	Hai zhi nan da pai dang (Yalong bay baihuagu branch)	0.0354333	0.0956447	0.0337424	0	0.161765	0.569892	0.0546624
124	4.8	4.8	Dibo Mermaid Haidi Restaurant (Haitangwan Branch)	0.0153166	0.401366	0.0335923	1	0.661765	0.967742	0.00535906
125	4.8	4.8	Juxiange Seafood Processing (Octopus Plaza No.1)	0.0467388	0.088813	0.0333671	1	0.279412	0.827957	0.0450161
126	4.1	4.1	Houhai Fisherman Seafood Plaza (Haitangwan Branch)	0.0125345	0.144321	0.0316781	0.666667	0.132353	0.978495	0.00428725
127	4.3	4.3	Dao Dao Hao zi Wei (Atlantis branch)	0.0135295	0.239966	0.0313778	0.666667	0.147059	0.978495	0.00535906
128	4.7	4.7	Dashu seafood (San ya wan yi feng he life plaza branch)	0.141656	0.12041	0.0311902	0.833333	0.705882	0.903226	0.0632369
129	3.7	3.7	Haiyun Resort Sanya Fisherman's Wharf Seafood Hotpot BBQ cafeteria	0.145491	0.198121	0.0305896	0.5	0.308824	0.88172	0.101822
130	3.9	3.9	Ningxia restaurant	0.0573268	0.0538002	0.0305146	0.5	0.308824	0.892473	0.0782422
131	4.6	4.6	Jufuxuan Seafood Restaurant (Haitangwan Branch)	0.0225927	0.122972	0.030402	0.833333	0.573529	0.978495	0.0096463
132	3.9	3.9	Haidi world seascape restaurant	0.100447	0.0999146	0.0302518	0.5	0.132353	0.967742	0.11254
133	4.6	4.6	Tang Tang pin yue boutique seafood Hainan cuisine restaurant (San ya wan ye Meng Chang lang branch)	0.177467	0.0751494	0.0301392	0.833333	0.235294	0.795699	0.0868167
134	4.1	4.1	Sichuan Xiaohuzi Seafood (Atlantis Branch)	0.00972166	0.188728	0.0300266	0.666667	0.0882353	1	0.00214362
135	3.7	3.7	Dadonghai Fishing Village (Haiyun Road Branch)	0.0655908	0.108454	0.0300266	0.5	0.485294	0.397849	0.445874
136	4.4	4.4	Hongtu Seafood Processing Shop (First Market Branch)	0.484781	0.087959	0.0296138	0.666667	0.676471	0.419355	0.709539
137	3.2	3.2	Chunyuan seafood plaza (Changshun Wuxiang branch)	0.942858	0.0674637	0.0295762	0.333333	0.485294	0.612903	0.608789
138	3.5	3.5	Chi Pan Restaurant (Huayu Resort Hotel)	0.0357056	0.118702	0.0294261	0.5	0.161765	0.580645	0.0546624
139	4.8	4.8	Grandma Mama Seafood Shop (Haitangwan Branch)	0.0246873	0.144321	0.0293135	1	0.352941	0.924731	0.0257235
140	3.5	3.5	Abin Sichuan Style Seafood Processing (First Market Branch)	0.429925	0.0956447	0.0292009	0.5	0.617647	0.505376	0.558414
141	4.8	4.8	Ye Xiang Xiao Lao di seafood dross vinegar hotpot (Xinxing Garden Branch)	0.739424	0.089667	0.0290508	1	0.705882	0.741935	0.190782
142	4.5	4.5	Sichuan Danmei Boutique Fair Price Seafood (Sanya Bay Branch)	0.179423	0.0973527	0.0283376	0.833333	0.235294	0.795699	0.0868167
143	4.4	4.4	Fisherman zai food store (sanyawan branch)	0.144228	0.0751494	0.0282626	0.666667	0.147059	0.903226	0.0782422
144	3.5	3.5	Chuan mei xian Lao restaurant (sanyawan branch)	0.14344	0.125534	0.0276245	0.5	0.264706	0.83871	0.148982
145	3.9	3.9	Yongshun seafood shisannian old shop (No.6 branch, Row 1, Locomotive Building B)	0.187797	0.0734415	0.0274368	0.5	0.132353	0.935484	0.00214362
146	3.6	3.6	Kuanzhai Lane Seafood Barbecue Sichuan Cuisine (Haitangwan Houhai Branch)	0.0232125	0.118702	0.0268739	0.5	0.0147059	0.924731	0.0836013
147	4.0	4	There is Xingguang outside the city Sichuan style seafood restaurant (Huanglong Street Branch)	0.100532	0.109308	0.0267237	0.666667	0.132353	0.956989	0.116827
148	4.2	4.2	Qionger seafood dross Cu (Sanya Bay Branch)	0.711701	0.100769	0.0265361	0.666667	0.397059	0.892473	0.460879
149	4.5	4.5	Xiao Liu hai xian Zao Cu (sanyawan branch)	0.16899	0.0999146	0.0258605	0.833333	0.308824	0.83871	0.121115
150	4.7	4.7	Haizhilian seafood process (Sanya Bay Longxing Seafood Plaza Branch)	0.37147	0.1076	0.0254101	0.833333	0.294118	1	0.160772
151	3.9	3.9	Train tou wan ren seafood plaza leyu seafood restaurant (wan ren seafood jiagong plaza branch)	0.201194	0.156277	0.025335	0.5	0.132353	0.946237	0.00214362
152	4.5	4.5	Delicious Sichuan style seafood	0.197764	0.0964987	0.0251473	0.833333	0.720588	0.935484	0.00214362
153	4.9	4.9	Yu lai Yu Wang chuan Yu Wei seafood boutique restaurant (San ya wan ye Meng Chang lang branch)	0.160996	0.148591	0.0247345	1	0.544118	0.913978	0.0953912
154	2.9	2.9	Youyi Road Laigang Staff Seafood Plaza	0.721519	0.258753	0.0244717	0	0.470588	0.72043	0.628081
155	4.8	4.8	Cuxiaoye dregs Cuyezi chicken hotpot (Haitangwan branch)	0.025967	0.0999146	0.0243591	1	0.941176	0.956989	0.0246517
156	3.9	3.9	Runji seafood restaurant (Tianya Haijiao branch)	0.0868192	0.0811272	0.0243216	0.5	0.117647	0.946237	0.116827
157	4.7	4.7	Juxian store local renjia seafood (Haitangwan Atlantis branch)	0.011076	0.12041	0.0239463	0.833333	0.691176	0.989247	0.00214362
158	4.8	4.8	Laishifu Seafood Barbecue Plaza (Atlantis Branch)	0.0199154	0.121264	0.0239087	1	0.985294	0.989247	0.00428725
159	4.7	4.7	Wenchang Xiaolaodi Seafood Zaomucu Hotpot (Dadonghai Branch)	0.0466479	0.104184	0.0234959	0.833333	0.441176	0.677419	0.286174
160	4.7	4.7	Miao chef seafood (Haitangwan branch)	0.031628	0.121264	0.0230079	0.833333	0.235294	0.978495	0.0257235
161	4.2	4.2	Chuan Shuo Zheng qi seafood (Fenghuang rd branch)	0.56239	0.147737	0.0228578	0.666667	0.470588	0.903226	0.0921758
162	4.5	4.5	Pangmei Farm House Local Seafood (Linwang Branch)	0.026822	0.123826	0.0227452	0.833333	0.147059	0.946237	0.0278671
163	4.3	4.3	Meijie Sichuan Style Seafood Chain Processing Store Time-honored (Yalong Bay Bohou Branch)	0	0.100769	0.0221071	0.666667	0.176471	0.989247	0.0107181
164	4.7	4.7	Wangfulin Seafood Sichuan Cuisine Seafood Processing (Sanya Bay Yemeng Gallery Branch)	0.172143	0.0947908	0.0220696	0.833333	0.382353	1	0.219721
165	4.4	4.4	Sanya chuantou seafood deductive sleepless city	0.486814	0.0845431	0.0216567	0.666667	0.352941	0.946237	0.0493033
166	3.8	3.8	Yejie seafood process (locomotive branch)	0.197787	0.118702	0.0212814	0.5	0.132353	0.935484	0.00214362
167	3.8	3.8	Shishang seafood (Haitangwan branch)	0.0102708	0.0802733	0.0207559	0.5	0.102941	1	0.00214362
168	4.4	4.4	Lutan seafood (sanyawan branch)	0.960083	0.0836892	0.0205307	0.666667	0.573529	0.602151	0.837085
169	4.8	4.8	Yonghong Sichuan Style Seafood Processing (Octopus Seafood Plaza Branch)	0.0473027	0.0853971	0.0204932	1	0.838235	0.83871	0.0407288
170	4.9	4.9	Tangchao Seafood Restaurant (Atlantis Branch)	0.0178832	0.170794	0.0203431	1	0.941176	1	0.00428725
171	3.9	3.9	Pengxiaoxian seafood theme restaurant	0.893884	0.0982067	0.0195549	0.5	0.602941	0.548387	0.760986
172	4.3	4.3	Haizhiyan Seafood Processing Restaurant (Haitang 68 Global Food Street Branch)	0.0196708	0.147737	0.0191795	0.666667	0.147059	0.989247	0.00750268
173	4.4	4.4	Siguniang Sichuan style seafood (Octopus Fish Branch)	0.0470162	0.0905209	0.0191045	0.666667	0.279412	0.83871	0.0385852
174	4.5	4.5	Jufengyuan seafood processing plaza	0.0817367	0.089667	0.0191045	0.833333	0.691176	0.935484	0.0310825
175	3.8	3.8	Kuanzhai Lane Seafood Shop (Dadonghai Yixian Seascape Branch)	0.070514	0.0905209	0.0188417	0.5	0.455882	0.795699	0.406217
176	4.8	4.8	Da Yu hai Tang seafood branch (Fenghuang seafood plaza branch)	0.170229	0.0990606	0.0182037	1	0.691176	0.978495	0.207931
177	3.9	3.9	Weiming (Plaza Branch)	0.976026	0.0828352	0.0182037	0.5	0.808824	0.451613	0.782422
178	3.7	3.7	Lidajie Muslim Seafood Processing Shop (Youyi Road Branch)	0.714656	0.0538002	0.0180911	0.5	0.573529	0.741935	0.608789
179	4.2	4.2	Xiang dang you Wei sheng Meng seafood creative Hu' nan cuisine	0.00832345	0.132365	0.0180535	0.666667	0.220588	1	0.0117899
180	3.7	3.7	Haixiang Seafood (Chunyuan Seafood Plaza Branch)	0.94994	0.140051	0.0177908	0.5	0.75	0.666667	0.643087
181	3.7	3.7	Xian guanjia raw & fresh food (first market branch)	0.442088	0.157985	0.0175281	0.5	0.602941	0.419355	0.631297
182	4.7	4.7	Buzaike Seafood Processing (First Market Yefengxiang Branch)	0.50387	0.12895	0.0167399	0.833333	0.676471	0.376344	0.73955
183	4.5	4.5	Small Scallop Seafood Chain Restaurant (Haitangwan Branch)	0.00981439	0.114432	0.0165147	0.833333	0.529412	1	0.00214362
184	4.8	4.8	No.1 Fishing Port Chain Seafood Restaurant (Haitangwan Branch)	0.0267104	0.16567	0.0164396	1	0.735294	0.956989	0.0267953
185	4.3	4.3	Ye Xiang Xiao Lao di seafood dross Cu hotpot (Letiancheng branch)	0.0409074	0.0930828	0.015764	0.666667	0.397059	0.913978	0.0439443
186	4.6	4.6	Fish Dao seafood restaurant	0.725702	0.130658	0.0156514	0.833333	0.382353	0.903226	0.511254
187	3.8	3.8	Wangjie seafood process	0.715995	0.1076	0.0156514	0.5	0.573529	0.741935	0.607717
188	3.8	3.8	Qijia Fish Pai (Xianduoxiang Food Store Branch)	0.0154667	0.134927	0.0152761	0.5	0.147059	0.978495	0.0407288
189	4.2	4.2	Qingyusheng Fair Price Shengmeng Seafood (Haitang Bay Linwang Night Market Branch)	0.0216246	0.088813	0.0150884	0.666667	0.117647	0.806452	0.0675241
190	4.8	4.8	Chunyuan seafood plaza c qu no.8	0.941692	0.110162	0.0149383	1	0.75	0.634409	0.607717
191	4.1	4.1	Tian ya Wang Jie chuan Xiang seafood processing store (Fenghuang seafood plaza building 7no. c branch)	0.170711	0.0819812	0.0142627	0.666667	0.397059	0.989247	0.204716
192	3.7	3.7	Chongqing Hotel Yunguichuan	0.0699882	0.0614859	0.0139624	0.5	0.514706	0.247312	0.473741
193	4.2	4.2	Hunan people authentic Chuanxiang seafood (Fenghuang seafood plaza branch)	0.170679	0.129804	0.0139624	0.666667	0.382353	0.989247	0.204716
194	3.9	3.9	Jungang Restaurant (Sanya Bay Branch)	0.185791	0.102477	0.0138123	0.5	0.220588	0.817204	0.079314
195	2.9	2.9	Nanfuyuan Seafood Processing (First Market Branch)	0.427257	0.317677	0.0137747	0	0.367647	0.494624	0.570204
196	4.5	4.5	Shenhaiyan Seafood (Atlantis Branch)	0.00965105	0.111016	0.0136621	0.833333	0.529412	1	0.00214362
197	3.9	3.9	Hongma Seafood Shop (Hailuoyi Road Branch)	0.111129	0.0734415	0.0135871	0.5	0.352941	0.978495	0.00643087
198	4.3	4.3	Fisherman Kitchen Sichuan Style Seafood (Dadonghai Branch)	0.066885	0.0836892	0.0135871	0.666667	0.5	0.365591	0.445874
199	3.8	3.8	Huixincun seafood food stall	0.310097	0.175918	0.0134745	0.5	0.367647	0.967742	0.0846731
200	3.7	3.7	Feipo seafood branch	0.405129	0.170794	0.0133619	0.5	0.441176	0.569892	0.380493
201	3.7	3.7	Buqike Seafood Restaurant (Yiheng Night Market Branch)	0.569568	0.113578	0.0132868	0.5	0.441176	0.956989	0.355841
202	4.7	4.7	Hunan flavor wanghaixian restaurant (sanyawan branch)	0.169324	0.0990606	0.0131367	0.833333	0.397059	0.978495	0.204716
203	3.9	3.9	Haiyunjian seascape restaurant	0.100114	0.117848	0.0127238	0.5	0.132353	0.946237	0.116827
204	3.8	3.8	Zhouxiaomei Seafood (Locomotive Plaza Branch)	0.207125	0.0973527	0.0125361	0.5	0.132353	0.946237	0.00214362
205	4.2	4.2	Yuelai Seafood Theme Restaurant (Haitangwan Atlantis Branch)	0.0144757	0.0990606	0.0124611	0.666667	0.132353	0.967742	0.00535906
206	3.8	3.8	Tasty Life Private Cuisine Takeaway (Haitangwan Branch)	0.0153926	0.0760034	0.0123485	0.5	0.0882353	0.935484	0.0096463
207	4.3	4.3	Hainan charcoal hot spring huoyanzui goose	0.15661	0.1076	0.0122734	0.666667	0.308824	0.83871	0.121115
208	3.9	3.9	Hainan Spicy Chicken Guaiwei Cold Noodles (China Sanya Branch)	0.0446827	0.0751494	0.0119356	0.5	0.426471	0.688172	0.278671
209	3.8	3.8	Tom Fish Restaurant (Banshan Peninsula Branch)	0.0328632	0.126388	0.0119356	0.5	0.161765	0.892473	0.0364416
210	3.8	3.8	Huanghai Seafood Shop (Houhai Yixian Seascape Branch)	0.0236414	0.151153	0.0118605	0.5	0.0147059	0.946237	0.0825295
211	4.5	4.5	Li Guohui Seafood (Haitangwan Atlantis Branch)	0.00876675	0.102477	0.0116353	0.833333	0.514706	1	0.00214362
212	3.9	3.9	Haifulin seafood	0.0238024	0.119556	0.0112975	0.5	0.0147059	0.935484	0.0825295
213	4.3	4.3	Island Xiansheng Sichuan Style Seafood Chain Restaurant (Zhongfu Duty Free City Branch)	0.428	0.0478224	0.0111099	0.666667	0.573529	0.548387	0.496249
214	4.1	4.1	Guiruchu Food Source Seafood Hainan Cuisine (Duty Free City Branch)	0.0206292	0.087105	0.0110723	0.666667	0.0882353	1	0.00535906
215	3.8	3.8	Mingrun Seafood (Nanbianhai Branch)	0.306302	0.131512	0.0109597	0.5	0.147059	0.956989	0.14791
216	4.5	4.5	Jinnuo Sanya Bay Hainan Roasted Suckling Pig (Hailong Road Branch)	0.161608	0.0853971	0.0108847	0.833333	0.661765	0.913978	0.0953912
217	4.7	4.7	Zhusiling roast suckling pig	0.177803	0.134927	0.0108847	0.833333	0.191176	0.795699	0.091104
218	4.1	4.1	Houhai Courtyard Seafood Restaurant (Haichang Dream Sleepless City Branch)	0.0220111	0.0905209	0.0107721	0.666667	0.0735294	0.989247	0.00214362
219	4.3	4.3	Buzaike seafood hotpot wineshop	0.156977	0.058924	0.0106219	0.666667	0.147059	0.903226	0.0750268
220	3.8	3.8	Canaan Seafood Processing Shop (Youyi Seafood Plaza Branch)	0.718494	0.134073	0.0105844	0.5	0.602941	0.741935	0.621651
221	3.9	3.9	Octopus fish seafood gourmet world	0.0469817	0.128096	0.0105469	0.5	0.294118	0.827957	0.0493033
222	3.7	3.7	Sihaige seascape restaurant	0.0678755	0.175064	0.0105469	0.5	0.485294	0.505376	0.442658
223	3.8	3.8	Dingweixian Seafood Barbecue Food Stall (Longjiang Road Branch)	0.0202508	0.0905209	0.0104718	0.5	0.161765	1	0.00750268
224	3.7	3.7	Lashangxian Seafood Branch Chuanxiang Snack (Jiangqiangang Road Branch)	0.0316488	0.0811272	0.0104718	0.5	0.0147059	1	0.00535906
225	4.4	4.4	Tian ya Jing ge fisherman kitchen (Huanglong ST branch)	0.0976217	0.087105	0.010134	0.666667	0.117647	0.956989	0.115756
226	4.1	4.1	Miao chef seafood farmhouse	0.36259	0.0802733	0.00942086	0.666667	0.294118	1	0.156484
227	3.7	3.7	Yu zhi Wei chuan Yu seafood	0.169287	0.0947908	0.00930826	0.5	0.264706	0.827957	0.102894
228	3.3	3.3	Hai yuan Shu Xiang seafood restaurant	0.137308	0.280102	0.00908306	0.333333	0.264706	0.83871	0.14791
229	4.2	4.2	Haitang 68 global gourmet seafood supermarket	0.0195632	0.263877	0.0088954	0.666667	0.147059	0.967742	0.00750268
230	4.0	4	Yilong Seafood (Fenghuang Road Branch)	0.608074	0.264731	0.0086702	0.666667	0.558824	0.849462	0.0943194
231	4.0	4	Charcoal Pavilion Sanya Flavor BBQ (Haichang Dream Ocean Sleepless City Branch)	0.0217758	0.17848	0.00836993	0.666667	0.0735294	0.989247	0.00214362
232	3.6	3.6	Fuwan gourmet farmstead (Jia Pei le wan Li branch)	0.0272914	0.0777114	0.00829486	0.5	0.0147059	0.946237	0.00428725
233	3.9	3.9	Chunyuan seafood plaza d qu No.5 (Chunyuan seafood plaza branch)	0.93931	0.218617	0.00806966	0.5	0.735294	0.634409	0.605573
234	4.2	4.2	Zaolaotou Wenchang Zaomucu Hotpot (Haitangwan Atlantis Branch)	0.0113369	0.089667	0.00773186	0.666667	0.102941	0.978495	0.00214362
235	4.6	4.6	Conch Girl (First Market Branch)	0.485639	0.1076	0.00761926	0.833333	0.676471	0.408602	0.703108
236	4.3	4.3	Dingjixiang barbecue hotpot gun roast yiti (Jinjiling branch)	0.741768	0.0640478	0.00746913	0.666667	0.705882	0.731183	0.189711
237	4.6	4.6	Yexiangyuan Seafood Chuanxiang Cuisine (Sanya Bay Branch)	0.144324	0.106746	0.0074316	0.833333	0.264706	0.83871	0.14791
238	4.1	4.1	Paoge music restaurant	0.0995919	0.156277	0.00735653	0.666667	0.132353	0.946237	0.116827
239	3.9	3.9	Dingpinxian Xisha Haidiao Restaurant (Like Branch)	0.945966	0.33988	0.00694366	0.5	0.779412	0.55914	0.826367
240	3.5	3.5	Yazhou center fishing port	0.0472498	0.315115	0.0068686	0.5	0.0735294	1	0.00107181
241	4.8	4.8	Sichuan Xiaohailuo Seafood Restaurant (Yemeng Gallery Branch)	0.383306	0.0700256	0.00679353	1	0.647059	1	0.160772
242	3.6	3.6	Alan Jie seafood branch	0.015498	0.11614	0.00671846	0.5	0.147059	0.978495	0.0407288
243	3.9	3.9	Aliang seafood processing store (Fenghuang seafood plaza branch)	0.169686	0.0947908	0.00660586	0.5	0.397059	0.978495	0.209003
244	3.8	3.8	Juxiangrui Food House (Dadonghai Lijing Branch)	0.0697645	0.0614859	0.00638066	0.5	0.485294	0.83871	0.330118
245	4.4	4.4	No.7 Hunan flavor seafood (Fenghuang seafood plaza branch)	0.169307	0.0964987	0.00626806	0.666667	0.397059	0.978495	0.207931
246	3.9	3.9	An Jia Xiang chuan Xiang seafood process (Fenghuang seafood plaza branch)	0.171019	0.119556	0.006193	0.5	0.382353	0.989247	0.210075
247	3.9	3.9	Huangxiangyi Seafood Processing Shop (No.2 Branch) (Youyi Road Laigang Staff Branch)	0.7156	0.0734415	0.0058552	0.5	0.617647	0.731183	0.605573
248	4.0	4	Chuantou Black Pepper Luo Shi Xia Seafood (Sanya Chuantou Seafood Deduction Sleepless City Head Store)	0.483468	0.058924	0.00578013	0.666667	0.367647	0.956989	0.0418006
249	3.7	3.7	Xinzhao gourmet farmstead	0.0294371	0.0811272	0.0057426	0.5	0.0147059	0.946237	0.00428725
250	4.6	4.6	Yifenghe Seafood Plaza (Sanya Bay Yifenghe Life Plaza Branch)	0.144513	0.122972	0.00555493	0.833333	0.573529	0.935484	0.0632369
251	3.8	3.8	Xiao dolphin chain seafood restaurant (No.2 branch)	0.725253	0.11614	0.00514206	0.5	0.367647	0.903226	0.505895
252	3.6	3.6	Laolu Fish Pai (Hongsha Wharf Branch)	0.0155026	0.1076	0.00502946	0.5	0.147059	0.978495	0.0407288
253	3.9	3.9	Li Ji chuanmeizi seafood gourmet	0.148551	0.0760034	0.00499193	0.5	0.323529	0.774194	0.165059
254	4.1	4.1	Fenghuang seafood plaza	0.169034	0.0905209	0.00491686	0.666667	0.426471	0.978495	0.196141
255	3.8	3.8	Xia bing Xie Jiang Hao Chaoshan casserole porridge	0.418872	0.0640478	0.00487933	0.5	0.294118	0.978495	0.017149
256	3.6	3.6	Sanya Tanglaya Show Hotel-Xijinhui Western Restaurant	0.0958812	0.203245	0.00476673	0.5	0.147059	0.967742	0.0728832
257	4.1	4.1	Xinyun Hainan Cai seafood restaurant (Haitang Bay Linwang Branch)	0.026774	0.0734415	0.00446646	0.666667	0.147059	0.956989	0.0257235
258	4.4	4.4	Haitang Home Seafood Barbecue Farm House (Haitangwan Branch)	0.0201163	0.11614	0.00431633	0.666667	0.102941	0.989247	0.00428725
259	3.9	3.9	Hainan Houdao Seafood (Sanya Bay Branch)	0.722124	0.105038	0.0042788	0.5	0.602941	0.72043	0.629153
260	2.9	2.9	Fisherman Sichuan Style Seafood Chain Store Hainan Flavor (First Market Hejing Branch)	0.423627	0.246798	0.00424126	0	0.352941	0.494624	0.624866
261	3.7	3.7	Defuxuan seafood fishing port	0.0574758	0.321947	0.00420373	0.5	0.0588235	0.978495	0.0160772
262	3.8	3.8	Old northeast azhuge seafood branch	0.856887	0.0529462	0.00420373	0.5	0.647059	0.16129	0.923901
263	3.7	3.7	Laochuanyou seafood coarse grains cookshop (Longhai Town)	0.0287472	0.109308	0.00409113	0.5	0.0588235	0.946237	0.0267953
264	3.7	3.7	Spicy Life Seafood Takeaway (Yalongwan Branch)	0.0364825	0.12468	0.00390346	0.5	0.176471	0.645161	0.0493033
265	4.4	4.4	Sanzhixie seafood barbecue food stall	0.0101875	0.113578	0.00375333	0.666667	0.25	0.935484	0.0300107
266	3.8	3.8	Lufu cantonese cuisine seafood restaurant	0.370767	0.0631939	0.00356566	0.5	0.264706	0.860215	0.264737
267	3.7	3.7	Sihai Fishing Village (Linwang Boulevard Branch)	0.0246961	0.0674637	0.00352813	0.5	0.147059	0.924731	0.00857449
268	4.8	4.8	Xiang ha Zao Zhang Cu seafood hotpot (Atlantis branch)	0.00879606	0.0853971	0.00345306	1	0.75	1	0.00214362
269	3.3	3.3	Chuanxi seafood Hainan special restaurant	0.626723	0.125534	0.00341553	0.333333	0.323529	0.935484	0.400857
270	3.8	3.8	Huange Sichuan style seafood	0.169822	0.0777114	0.00341553	0.5	0.382353	0.989247	0.210075
272	3.6	3.6	Guo se Tian Xiang seafood process (Yalong bay baihuagu branch)	0.035958	0.108454	0.00319033	0.5	0.176471	0.580645	0.0493033
273	3.8	3.8	Chuan tou jun ge seafood process (chuantou seafood yanyi sleepless city branch)	0.478458	0.0742955	0.00311526	0.5	0.382353	0.967742	0.0353698
274	3.9	3.9	Xian tasty chicken coconut dross Cu	0.0260643	0.0794193	0.00300266	0.5	0.0588235	0.956989	0.0246517
275	3.6	3.6	Hehai seafood food stall Chongqing renjia (Xiari Department Store)	0.0707117	0.0683177	0.00289006	0.5	0.514706	0.236559	0.474812
276	3.8	3.8	Hong coral seafood e dong 1 pai no.3	0.186137	0.122972	0.002815	0.5	0.132353	0.935484	0.00214362
277	3.2	3.2	Chuanguixiang Restaurant Seafood Branch (Dadonghai Branch)	0.0790539	0.121264	0.00273993	0.333333	0.558824	0.204301	0.463023
278	4.5	4.5	Hongya seafood happy farmhouse (Haitangwan branch)	0.0151102	0.110162	0.0027024	0.833333	0.573529	0.935484	0.0525188
279	3.8	3.8	Xiangyu seaside seafood music restaurant	0.0995129	0.151153	0.00262733	0.5	0.132353	0.956989	0.116827
280	3.6	3.6	A Bao ye Xiang food shop (luneng branch)	0.156457	0.0529462	0.00262733	0.5	0.367647	0.903226	0.146838
281	3.5	3.5	Wuhu Xuan seascape restaurant	0.0606643	0.180188	0.0024772	0.5	0.455882	0.387097	0.435155
282	3.7	3.7	Xiao Chen Chuan Wei seafood	0.197825	0.0725875	0.00243967	0.5	0.132353	0.935484	0.00214362
283	3.9	3.9	Wenwu aquatic restaurant	0.0239778	0.24509	0.00243967	0.5	0.0147059	0.946237	0.0825295
285	3.6	3.6	Lidajie Muslim Seafood Shop (Train Head Wanren Seafood Plaza Branch)	0.201194	0.122972	0.001689	0.5	0.132353	0.946237	0.00214362
286	3.7	3.7	Maokai seafood processing store	0.385318	0.102477	0.00153887	0.5	0.294118	1	0.161844
287	3.5	3.5	Zhaoshengtian seafood processing store	0.723037	0.181896	0.00142627	0.5	0.205882	0.741935	0.624866
288	3.4	3.4	Sichuan Hotel (Dadonghai Branch)	0.0741768	0.0657558	0.00138873	0.333333	0.514706	0.236559	0.459807
289	3.8	3.8	Jiang Chef Seafood Processing Shop (Octopus Fish Shop)	0.0471195	0.0862511	0.00138873	0.5	0.294118	0.83871	0.0428725
290	2.9	2.9	Chuanyuyuan	0.754854	0.258753	0.00131367	0	0.161765	0.806452	0.654877
291	3.6	3.6	Lin Lao er Lao ban Zhang seafood fish steak	0.0155783	0.0982067	0.0012386	0.5	0.147059	0.978495	0.0407288
292	3.8	3.8	A nan Zheng chuan fish dang (Jixiang ST branch)	0.889731	0.160547	0.0012386	0.5	0.632353	0.376344	0.683816
293	3.6	3.6	Xia Shu Xie Sao	0.716596	0.0802733	0.0012386	0.5	0.573529	0.741935	0.606645
294	3.5	3.5	Muslim Dongsheng seafood farmhouse restaurant	0.159317	0.153715	0.00120107	0.5	0.308824	0.903226	0.152197
295	3.7	3.7	Yihai cafeteria seafood barbecue (Howard Johnson Guoguang Resort Hotel)	0.148393	0.22801	0.00116353	0.5	0.323529	0.913978	0.12433
297	3.3	3.3	Jubeixiang Seafood (First Market Yefengxiang Branch)	0.458883	0.172502	0.001126	0.333333	0.352941	0.387097	0.665595
298	3.5	3.5	Wuzhizhou Coral Hotel Coral Bar	0.00151118	0.194705	0.0010134	0.5	0	0.967742	0.0096463
299	3.5	3.5	Yun kitchen draft beers food plaza	0.0655325	0.0640478	0.0010134	0.5	0.5	0.193548	0.470525
300	3.7	3.7	Dongxing Fishing Port Seafood Sichuan Cuisine (Sanya Bay Branch)	0.123739	0.0913749	0.000863266	0.5	0.147059	0.989247	0.0493033
301	3.7	3.7	Wangwei Seafood Processing Shop (Xinhonggang Market Branch)	0.0473994	0.087959	0.000825733	0.5	0.294118	0.83871	0.0418006
302	3.6	3.6	Yuhuayuan seascape hotel-garden seascape restaurant	0.0710888	0.0819812	0.000750666	0.5	0.5	0.806452	0.335477
303	3.6	3.6	Zhuangjie Sichuan style seafood b dong 2 pai no.2 (wanren seafood plaza locomotive branch)	0.192664	0.135781	0.0006756	0.5	0.132353	0.935484	0.00214362
304	3.7	3.7	Haishang style restaurant	0.022905	0.139197	0.000638066	0.5	0.0147059	1	0
305	3.5	3.5	Tiantian Seafood (Chuan Xiang Shun Gebi Dadonghai Branch)	0.0636781	0.0734415	0.000600533	0.5	0.470588	0.333333	0.438371
307	3.0	3	Dongjiao Yelin chicken coconut (Haitang Branch)	0.0153496	0.339026	0.0004504	0.333333	0.102941	0.967742	0.00535906
308	3.7	3.7	Liu	0.942858	0.0777114	0.0004504	0.5	0.75	0.612903	0.605573
309	3.8	3.8	Island renjia (Houhai branch)	0.0235903	0.0734415	0.000412866	0.5	0.0147059	0.924731	0.0825295
310	3.6	3.6	Hai Yan pinxiancheng	0.0633638	0.089667	0.000375333	0.5	0.485294	0.430108	0.441586
311	3.7	3.7	Tasty Jia seafood processing store (octopus plaza branch)	0.0474306	0.0973527	0.000262733	0.5	0.294118	0.83871	0.0450161
312	3.5	3.5	Xiaomengge Seafood Barbecue (Yalongwan Branch)	0.0381104	0.058924	0.000262733	0.5	0.176471	0.709677	0.0535906
313	3.7	3.7	Xidao fisherman	0.0399241	0.212639	0.0001126	0.5	0.426471	0.946237	0.073955
314	2.9	2.9	Chongqing ren gourmet	0.168836	0.386849	0	0	0.279412	0.817204	0.101822
315	3.9	3.9	Shengyi grant restaurant seafood cafeteria (Sanya Bay Road Branch)	0.893228	0.211785	0.815374	0.5	0.558824	0.612903	0.747053
316	3.8	3.8	Hanfugong Zhengqi Seafood Hotpot Barbecue Buffet (Underground Style Street Branch)	0.963104	0.0751494	0.19491	0.5	0.705882	0.215054	0.949625
317	4.8	4.8	Wenchang Xiaolaodi Seafood Zaomucu Hotpot (Mingzhu Plaza Branch)	0.973998	0.0845431	0.161618	1	0.794118	0.623656	0.707395
318	4.4	4.4	Dayueyang seafood buffet xuanxuan (Sanya Bay Branch)	0.155876	0.333049	0.158428	0.666667	0.352941	0.849462	0.116827
319	3.9	3.9	Zhongchou Fish Paihuo Seafood Buffet (Jiefang Road Pedestrian Street Branch)	0.935474	0.138343	0.114927	0.5	0.720588	0.225806	0.95284
320	3.8	3.8	Marriott Yalong Bay Resort Marriott Cafe Seafood Buffet	0.0255099	0.246798	0.086777	0.5	0.102941	0.752688	0.0235798
321	3.7	3.7	Yi wan da Jin seafood noodles Zhou (dadonghai branch)	0.0497365	0.0341588	0.0862891	0.5	0.426471	0.602151	0.310825
322	4.5	4.5	Dayueyang seafood buffet xuanxuan (Haitangwan branch)	0.0233393	0.322801	0.0758924	0.833333	0.720588	0.978495	0.00321543
323	4.5	4.5	Nostalgic Kitchen Seafood Barbecue (Dadonghai Branch)	0.0720892	0.0811272	0.0750291	0.833333	0.470588	0.698925	0.468382
324	3.7	3.7	Yikele cafeteria seafood hotpot sashimi (Four Points by Sheraton Sanya) ...	0.7817	0.163108	0.0748039	0.5	0.5	0.774194	0.674169
325	3.7	3.7	Mumashao Seafood Sichuan Cuisine Ronghe Restaurant (Baihuagu Business Center Branch)	0.0357247	0.0768574	0.0729648	0.5	0.176471	0.623656	0.0514469
326	4.4	4.4	Ritz-Carlton Hotel Xian Store Barbecue Buffet Lobster Steak Seafood Le ...	0.0191522	0.53117	0.0691364	0.666667	0.117647	0.913978	0.0150054
327	4.2	4.2	Small Island Seafood Barbecue | Huokao Seafood (Sanya Bay Yemeng Gallery Branch)	0.162956	0.0572161	0.0650828	0.666667	0.161765	0.903226	0.096463
328	4.2	4.2	Shuiting Beach Restaurant Barbecue Seafood Live Band Haitangwan Westin Wine ...	0.0422214	0.318531	0.0639192	0.666667	0.0882353	0.967742	0.00750268
329	4.9	4.9	Huangchu little seafood Private Cuisine (San Ya Wan Ye Meng Chang Lang Branch)	0.178856	0.12468	0.0632436	1	0.661765	0.795699	0.091104
330	4.3	4.3	Nostalgic seafood grilled bar	0.0505253	0.0794193	0.0615171	0.666667	0.411765	0.645161	0.385852
331	3.7	3.7	Phoenix island resort hotel-seafood cafeteria	0.655052	0.151153	0.061367	0.5	0.0735294	0.978495	0.0760986
332	4.8	4.8	18 Degrees Seascape Seafood Barbecue (Dadonghai Branch)	0.0532161	0.0802733	0.057426	1	0.441176	0.516129	0.400857
333	3.7	3.7	Tianyu lawn seafood barbecue buffet BBQ	0.0376303	0.248506	0.0552115	0.5	0.176471	0.612903	0.0503751
334	3.7	3.7	Dangxiaoqi barbecue seafood crayfish (Yingbin Road Sanya Head Store)	0.651784	0.0862511	0.0543858	0.5	0.573529	0.752688	0.123258
335	4.1	4.1	Hui Chang wa sai huo seafood heniu barbecue buffet (Dadonghai branch)	0.066885	0.144321	0.0515708	0.666667	0.5	0.365591	0.445874
336	4.3	4.3	Chunyu Barbecue Seafood Brochette Small Lobster Small Crab (Sanya Bay Yemeng Gallery Branch)	0.752394	0.0811272	0.0435762	0.666667	0.529412	0.709677	0.711683
337	3.7	3.7	Howard Johnson Guoguang Resort Sanya Caribbean Seafood Barbecue BBQ	0.151577	0.196413	0.040536	0.5	0.338235	0.903226	0.125402
338	4.8	4.8	Qiongliuji seafood private cuisine (Sanya Bay Branch)	0.168538	0.105038	0.038847	1	0.294118	0.83871	0.117899
339	4.6	4.6	Jiu yang mei JIU barbecue seafood daka (Dadonghai branch)	0.0699679	0.0623399	0.0379086	0.833333	0.514706	0.172043	0.480171
340	3.7	3.7	Sanya kangnian hotel Zhu Xi seafood fangti buffet	0.141772	0.231426	0.0345306	0.5	0.323529	0.913978	0.111468
341	3.8	3.8	Sheraton Yalong Bay Hotel Spice Garden buffet seafood restaurant	0.0313483	0.251921	0.0306647	0.5	0.117647	0.666667	0.0332262
342	3.8	3.8	Apo Dongshan Mutton Shop (Honggang Seafood Wholesale Market Branch)	0.380114	0.119556	0.029914	0.5	0.397059	0.634409	0.323687
343	4.5	4.5	Hezhong stall roasted beef roasted seafood (Xiayangtian branch)	0.125956	0.0777114	0.0294636	0.833333	0.705882	0.849462	0.205788
344	4.0	4	Tangwei Restaurant Zaomucu Seafood (wuzhizhou Houhai Branch)	0.0230807	0.059778	0.0289006	0.666667	0.0147059	0.924731	0.0836013
345	4.1	4.1	Haitanggong Haiguiwan Seafood Theme Restaurant (Haichang Dream Sleepless City Branch)	0.0221615	0.0905209	0.0252975	0.666667	0.0882353	0.989247	0.00107181
346	4.8	4.8	Xiaohuoluo Qiqihar Barbecue (Pipixia Seafood Plaza Branch)	0.0433861	0.0700256	0.0230079	1	0.367647	0.946237	0.0407288
347	3.6	3.6	Sanya sunshine hotel fisherman seafood bianlu buffet	0.130096	0.137489	0.0219195	0.5	0.102941	0.795699	0.0246517
348	4.5	4.5	No.28 Yeshuxia Hainan giblet pot Hainan cuisine Sichuan style seafood (Linwang night market ...	0.0227126	0.0862511	0.0188793	0.833333	0.558824	0.795699	0.0675241
349	4.1	4.1	Xiaohuzi Sichuan style seafood (Haitangwan Fengtang Road Branch)	0.00980197	0.110162	0.0187291	0.666667	0.0882353	1	0.00214362
350	4.5	4.5	Ganhai exquisite seafood creative Cai	0.0218688	0.153715	0.0150509	0.833333	0.632353	0.989247	0.00107181
351	3.8	3.8	Xiaoxiang brochette bar seafood barbecue private cuisine (duty-free center branch)	0.0292261	0.0640478	0.0145254	0.5	0.0588235	0.946237	0.0267953
352	3.6	3.6	Yalongwan Hongshulin diyixian seafood restaurant	0.0357222	0.208369	0.0137372	0.5	0.220588	0.709677	0.0514469
353	3.9	3.9	Angus barbecue seafood hotpot buffet (Letiancheng branch)	0.0400702	0.058924	0.0122734	0.5	0.367647	0.88172	0.0439443
354	3.9	3.9	Peng Wang xing Li zhi mu roast chicken (seafood plaza 1 branch)	0.039227	0.100769	0.0121983	0.5	0.264706	0.989247	0.0203644
355	4.4	4.4	Hao freshness Sichuan style seafood barbecue (Haitangwan branch)	0.0130227	0.138343	0.0116729	0.666667	0.132353	0.978495	0.00535906
356	4.4	4.4	Hai Tang zhi Jia seafood barbecue happy farmhouse (Atlantis branch)	0.0205716	0.184458	0.00874526	0.666667	0.0882353	1	0.00535906
357	4.1	4.1	Jin Fuyuan bullfrog seafood dross vinegar (Taoyuan Road Branch)	0.0460537	0.0819812	0.00773186	0.666667	0.117647	0.956989	0.0718114
358	3.9	3.9	Yuxiang Qingyan Seafood Barbecue (Fengtang Road Branch)	0.00930561	0.0819812	0.00750666	0.5	0.0588235	1	0.00214362
359	3.4	3.4	Jiabin International Hotel (Wanjia Denghuo Seafood BBQ)	0.0911915	0.122118	0.00724393	0.333333	0.602941	0.344086	0.463023
360	3.7	3.7	Jia Jia Peng yi ge seafood barbecue	0.328786	0.0828352	0.006756	0.5	0.617647	0.870968	0.0535906
361	3.8	3.8	Mengyuan roast lamb leg seafood barbecue snack	0.0674892	0.0836892	0.00671846	0.5	0.5	0.247312	0.475884
362	3.8	3.8	Honggang seafood wholesale market	0.380477	0.255337	0.0064182	0.5	0.382353	0.623656	0.308682
363	3.3	3.3	Yiyi lakeside restaurant seafood barbecue jingniang	0.00715428	0.0657558	0.0064182	0.333333	0.294118	0.946237	0.0385852
364	3.8	3.8	Banbianhai seafood barbecue happy farmhouse	0.0211156	0.0956447	0.0064182	0.5	0.102941	1	0.00428725
365	3.8	3.8	Jia ren Huang Ji seafood barbecue	0.429315	0.0811272	0.0059678	0.5	0.426471	0.569892	0.374062
366	3.8	3.8	Abao seafood chuanxiang barbecue (Fenghuang seafood plaza branch)	0.156417	0.0819812	0.00547986	0.5	0.367647	0.946237	0.146838
367	4.0	4	Haijiao No.9 Seafood Barbecue Bar (Haitangwan Duty Free City Branch)	0.0287707	0.0649018	0.0051796	0.666667	0.0588235	0.924731	0.0267953
368	4.3	4.3	Nanbowan Seafood Barbecue Food Stall (Longjiang Road Branch)	0.0168215	0.087105	0.00435386	0.666667	0.132353	1	0.00214362
369	4.0	4	Sanya Yuanyuan seafood barbecue	0.135062	0.0768574	0.00420373	0.666667	0.132353	1	0.0321543
370	3.7	3.7	Danyueya seafood barbecue	0.0660188	0.0999146	0.00386593	0.5	0.5	0.365591	0.445874
371	3.7	3.7	Luhuo legend laodifang seafood barbecue private cuisine	0.0734153	0.0700256	0.003378	0.5	0.426471	0.946237	0.022508
372	3.4	3.4	Midnight Food Store Barbecue Seafood Shop (Duty Free Chengzhongxin Branch)	0.029202	0.058924	0.00277746	0.333333	0.0588235	0.946237	0.0267953
373	3.7	3.7	Qiqihar barbecue (Longxing seafood plaza branch)	0.405631	0.05807	0.0024772	0.5	0.323529	1	0.212219
374	3.6	3.6	Xuexiang small lobster seafood barbecue	0.125024	0.0572161	0.00176407	0.5	0.705882	0.849462	0.200429
375	3.6	3.6	Xixiaji music snack bar seafood barbecue crayfish	0.246582	0.0717336	0.00176407	0.5	0.588235	0.580645	0.222937
376	3.7	3.7	Wanger Inner Mongolia Grilled Lamb Leg (Pipixia Seafood Plaza Branch)	0.0429074	0.0606319	0.00150133	0.5	0.367647	0.935484	0.0418006
377	3.8	3.8	San shun Jin Korean barbecue Xiaoluzi brochette seafood daka	0.0235903	0.0350128	0.00131367	0.5	0.0147059	0.924731	0.0825295
378	3.4	3.4	88 seafood Zhou	0.0230235	0.0350128	0.000487933	0.333333	0.0147059	0.924731	0.0836013
379	3.7	3.7	Lanjie barbecue grilled fish bullfrog seafood	0.166254	0.0734415	0.000187667	0.5	0.397059	0.83871	0.14791
380	3.8	3.8	Yingbin Hotel-Ocean Theme Hailan Restaurant (Yalongwan Yingbin Hotel Branch)	0.0365527	0.185312	0.166047	0.5	0.176471	0.623656	0.0557342
381	3.9	3.9	Tao Undersea Restaurant Mermaid Buffet Undersea Tunnel (Tianfang Intercontinental Degree ...	0.0391175	0.538002	0.194648	0.5	0.0588235	0.967742	0.00535906
383	3.7	3.7	MGM Resort Hotel-Chi Pan buffet barbecue restaurant	0.0345978	0.288642	0.150283	0.5	0.205882	0.795699	0.0482315
384	3.6	3.6	Mangrove Hotel Paul's Kitchen	0.0214306	0.198121	0.0283376	0.5	0.132353	0.978495	0.0107181
385	4.2	4.2	Shui Xie hai bian cafeteria lobster beef steak goose liver durian barbecue hai ...	0.0109233	0.63877	0.0167774	0.666667	0.102941	0.935484	0.00750268
386	3.9	3.9	Haomen brochette (Haowei Qilin Hotel Branch)	0.785304	0.0930828	0.0119731	0.5	0.911765	0.247312	0.682744
387	4.8	4.8	Glutton Xia spicy small lobster chilli crab (Yingbin Road Danzhou Community Branch)	0.49706	0.0563621	0.00968359	1	0.5	0.731183	0.0943194
388	3.7	3.7	Kung Fu Maxiao (Shangpin Street Branch)	0.632233	0.0691716	0.0395976	0.5	0.955882	0.225806	0.526259
389	3.7	3.7	Wangji Xiakehang (Tongxin Road Branch)	0.0429308	0.0794193	0.0066434	0.5	0.367647	0.935484	0.0407288
390	3.3	3.3	Jiuwei Lobster Grilled Fish (Shangpin Street Branch)	0.699069	0.0691716	0.00626806	0.333333	0.441176	0.129032	0.658092
391	3.9	3.9	Countryside tou lobster (shangpin ST branch)	0.662645	0.0845431	0.00480426	0.5	0.941176	0.268817	0.718114
392	4.7	4.7	Wangji Xiakehang (Shangdong Coast Branch)	0.729223	0.104184	0.00465413	0.833333	0.544118	0.88172	0.140407
393	3.7	3.7	Sunguniang braised prawns (Jinjiling branch)	0.729526	0.135781	0.00364073	0.5	0.558824	0.795699	0.121115
394	3.8	3.8	Aqing lobster snack	0.785414	0.0836892	0.0032654	0.5	0.911765	0.247312	0.681672
395	4.0	4	Xiadao small lobster frog grilled fish	0.596226	0.0649018	0.00285253	0.666667	0.882353	0.430108	0.649518
396	3.7	3.7	Koufu fish mutton xian tasty small lobster (Haitangwan branch)	0.0212919	0.0666097	0.00150133	0.5	0.132353	0.817204	0.0643087
397	4.0	4	Shanghechu Hu' nan restaurant (Shibu farm branch)	0.400448	0.0538002	0.0003378	0.666667	0.294118	0.989247	0.017149
399	3.9	3.9	Yalongwan hilton cafeteria	0.0195347	0.23228	0.0550989	0.5	0.102941	0.741935	0.017149
400	4.0	4	Yuehai Terrace Seascape Cafeteria (Sanya Harman Resort Hotel)	0.0466023	0.194705	0.0192546	0.666667	0.426471	0.677419	0.285102
401	4.0	4	Wa kao grilled bullfrog crayfish (Chunyuan branch)	0.951923	0.0538002	0.0702248	0.666667	0.75	0.655914	0.644159
402	4.0	4	Bajie Barbecue Liehuo Beef Small Lobster (Mingzhu Plaza Branch)	0.96503	0.087105	0.0189543	0.666667	0.779412	0.473118	0.824223
404	4.2	4.2	Xi JIU Tian la Fei ge barbecue food stall (Dadonghai branch)	0.0650775	0.0836892	0.00120107	0.666667	0.5	0.322581	0.444802
405	4.5	4.5	Jiu Wan Li Haowang Brochette Bar (Foreign Trade Road Branch)	0.754279	0.059778	0.000863266	0.833333	0.529412	0.698925	0.714898
406	4.0	4	Niu huo Hao Zhai discount-style barbecue supermarket (No.2 Middle School)	0.793526	0.0717336	0.046166	0.666667	0.705882	0.0322581	0.942122
407	4.6	4.6	Dafuhao barbecue wine field (Zehua Shangdong Coast Branch)	0.731597	0.105892	0.0184289	0.833333	0.529412	0.88172	0.139335
408	4.7	4.7	Chicken coconut (Sanya Bay Branch)	0.148995	0.119556	0.469992	0.833333	0.264706	0.827957	0.107181
409	4.6	4.6	Chicken coconut (Haitangwan Branch)	0.0214	0.133219	0.413317	0.833333	0.147059	0.978495	0.0096463
410	3.8	3.8	Shiwei restaurant Hainan Cai (Dadonghai branch)	0.0463544	0.0717336	0.383741	0.5	0.426471	0.688172	0.259378
411	4.7	4.7	Coconut Chicken chicken coconut (Haitang 68 Global Food Shop)	0.0198128	0.114432	0.377548	0.833333	0.147059	0.967742	0.00750268
412	3.9	3.9	Zaolaotou Wenchang Zaomucu Hotpot (No.1 Market Branch)	0.409691	0.0751494	0.345757	0.5	0.647059	0.483871	0.468382
413	3.9	3.9	Jinmin House chicken coconut (Hexi Road Branch)	0.973916	0.059778	0.330143	0.5	0.808824	0.602151	0.771704
414	4.2	4.2	Chicken coconut (Dadonghai Branch)	0.047028	0.113578	0.328792	0.666667	0.426471	0.666667	0.305466
415	4.4	4.4	Chicken coconut (Yalong Bay Head Store)	0.025284	0.125534	0.306459	0.666667	0.147059	0.83871	0.0192926
416	4.1	4.1	Liuji Hainan Flavor chicken coconut (Sanya Bay Yemeng Gallery Branch)	0.755254	0.0853971	0.267875	0.666667	0.529412	0.688172	0.71597
417	4.8	4.8	Mengdada chicken coconut (Qingrenqiao Branch)	0.744062	0.101623	0.26521	1	0.779412	0.204301	0.89925
418	4.8	4.8	Mengdada chicken coconut (Haitangwan Branch)	0.0256804	0.0982067	0.243816	1	0.661765	0.924731	0.0246517
419	4.7	4.7	Mengdada chicken coconut (Sanya Bay Flagship Store)	0.15713	0.106746	0.227715	0.833333	0.367647	0.903226	0.140407
420	4.8	4.8	Nanhai Licun Sanya Ethnic Cuisine (Yalongwan Baihuagu Branch)	0.0348755	0.118702	0.220621	1	0.470588	0.623656	0.0546624
421	4.8	4.8	Mengdada chicken coconut (Yalongwan Forest Park Branch)	0.0104208	0.105038	0.215817	1	0.25	0.935484	0.0289389
422	3.8	3.8	Xiangxiang Hainan cuisine restaurant	0.191971	0.0964987	0.201516	0.5	0.323529	0.924731	0.0546624
423	4.2	4.2	Chicken coconut (Yemeng Gallery Branch)	0.695083	0.129804	0.19979	0.666667	0.397059	0.892473	0.445874
424	4.5	4.5	Chicken coconut (Mingzhu Plaza Branch)	0.987752	0.123826	0.192959	0.833333	0.779412	0.397849	0.807074
425	4.4	4.4	Dongrong Hainan Private Cuisine (Yalong Bay Dongrong Food Plaza Branch)	0.0249283	0.106746	0.191157	0.666667	0.117647	0.709677	0.0267953
426	3.7	3.7	Liangji chicken coconut Sichuan Cuisine Seafood Restaurant (Yalong Bay Yatai Business Center Branch)	0.033244	0.087959	0.183463	0.5	0.191176	0.645161	0.0589496
427	4.5	4.5	Dongrong Hainan Private Cuisine (Haitang 68 Global Food Street Branch)	0.0193962	0.115286	0.181398	0.833333	0.147059	0.967742	0.00750268
428	4.6	4.6	Mengdada chicken coconut (Yemeng Gallery Branch)	0.723558	0.112724	0.161543	0.833333	0.397059	0.903226	0.512326
429	4.5	4.5	Motuo Stone Pot chicken coconut Dong Goat (Dadonghai Branch)	0.0167264	0.0734415	0.157865	0.833333	0.117647	0.913978	0.039657
430	3.8	3.8	Nongzai Wenchang Chicken Rice chicken coconut (Baihuagu Branch)	0.035092	0.0691716	0.147243	0.5	0.176471	0.623656	0.0546624
431	3.5	3.5	Longquan Ren chicken coconut (Sanya Flagship Store)	0.664019	0.0905209	0.143302	0.5	0.117647	0.72043	0.42015
432	4.7	4.7	Yanjiangji Family Banquet China Time-honored Authentic Hainan Cuisine (Haitangwan Branch)	0.0254059	0.130658	0.141951	0.833333	0.573529	0.924731	0.00750268
433	4.0	4	Yanjiang Hainan Chicken Rice Shop China Time-honored (Duty Free Phase II Branch)	0.0348993	0.11187	0.125962	0.666667	0.0882353	0.967742	0.00857449
434	3.9	3.9	Qiongcaiwang Hainan Cai (Sanya Branch)	0.0201264	0.131512	0.121383	0.5	0.161765	0.88172	0.0535906
436	3.5	3.5	Haiya restaurant (Xinfeng road branch)	0.60221	0.088813	0.120294	0.5	0.338235	0.623656	0.386924
437	4.1	4.1	Original Zhuzhang chicken coconut Zaomucu (Lanhai Shopping Plaza Branch)	0.697159	0.0742955	0.119318	0.666667	0.867647	0.526882	0.43194
438	4.5	4.5	Tai Qiong Bai nian Zao Cu seafood hotpot (Pearl Plaza Branch)	0.972725	0.142613	0.115828	0.833333	0.779412	0.462366	0.778135
439	4.4	4.4	Qiongyaoji (Sanya Bay Yemeng Gallery Branch)	0.154484	0.113578	0.103029	0.666667	0.338235	0.849462	0.115756
440	4.2	4.2	Sanzhi Chicken chicken coconut (Sanya Bay Mangrove Branch)	0.683187	0.0853971	0.102316	0.666667	0.661765	0.817204	0.143623
441	4.6	4.6	Yanjiang Hainan Chicken Rice Shop Chinese Laohao (Lanhai Shopping Plaza Branch)	0.698746	0.0905209	0.102016	0.833333	0.867647	0.526882	0.436227
442	4.8	4.8	Qiong Xiao Ye chicken coconut	0.0755477	0.0956447	0.100664	1	0.514706	0.27957	0.458735
443	3.8	3.8	Shiwei restaurant Hainan Cai (Yalongwan branch)	0.0355609	0.0828352	0.100176	0.5	0.176471	0.591398	0.0514469
444	4.6	4.6	Qiongxiangge Hainan Private Cuisine (Yalongwan Branch)	0.000471176	0.0973527	0.0937957	0.833333	0.191176	0.989247	0.0203644
445	4.3	4.3	Yanjiang Hainan Chicken Rice Shop China Time-honored (Baihuagu Branch)	0.035577	0.105038	0.0911309	0.666667	0.176471	0.623656	0.0514469
446	4.8	4.8	Chicken coconut (Yalong Bay Gloria Branch)	0.0246877	0.104184	0.0900049	1	0.308824	0.83871	0.0192926
447	4.8	4.8	Yexiaoai chicken coconut (Atlantis Branch)	0.0103733	0.106746	0.0776564	1	0.691176	0.989247	0.00214362
448	4.8	4.8	Tai Qiong Bai nian Zao Cu seafood hotpot (Dadonghai branch)	0.0852221	0.135781	0.0770559	1	0.529412	0.419355	0.49089
449	4.5	4.5	Qionger dross Cu seafood (Yemeng Gallery Branch)	0.711701	0.141759	0.0762302	0.833333	0.397059	0.892473	0.460879
450	4.5	4.5	Tai Qiong Bai nian Zao Cu seafood hotpot (Yalongwan branch)	0.0339779	0.140051	0.0752543	0.833333	0.191176	0.645161	0.0578778
451	4.5	4.5	Hainan chicken coconut Hotel (Fishing Village Branch)	0.157714	0.0725875	0.074316	0.833333	0.411765	0.795699	0.129689
452	3.9	3.9	Tianyu restaurant yeyuan Hainan cuisine restaurant	0.0361593	0.11187	0.0695868	0.5	0.191176	0.623656	0.0525188
453	4.2	4.2	Nan 'an chicken coconut (Jiefang Road Pedestrian Street Branch)	0.938455	0.0614859	0.069324	0.666667	0.705882	0.215054	0.94105
454	4.8	4.8	Coconut Chicken chicken coconut (Yalong Bay Dongrong Food Plaza Branch)	0.0251865	0.0802733	0.0690613	1	0.705882	0.698925	0.0278671
455	4.0	4	Nongzai Wenchang Chicken Rice chicken coconut (wuzhizhou Houhai Branch)	0.0223892	0.0546541	0.068686	0.666667	0.0147059	0.924731	0.0836013
456	3.7	3.7	Long Jia Bao Luo fen (Dadonghai branch)	0.0468476	0.0179334	0.0661712	0.5	0.426471	0.677419	0.281886
457	4.7	4.7	Motuo Stone Pot chicken coconut Dong Goat (Sanya Bay Branch)	0.889403	0.0760034	0.0659085	0.833333	0.632353	0.397849	0.681672
458	4.1	4.1	Chayu Hainan Chicken Rice Private Cuisine (Yalongwan Head Store)	0.00576586	0.117848	0.0652329	0.666667	0.294118	0.946237	0.0407288
459	4.6	4.6	Yard chicken coconut (Haijiao Yard Food City Branch)	0.152963	0.089667	0.0626806	0.833333	0.338235	0.849462	0.115756
460	4.1	4.1	Jinmin Store Original chicken coconut (Yuya Road Branch)	0.017221	0.0563621	0.061367	0.666667	0.132353	0.956989	0.039657
461	3.9	3.9	Xiangxiaotu Seafood chicken coconut Zaomucu Hainan Cuisine (Sanya Bay Yemeng Gallery Branch)	0.864943	0.0819812	0.0603911	0.5	0.544118	0.688172	0.754555
462	4.1	4.1	Laoyumin Seafood Restaurant (Houhai Branch)	0.0231166	0.0623399	0.0592651	0.666667	0.0147059	0.924731	0.0836013
463	4.7	4.7	Tai Qiong Bai nian Zao Cu seafood hotpot (Haitangwan branch)	0.0183452	0.145175	0.0533724	0.833333	0.529412	1	0.00428725
464	3.9	3.9	Shiwei restaurant Hainan cuisine (Lanhai shopping plaza branch)	0.699866	0.0666097	0.0522839	0.5	0.867647	0.526882	0.437299
465	4.7	4.7	Feima Seafood chicken coconut Tianyuan Environmental Restaurant (Haitangwan Branch)	0.0183335	0.117848	0.0519836	0.833333	0.5	1	0.0235798
466	3.8	3.8	Hailifang Hotel-Menglifang Restaurant (Sanya Bay Branch)	0.185136	0.0606319	0.050107	0.5	0.220588	0.784946	0.0771704
467	4.7	4.7	Qiongxiangge Hainan Private Cuisine (Haitangwan Branch)	0.0169057	0.109308	0.0499193	0.833333	0.632353	1	0.00428725
468	4.8	4.8	Hai nan Zao Zhang Cu seafood hotpot (Houhai branch)	0.0234871	0.0811272	0.049056	1	0.5	0.924731	0.0825295
470	3.9	3.9	Shengyi grant restaurant Hainan flavor Chinese restaurant (Shengyi restaurant)	0.893901	0.0546541	0.0485681	0.5	0.544118	0.645161	0.735263
471	4.2	4.2	Wenchang Laojie Bojifan (Dadonghai Branch)	0.0461627	0.1076	0.0483054	0.666667	0.426471	0.677419	0.282958
472	4.3	4.3	Original Zhuzhang chicken coconut (Haitangwan Duty Free City Branch)	0.0348202	0.110162	0.0477048	0.666667	0.0735294	0.967742	0.00857449
473	3.8	3.8	Shiwei restaurant Hainan Cai (youth song branch)	0.773909	0.0691716	0.0474796	0.5	0.735294	0.698925	0.261522
474	3.9	3.9	MGM Resort Hotel-Pinju Hainan Restaurant	0.0345978	0.160547	0.0450775	0.5	0.205882	0.795699	0.0482315
475	4.5	4.5	Zhangxiaoye chicken coconut Hainancai (Houhai Branch)	0.0233831	0.0828352	0.044477	0.833333	0.661765	0.924731	0.0836013
476	4.0	4	Yanjiang Hainan Cuisine (Dadonghai Branch)	0.0462564	0.087959	0.0438764	0.666667	0.426471	0.677419	0.27224
477	4.5	4.5	Dashu seafood Lao Hainan dross Cu (Haitang 68 Global Food Street Branch)	0.0196685	0.114432	0.0434636	0.833333	0.529412	0.967742	0.00750268
478	3.4	3.4	Tengfeiqiong cookshop Hainan original lettuce (Yalongwan branch)	0.0349851	0.0811272	0.0432759	0.333333	0.176471	0.645161	0.0535906
479	2.9	2.9	Feng fan Hao Shi Wei (Baihuagu shopping center branch)	0.0343294	0.0819812	0.0407612	0	0.191176	0.645161	0.0557342
480	3.7	3.7	Shiwei restaurant Hainan cuisine (duty-free city phase 2 branch)	0.0346196	0.0939368	0.0403858	0.5	0.0735294	0.967742	0.00750268
481	4.1	4.1	Hao impression chicken coconut flagship shop	0.0896162	0.0546541	0.0403483	0.666667	0.147059	0.956989	0.0525188
482	4.2	4.2	Nongzai Wenchang Chicken Rice chicken coconut (Yinyun Seascape Resort Hotel)	0.0644839	0.058924	0.0398979	0.666667	0.117647	0.870968	0.0664523
483	4.6	4.6	Island Coconut Forest Hainan Cuisine Oriental Roasted Suckling Pig (Haitangwan Atlantis Branch)	0.00792954	0.111016	0.038922	0.833333	0.485294	1	0
484	4.5	4.5	Dongrong Hainan Private Cuisine (San Ya Wan Yi Feng He Life Plaza Branch)	0.14048	0.0999146	0.0376459	0.833333	0.573529	0.903226	0.0632369
485	4.8	4.8	Ye Xiang Xiao Lao di seafood dross vinegar hotpot (San ya wan yi xian seascape branch)	0.752637	0.0811272	0.0358818	1	0.470588	0.795699	0.635584
486	4.6	4.6	Zhangxiaofan Hainan Chicken (Wenming Road Branch)	0.774469	0.0478224	0.0353188	0.833333	0.75	0.150538	0.915327
487	4.6	4.6	Li Gu Gu De chicken coconut (Dadonghai Branch)	0.0698664	0.0845431	0.034906	0.833333	0.514706	0.172043	0.481243
488	3.8	3.8	Strait Hainan cuisine restaurant (Dadonghai Baohong branch)	0.0849243	0.0734415	0.0346432	0.5	0.514706	0.494624	0.49089
489	4.8	4.8	Ningju crackling Dong goat Hainan famous dish (Hong Shu Mi Jie branch)	0.637266	0.105038	0.0345682	1	0.602941	0.795699	0.13612
490	3.8	3.8	Zhujia restaurant	0.0269118	0.0683177	0.0344556	0.5	0.0588235	0.956989	0.0235798
491	3.9	3.9	Shiwei restaurant Hainan Cai (Tiancheng Shopping Mall Branch)	0.952775	0.0708796	0.0325414	0.5	0.705882	0.225806	0.949625
492	3.8	3.8	Crowne Plaza Sanya Bay Resort-Shanhailou Chinese Restaurant	0.161108	0.148591	0.0322411	0.5	0.132353	0.935484	0.0310825
493	3.7	3.7	Goose Mansion (Tongxin Home Pipixia Plaza Branch)	0.0428085	0.0631939	0.032091	0.5	0.367647	0.924731	0.0418006
494	4.2	4.2	Park hyatt sanya sun bay yueting	0.0112777	0.380871	0.031528	0.666667	0	1	0.00321543
495	4.8	4.8	Xiang ha Zao Zhang Cu seafood hotpot (Hekoule snack city branch)	0.985425	0.110162	0.0314904	1	0.779412	0.408602	0.807074
496	3.5	3.5	Meet chicken coconut Qiongcai Seafood (Yalong Bay Aolai Branch)	0.00609614	0.0777114	0.0313403	0.5	0.323529	0.935484	0.0385852
497	3.5	3.5	Xin Hainan seafood ronghecai (Baihuagu branch)	0.0356438	0.0922289	0.0307022	0.5	0.176471	0.655914	0.0514469
498	4.5	4.5	Original Zhuzhang chicken coconut (Yalongwan Branch)	0.035092	0.0794193	0.0301392	0.833333	0.617647	0.623656	0.0546624
499	4.5	4.5	Duoli Wenchang Chicken Hainan Chicken Rice (No.1 Harbour City Branch)	0.942705	0.089667	0.0300642	0.833333	0.705882	0.268817	0.943194
500	4.6	4.6	Tai Qiong Bai nian Zao Cu seafood hotpot (Sanya Bay Branch)	0.175675	0.137489	0.029839	0.833333	0.235294	0.784946	0.0857449
501	4.3	4.3	Poly Gloria Hotel Sanya Fisherman	0.0231837	0.334757	0.0292009	0.666667	0.132353	0.978495	0.00321543
502	3.8	3.8	Juweixuan seascape Chinese restaurant afternoon tea Hainan cuisine Cantonese cuisine Four Points by Sheraton Sanya wine ...	0.777111	0.123826	0.0290132	0.5	0.485294	0.763441	0.6806
503	3.6	3.6	Xiang Jie Bao Luo fen (Xinmin ST branch)	0.427657	0.0145175	0.0288256	0.5	0.602941	0.505376	0.548767
504	4.3	4.3	Ye Xiang Xiao Lao di seafood dross vinegar hotpot (Wuzhizhou Houhai branch)	0.0235511	0.087959	0.0283752	0.666667	0.0147059	0.924731	0.0825295
505	4.6	4.6	Lao taste jiacai	0.0389465	0.0836892	0.0280374	0.833333	0.176471	0.731183	0.0578778
506	4.4	4.4	Island Yelin Hainan Cuisine Oriental Roasted Suckling Pig (Yalongwan Branch)	0.00426688	0.0862511	0.0266862	0.666667	0.176471	0.989247	0.0107181
507	4.0	4	Haitangwan Judingxiang Seafood Restaurant (Haichang Dream Sleepless City Branch)	0.0219704	0.0973527	0.026461	0.666667	0.0735294	0.989247	0.00214362
508	3.9	3.9	Original Advocacy chicken coconut Hainan Time-honored Store (Hailv Duty Free Shop)	0.065497	0.0734415	0.0261607	0.5	0.441176	0.903226	0.0771704
509	4.0	4	Wenchang Xiao Lao di Zao Cu	0.00984728	0.0785653	0.0259355	0.666667	0.0882353	1	0.00214362
510	3.7	3.7	Tianranzui goose (Yiheng branch)	0.600393	0.0964987	0.0246594	0.5	0.455882	0.913978	0.374062
511	4.2	4.2	Hai nan Zao Zhang Cu seafood hotpot (mijie branch)	0.636643	0.0990606	0.0243967	0.666667	0.602941	0.795699	0.135048
512	4.4	4.4	Xi Xin Wei zhi Xiang Yao chicken Hainan Cai (Tianya head store)	0.0852505	0.0614859	0.0242465	0.666667	0.117647	0.956989	0.109325
513	4.2	4.2	Crowne Plaza Sanya Haitang Bay Renheng Caifeng Building	0.033559	0.189582	0.024209	0.666667	0.102941	1	0.00750268
514	4.7	4.7	Xiaobaide Oriental Roasted Suckling Pig (Haitangwan Branch)	0.00999154	0.205807	0.0241339	0.833333	0.676471	1	0.00214362
515	4.3	4.3	Wugeng Hainan chicken soup (Sanya Bay Branch)	0.740915	0.0666097	0.0238712	0.666667	0.558824	0.741935	0.623794
516	3.8	3.8	Pullman hotel-shuirunxuan Hainan cuisine restaurant	0.0189151	0.131512	0.0230455	0.5	0.117647	0.709677	0.0214362
517	3.8	3.8	Feipo sisters snack bar	0.0234781	0.0461144	0.0223323	0.5	0.0147059	0.924731	0.0825295
518	3.5	3.5	Poinsettia Hainan Flavor Restaurant (Yalong Bay Global City Hotel)	0.0269917	0.0862511	0.0222573	0.5	0.132353	0.892473	0.0150054
519	4.3	4.3	Tianfu Chinese restaurant Guangdong cuisine Hainan cuisine Shengmeng seafood (Tianfang Intercontinental Holiday Wine ...	0.0385759	0.225448	0.021394	0.666667	0.0882353	0.967742	0.00643087
520	4.5	4.5	Yexiao Aiqiong Master	0.00102647	0.0845431	0.0211688	0.833333	0.191176	0.989247	0.0214362
521	3.8	3.8	Xin hai fu he le Xie porridge store (sanya branch)	0.907501	0.0751494	0.020831	0.5	0.779412	0.408602	0.836013
522	4.1	4.1	Qiongweixian Hainan Wenchang Chicken Zaomucu Seafood Hotpot (Yalong Bay Yatai Center ...	0.0334709	0.0666097	0.020268	0.666667	0.191176	0.645161	0.0600214
523	4.8	4.8	Motuo Stone Pot chicken coconut Dong Goat (Haitangwan Branch)	0.0211657	0.0794193	0.0195549	1	0.720588	0.827957	0.0643087
524	4.7	4.7	Tang Li ge Tang chicken coconut (Tianya Town Branch)	0.0964761	0.105038	0.0194423	0.833333	0.573529	0.946237	0.116827
525	3.8	3.8	Hengsheng Hainan fen (shangpin ST branch)	0.64018	0.0128096	0.0183163	0.5	0.955882	0.215054	0.530547
526	4.6	4.6	Xiannaxuan Farmhouse (Wanren Locomotive Branch)	0.243269	0.0606319	0.0182412	0.833333	0.161765	0.956989	0.00643087
527	4.2	4.2	Yuanli coconut milk chicken dross vinegar (Dadonghai branch)	0.074051	0.058924	0.0175656	0.666667	0.529412	0.193548	0.470525
528	3.9	3.9	Xiang LAN fen Fang Hainan special snacks (shangpin ST boulevard branch)	0.682788	0.0486763	0.0170401	0.5	0.941176	0.139785	0.712755
529	3.9	3.9	Yalongwanlao kitchen Hainan home-cooked Wei	0.0262886	0.0947908	0.0165897	0.5	0.132353	0.698925	0.0310825
530	4.6	4.6	Yexiaoai chicken coconut	0.0349204	0.100769	0.0163645	0.833333	0.205882	0.967742	0.00857449
531	4.2	4.2	Lijia litchi mu roast chicken (Yalongwan branch)	0.00117182	0.058924	0.0162144	0.666667	0.191176	0.989247	0.0214362
532	3.9	3.9	Nongzai Wenchang Chicken Rice chicken coconut (Lizhigou Letiancheng Branch)	0.0399678	0.0700256	0.0161393	0.5	0.367647	0.88172	0.0439443
533	4.4	4.4	Ye ye de dong goat Hainan famous dish Wenchang chicken (San ya wan ye Meng Chang lang branch)	0.156132	0.0913749	0.0159517	0.666667	0.367647	0.946237	0.148982
534	4.1	4.1	Original Zhuzhang chicken coconut (Dong Station Branch)	0.430282	0.0674637	0.0155763	0.666667	0.338235	0.956989	0.0278671
535	4.8	4.8	Xiaomeiren Yu seafood dross vinegar hotpot (Atlantis branch)	0.021024	0.0905209	0.0153511	1	0.382353	1	0.00428725
536	4.1	4.1	Banjianghong seafood dross vinegar hotpot traditional Hainan cuisine (Sanya Bay Seascape Branch)	0.915119	0.0649018	0.0145629	0.666667	0.647059	0.451613	0.853162
537	4.5	4.5	Yue Hainan Privacy Kitchen Seafood Roasted Suckling Pig (Sanya Bay Yemeng Gallery Branch)	0.162947	0.128096	0.0139624	0.833333	0.161765	0.903226	0.096463
538	3.6	3.6	Liguo restaurant	0.780432	0.05807	0.0131742	0.5	0.691176	0.107527	0.937835
539	3.9	3.9	Island Coconut Forest Hainan Cuisine chicken coconut (Hengda Branch)	0.0231712	0.0905209	0.0131742	0.5	0.117647	1	0.00321543
540	3.9	3.9	San Jie tan Niu Wenchang chicken restaurant	0.633611	0.0350128	0.0130616	0.5	0.661765	0.182796	0.882101
541	3.9	3.9	Tunchang Fengmu Vanilla Duck (Yuya Road Branch)	0.0166777	0.087105	0.0130241	0.5	0.117647	0.924731	0.0375134
542	4.0	4	Qiongxiangge Hainan Private Cuisine (Sanya Bay Branch)	0.684127	0.105892	0.0124986	0.666667	0.455882	0.892473	0.442658
543	3.9	3.9	Xuelian Shunde huoyanzui goose restaurant	0.183446	0.0674637	0.0124611	0.5	0.132353	0.935484	0
544	4.3	4.3	Chuangwei Restaurant Folk Hainan Cuisine (Haitangwan Duty Free City Branch)	0.0633693	0.0742955	0.0123485	0.666667	0.0882353	1	0.0364416
545	3.9	3.9	Sanhe flavor restaurant (Wuzhizhou Houhai branch)	0.0237906	0.0751494	0.0121983	0.5	0.0147059	0.935484	0.0836013
546	3.9	3.9	Qingliangbu Qingbuliang (Yalong Bay Branch)	0.02114	0.0708796	0.0116729	0.5	0.132353	0.72043	0.0246517
547	3.7	3.7	Zhuyafu	0.0300705	0.204953	0.0116729	0.5	0.117647	0.688172	0.0353698
548	4.4	4.4	Smell Chinese Hainan cuisine	0.0349199	0.10333	0.0115978	0.666667	0.0735294	0.967742	0.00857449
549	4.5	4.5	No.1 camp dongfang roasted suckling pig (sanyawan branch)	0.933799	0.111016	0.0111474	0.833333	0.558824	0.526882	0.833869
550	3.8	3.8	Sanye Four Seasons chicken coconut (Pedestrian Street Tiancheng Branch)	0.952776	0.0614859	0.0111099	0.5	0.705882	0.236559	0.95284
551	3.6	3.6	Tanniu Wenchang chicken	0.37612	0.030743	0.0109597	0.5	0.397059	0.634409	0.335477
552	3.7	3.7	Yipinxiang parity seafood Chuanxiang cuisine (Tuanjie Road Branch)	0.984047	0.0486763	0.0107721	0.5	0.661765	0.451613	0.832797
554	3.6	3.6	Shunjing restaurant	0.103556	0.0742955	0.0102841	0.5	0.647059	0.494624	0.461951
555	3.7	3.7	Sanya Kangnian Hotel Huicui Food Plaza	0.146303	0.179334	0.0101715	0.5	0.338235	0.956989	0.117899
556	3.9	3.9	Hainan Tunchang Vanilla Duck (Hairun Road Branch)	0.461069	0.0725875	0.00979619	0.5	0.308824	0.946237	0.0246517
557	3.9	3.9	Lingao roast suckling pig goose shop	0.625216	0.0725875	0.00930826	0.5	0.485294	0.752688	0.111468
558	4.7	4.7	Xiniuji beef brisket giblet Bao Hainan flavor (Pedestrian Street Branch)	0.927676	0.0503843	0.00915813	0.833333	0.705882	0.204301	0.93462
559	4.6	4.6	Nanhai Yu Shu Zao Zhang Cu seafood hotpot	0.0661767	0.0982067	0.0091206	0.833333	0.544118	1	0.0117899
560	4.5	4.5	Tunchang Fengmu Vanilla Duck (Chunyuan Branch)	0.972496	0.0802733	0.00893293	0.833333	0.808824	0.623656	0.753483
561	3.5	3.5	Linfuji Hainan Flavor Restaurant (Sanya Bay Branch)	0.987804	0.106746	0.00882033	0.5	0.529412	0.44086	0.824223
562	3.8	3.8	Qionghai goose jiajiya restaurant	0.717655	0.0691716	0.00878279	0.5	0.573529	0.752688	0.577706
563	3.5	3.5	Haiyun Resort Sanya Yunhexuan Chinese Restaurant	0.139076	0.1076	0.00870773	0.5	0.294118	0.870968	0.103966
564	3.8	3.8	Zhongya hotel-Hainan flavor Chinese restaurant	0.777205	0.0478224	0.00863266	0.5	0.852941	0.0967742	0.720257
565	3.7	3.7	Yintai Sunshine Resort Hotel-Serene Xuan Chinese Restaurant (Haihua Road Branch)	0.072457	0.0947908	0.00758173	0.5	0.514706	0.365591	0.453376
566	3.7	3.7	Sanya Nanshan guesthouse-duoyixuan Chinese restaurant	0.00241247	0.087105	0.00739406	0.5	0.0294118	1	0.0192926
567	4.3	4.3	Nanhai Chuangwei (Nanshan Branch)	0.0273971	0.0811272	0.00739406	0.666667	0.191176	0.989247	0.00321543
568	3.5	3.5	Fishing village local cookshop	0.0230753	0.0802733	0.00735653	0.5	0.0147059	0.924731	0.0836013
569	3.6	3.6	Howard Johnson Guoguang Resort Sanya Guoxiangge Hainan Cuisine Restaurant (Howard Johnson Guoguang Branch)	0.151385	0.121264	0.007319	0.5	0.338235	0.913978	0.12433
570	3.3	3.3	Wuzhizhou flavor restaurant	0.00151118	0.0666097	0.0072064	0.333333	0	0.946237	0.0096463
571	3.7	3.7	Xing fu Hou an fen (jiefang road branch)	0.700767	0.0128096	0.0070938	0.5	0.632353	0.731183	0.50268
572	3.4	3.4	Lucheng Faner Hainan Cuisine Four Famous Noodles Dad Tea House (Yalong Bay Outlets ...	0.00631735	0.0751494	0.00690613	0.333333	0.323529	0.935484	0.0385852
573	4.0	4	Tunchang fengmu vanilla ya acai branch	0.0454588	0.101623	0.00679353	0.666667	0.455882	0.946237	0.0846731
574	4.4	4.4	Hainan Tunchang Fengmu Vanilla Duck (Pipixia Seafood Plaza Specialty Store)	0.0429452	0.0640478	0.006756	0.666667	0.367647	0.935484	0.0418006
575	3.4	3.4	Yegugu chicken coconut	0.0485024	0.0819812	0.00660586	0.333333	0.294118	0.924731	0.0814577
576	3.8	3.8	Tunchang vanilla duck flagship store (Jinsida branch)	0.152156	0.0828352	0.00638066	0.5	0.25	0.688172	0.0846731
577	3.7	3.7	Youyi Jiajiaya Goose Shop (Chunyuan Branch)	0.962284	0.0785653	0.00600533	0.5	0.808824	0.666667	0.673098
578	3.8	3.8	Kitchen masterpiece (Atlantis branch)	0.0153472	0.112724	0.0058552	0.5	0.117647	1	0
579	3.8	3.8	Zaizai chicken coconut Seafood Zaomucu (Linwang Night Market Branch)	0.0226436	0.0760034	0.00578013	0.5	0.132353	0.806452	0.0675241
580	4.0	4	Yixiangtang chicken coconut Grilled Fish (Haitangwan Duty Free Shop)	0.0221508	0.0623399	0.00578013	0.666667	0.0882353	1	0.00535906
581	3.6	3.6	Sanya Yalong Bay Guest House Qiongzhong Kitchen	0.0347691	0.131512	0.00570506	0.5	0.191176	0.72043	0.0578778
582	3.5	3.5	Bo Niang Zao Zhang Cu Lao Hainan Hotpot (Shangpin Street Branch)	0.64935	0.0947908	0.0055174	0.5	0.279412	0.129032	0.744909
583	3.9	3.9	Haoziwei Seafood Restaurant (Locomotive Branch)	0.201856	0.117848	0.00536726	0.5	0.132353	0.946237	0.00214362
584	3.9	3.9	Mengji roasted duck Qiong cookshop	0.702583	0.0392827	0.0052922	0.5	0.617647	0.784946	0.525188
585	3.8	3.8	Huji original chicken coconut seafood Sichuan cuisine	0.133982	0.0538002	0.00510453	0.5	0.25	0.892473	0.109325
586	4.0	4	Juxianlou Seafood (Haitangwan Branch)	0.0314233	0.0905209	0.00502946	0.666667	0.0588235	0.978495	0.0257235
587	3.9	3.9	Fengmu vanilla duck (Yingbin Road Branch)	0.0433127	0.0768574	0.00499193	0.5	0.264706	0.88172	0.0439443
588	3.7	3.7	Phoenix island resort hotel-Qiong Yao Fang Chinese restaurant	0.660253	0.135781	0.00491686	0.5	0.0735294	0.978495	0.0707395
589	3.7	3.7	Grand Metropark Hotel chicken coconut Restaurant	0.194871	0.0640478	0.00476673	0.5	0.308824	0.870968	0.142551
590	4.4	4.4	Haibao restaurant (Nanshan branch)	0.019883	0.0802733	0.00457906	0.666667	0.0441176	1	0.00107181
591	4.4	4.4	Zhang Xiao fan Zao Zhang Cu seafood hotpot	0.0230939	0.087959	0.00454153	0.666667	0.0147059	0.924731	0.0825295
592	3.7	3.7	Sanya wan no.9 seascape snack bar	0.167557	0.0930828	0.00446646	0.5	0.176471	0.935484	0.0878885
593	3.9	3.9	Haichang sleepless town food street	0.0221417	0.149445	0.00446646	0.5	0.0882353	0.989247	0.00107181
594	3.7	3.7	Meng Li Li Xiang happy farmhouse	0.0599489	0.0922289	0.0042788	0.5	0.0735294	0.978495	0.00107181
595	3.7	3.7	Xiajie Tunchang Fengmu Vanilla Duck Restaurant (Hailuo Branch)	0.0734054	0.087959	0.00420373	0.5	0.294118	0.946237	0.0139335
596	3.7	3.7	Peasant-style yard Sanya cookshop (head store)	0.747008	0.112724	0.0041662	0.5	0.720588	0.72043	0.200429
597	3.7	3.7	Changfu happy farmhouse restaurant (Jinjiling branch)	0.704091	0.0674637	0.0040536	0.5	0.485294	0.741935	0.122186
598	4.1	4.1	Gu Jie Zao Zhang Cu seafood hotpot (No.1 market branch)	0.40198	0.0717336	0.00397853	0.666667	0.602941	0.516129	0.423365
599	3.9	3.9	Ye gu gu chicken coconut	0.410117	0.0973527	0.00379086	0.5	0.602941	0.537634	0.448017
600	4.1	4.1	Coconut Chicken chicken coconut (Qingchunli Branch)	0.78862	0.0853971	0.00375333	0.666667	0.514706	0.634409	0.712755
601	4.4	4.4	Dingshengyuan Coconut Chicken Dong Goat (Jixiang Street Branch)	0.890894	0.0700256	0.00375333	0.666667	0.632353	0.387097	0.681672
602	3.6	3.6	Harman resort hotel Hainan restaurant	0.0467719	0.0836892	0.0037158	0.5	0.426471	0.677419	0.282958
603	3.9	3.9	Huzige brine chicken (No.2 Market Branch)	0.934491	0.0128096	0.00367826	0.5	0.661765	0.376344	0.762058
604	3.8	3.8	Sanya yue LAN wan bo Ree Hotel-LAN restaurant	0.014035	0.102477	0.00364073	0.5	0.176471	0.989247	0.00107181
605	3.8	3.8	Wenerge catering store (Hainan cuisine)	0.0237496	0.0546541	0.0036032	0.5	0.0147059	0.935484	0.0825295
606	4.4	4.4	Hilton Huanpeng Restaurant in Weiming Lake Park, Sanya	0.0135686	0.109308	0.00352813	0.666667	0.117647	1	0.0096463
607	3.7	3.7	Xiaotang kitchen Hainan cuisine hotpot & barbecue	0.392729	0.0461144	0.00334046	0.5	0.529412	0.516129	0.404073
608	3.5	3.5	Chun Mei old duck restaurant	0.921696	0.0700256	0.00307773	0.5	0.205882	0.580645	0.613076
609	3.7	3.7	Qilin Yangzhuang Hotel Inner Courtyard (Xinfeng Street Haowei Qilin Branch)	0.773246	0.0836892	0.0030402	0.5	0.882353	0.236559	0.661308
610	4.5	4.5	Licun Ethnic Cuisine (Huayu Branch)	0.0347701	0.123826	0.00300266	0.833333	0.176471	0.623656	0.0546624
611	4.4	4.4	Hainan Laojie Coconut Milk Chicken	0.0461627	0.0614859	0.0029276	0.666667	0.426471	0.677419	0.282958
612	4.8	4.8	Ningju Crackling Dong Goat Hainan Famous Seafood (Atlantis Branch)	0.0108526	0.0973527	0.00289006	1	0.426471	0.978495	0.00214362
613	3.7	3.7	Wan Xiang Liang Wei Zao Zhang Cu (Jinjiling Branch)	0.673797	0.0392827	0.00285253	0.5	0.5	0.731183	0.129689
614	3.7	3.7	Chu Cai yang guang country cookshop (Yalong bay branch)	0.005042	0.0503843	0.002252	0.5	0.294118	0.946237	0.0385852
615	3.7	3.7	Sanshenggan old brand Wenchang chicken	0.606499	0.0691716	0.00217693	0.5	0.882353	0.376344	0.65702
616	3.9	3.9	Lan Jie Zao Zhang Cu Wenchang chicken hotpot	0.1669	0.0649018	0.00206433	0.5	0.397059	0.83871	0.143623
617	4.1	4.1	Ding 'an Bone Soup Fragrance Garden Xiangchuan Seafood Processing Restaurant (Train Head Wanren Seafood Plaza ...	0.213805	0.0538002	0.0020268	0.666667	0.132353	0.956989	0.00214362
618	3.7	3.7	Hainan Tunchang vanilla duck	0.0230473	0.0666097	0.0019142	0.5	0.117647	0.989247	0.0375134
619	3.6	3.6	No.5 Chenji Seafood Daka Lijia Boji Banquet (Haitang Bay Linwang Night Market Branch)	0.0224022	0.0512383	0.0019142	0.5	0.117647	0.795699	0.0675241
620	3.7	3.7	Authentic Bai nian Zao Zhang Cu hotpot	0.0307274	0.142613	0.00183913	0.5	0.161765	0.870968	0.0696677
621	4.1	4.1	Lijiayan Bojifan Zaomucu Hotpot (wuzhizhou Houhai Branch)	0.0233052	0.0862511	0.00183913	0.666667	0.0147059	0.924731	0.0836013
622	3.9	3.9	Juyuantang restaurant bone soup fried beef vanilla duck seafood barbecue bar (Yuya Road ...	0.0162836	0.089667	0.0018016	0.5	0.132353	0.913978	0.0514469
623	4.8	4.8	Fenxiangting Chinese Restaurant (Renaissance Sanya Haitang Bay Resort Hotel)	0.0492568	0.16567	0.00176407	1	0.661765	0.903226	0.00535906
624	4.2	4.2	Longwangwang new Hainan cuisine parity seafood food city	0.00915001	0.104184	0.00165147	0.666667	0.308824	0.989247	0.0235798
625	3.8	3.8	Tiantong Kangda Hotel Tiantongxuan Chinese Restaurant Hainan Cuisine	0.175086	0.0734415	0.00161393	0.5	0.25	0.817204	0.0825295
626	3.5	3.5	Huajiayan Baked Wenchang Chicken	0.0224306	0.0640478	0.00138873	0.5	0.117647	0.806452	0.0675241
627	3.7	3.7	Bao yuan Xiao Huang Niu restaurant (Hexi road branch)	0.986054	0.0922289	0.00127613	0.5	0.808824	0.483871	0.780279
628	3.7	3.7	Wangjunlong Restaurant (Wanghai Garden Branch)	0.571003	0.109308	0.00127613	0.5	0.455882	0.430108	0.505895
629	3.8	3.8	A Han Ming Cai Lao chicken soup restaurant (Jinjiling branch)	0.628782	0.0333049	0.00120107	0.5	0.485294	0.752688	0.11254
630	3.7	3.7	Yujian Hainan Snack Bar (Qunzhong Street Branch)	0.90475	0.00683177	0.00116353	0.5	0.735294	0.204301	1
631	4.0	4	Youwei Hainan chaoliucai	0.0332488	0.128096	0.0010134	0.666667	0.235294	0.655914	0.0621651
632	4.4	4.4	Yaoyaoda chicken coconut (Yiheng Branch)	0.582419	0.0794193	0.000975866	0.666667	0.397059	0.924731	0.365488
633	3.3	3.3	Lin' gao roasted suckling pig (Jiefang Road Branch)	0.733979	0.0418446	0.000938333	0.333333	0.602941	0.655914	0.599143
634	3.6	3.6	Sanya Fenghuang Lao kitchen Qiong cookshop (Taoyuan Road Branch)	0.0449205	0.0538002	0.0007882	0.5	0.117647	0.956989	0.0707395
635	3.8	3.8	Santu Goose King Fengmu Vanilla Duck (Shibu Farm Road Branch)	0.468841	0.1076	0.000713133	0.5	0.294118	0.956989	0.0214362
636	3.6	3.6	Hainancai chicken coconut	0.0230221	0.0964987	0.000638066	0.5	0.0147059	0.924731	0.0836013
637	4.0	4	Hao impression huangliu old duck binglanghua zhuduji (Tianya branch)	0.0929474	0.0760034	0.000638066	0.666667	0.147059	0.956989	0.0535906
638	3.7	3.7	Tunchang Fengmu Vanilla Duck (Haitangwan Branch)	0.0226768	0.0529462	0.000600533	0.5	0.117647	0.806452	0.0675241
639	3.6	3.6	Jin sha jun Tang Tang yuan Chinese restaurant	0.0928237	0.0657558	0.000600533	0.5	0.117647	0.935484	0.111468
640	3.8	3.8	Qionghai food shop	0.088684	0.0623399	0.0004504	0.5	0.117647	0.935484	0.117899
641	3.6	3.6	Sanya Bay Hilton Huanpeng Hotel	0.431493	0.22801	0.000412866	0.5	0.426471	0.946237	0.0836013
642	3.6	3.6	Grand Metropark Windham Hotel Bi 'an Coffee House	0.232943	0.0819812	0.000375333	0.5	0.264706	0.817204	0.17149
643	3.9	3.9	Fusongzhu tripe wrapped chicken food stall Hainan cuisine (Yuechuan branch)	0.580694	0.0657558	0.0001126	0.5	0.485294	0.860215	0.105038
644	3.6	3.6	Guoxiang four season farmstead	0.0289263	0.115286	7.51e-05	0.5	0.205882	1	0.00535906
645	3.6	3.6	Peasant-style chuniang	0.0199103	0.088813	7.51e-05	0.5	0.0441176	1	0.00107181
646	3.6	3.6	Authentic wanning goose fish soup	0.680352	0.118702	0	0.5	0.705882	0.903226	0.0836013
647	4.1	4.1	Hai na Bai chuan restaurant	0.0260367	0.0555081	0	0.666667	0.0588235	0.956989	0.0257235
648	4.7	4.7	Yeziji Hainan Coconut Chicken Hotpot (Dadonghai Branch)	0.0464765	0.0760034	0.894682	0.833333	0.426471	0.677419	0.282958
649	4.9	4.9	Coconut Chicken chicken coconut (Haitian Shengyan Head Store)	0.258209	0.088813	0.159742	1	0.617647	0.44086	0.250804
650	4.8	4.8	Coconut Chicken chicken coconut (Hailv Duty Free City Branch)	0.0655666	0.11187	0.153474	1	0.441176	0.903226	0.0771704
651	4.9	4.9	Yexiaoji chicken coconut (Yemeng Gallery Branch)	0.783244	0.118702	0.133731	1	0.529412	0.623656	0.710611
652	4.7	4.7	Coconut Chicken chicken coconut (Sanya Bay Branch)	0.173185	0.127242	0.12097	0.833333	0.191176	0.795699	0.091104
653	4.8	4.8	Yexiao Chicken chicken coconut (Dadonghai Yintai Branch)	0.0716698	0.111016	0.107495	1	0.514706	0.354839	0.450161
654	4.8	4.8	Coconut Chicken chicken coconut (Jin Run Plaza Branch)	0.886483	0.119556	0.107158	1	0.75	0.215054	0.908896
655	4.4	4.4	Chicken coconut (Yalong Bay Forest Park Branch)	0.000506747	0.12895	0.0712758	0.666667	0.191176	0.989247	0.0203644
656	4.0	4	Yeke Hainan chicken coconut (Youth Song Branch)	0.765812	0.087959	0.0469917	0.666667	0.691176	0.688172	0.292605
657	4.6	4.6	Coconut Chicken chicken coconut (Shangdong Coast Branch)	0.71278	0.113578	0.0429756	0.833333	0.617647	0.784946	0.142551
658	4.4	4.4	Coconut Chicken chicken coconut (Binhai World Branch)	0.0375789	0.112724	0.0345306	0.666667	0.176471	0.677419	0.0493033
659	4.7	4.7	Coconut Chicken chicken coconut (San Ya Wan Yi Feng He Branch)	0.141094	0.112724	0.0343805	0.833333	0.573529	0.903226	0.0632369
660	4.8	4.8	Yexiaoji chicken coconut (Longhai Style Town Branch)	0.0269799	0.110162	0.024772	1	0.529412	0.956989	0.0257235
661	3.8	3.8	Yanbixin Seafood chicken coconut	0.0293849	0.0614859	0.0230079	0.5	0.0588235	0.946237	0.0267953
662	3.7	3.7	Hainan Coconut Chicken Hotpot (Sanya Bay Mangrove Holiday World Branch)	0.622136	0.0990606	0.0192546	0.5	0.617647	0.806452	0.142551
663	4.0	4	Stone Pot Hot Spring Chicken chicken coconut (Yingbin Road Branch)	0.774041	0.0572161	0.00953346	0.666667	0.705882	0.698925	0.154341
664	3.4	3.4	Zhongtu Sanya Coconut Chicken Soup	0.0726788	0.0691716	0.00791953	0.333333	0.0588235	0.978495	0.0117899
665	3.4	3.4	A Cheng chicken coconut Zaomucu Hotpot (wuzhizhou Houhai Branch)	0.0231303	0.11614	0.00131367	0.333333	0.0147059	0.924731	0.0836013
666	3.6	3.6	Yeheniu chicken coconut Zaomucu Xianqie Beef Hotpot (Houhai Branch)	0.0235696	0.0708796	0.000938333	0.5	0.0147059	0.935484	0.0825295
667	3.7	3.7	Authentic pu Qian Lao Han Zao Zhang Cu hotpot chicken coconut local mutton hotpot	0.0162548	0.0964987	0.000262733	0.5	0.132353	0.913978	0.0514469
668	3.7	3.7	Wen ma Hou an fen restaurant	0.990528	0.0119556	0.133318	0.5	0.705882	0.344086	0.839228
669	3.7	3.7	Fen xian sen Hou an fen (dadonghai branch)	0.0749354	0.0196413	0.113613	0.5	0.514706	0.182796	0.459807
670	3.8	3.8	Xiao Gao Hou an fen restaurant (jiefang fourth road branch)	0.664987	0.0145175	0.0367451	0.5	0.573529	0.731183	0.430868
671	3.7	3.7	Fen xian sen Hou an fen (San market branch)	0.702268	0.0059778	0.0176782	0.5	0.647059	0.709677	0.512326
672	3.8	3.8	He Jia Hou an fen Zao Zhang Cu hotpot (Haitangwan branch)	0.0210125	0.0264731	0.0124235	0.5	0.132353	0.827957	0.0643087
673	3.8	3.8	Lin Ji Hou an noodle soup (conch branch)	0.0655963	0.0119556	0.00979619	0.5	0.323529	0.956989	0.0128617
674	3.8	3.8	Wen ma Hou an fen restaurant (litchi branch)	0.0777402	0.00939368	0.00840746	0.5	0.338235	0.688172	0.0932476
675	3.8	3.8	Hou an ge Hou an noodle soup branch Hainan flavor snacks	0.704289	0.00853971	0.00758173	0.5	0.676471	0.107527	0.898178
676	3.9	3.9	Xu Jia Hou an noodle soup store	0.704289	0.0059778	0.00724393	0.5	0.676471	0.107527	0.901393
677	3.7	3.7	Fen xian sen Hou an fen (Wenming road branch)	0.908217	0.00683177	0.00401606	0.5	0.764706	0.258065	0.958199
678	3.6	3.6	Xiao Chen Hou an fen (tuanjie road branch)	0.987085	0.00768574	0.0032654	0.5	0.705882	0.365591	0.831726
679	3.4	3.4	Qiao fu Hou an fen	0.680469	0.0128096	0.00120107	0.333333	0.647059	0.806452	0.143623
680	3.7	3.7	Hainan houanfen	0.0236024	0.00853971	0.000900799	0.5	0.0147059	0.935484	0.0825295
681	3.8	3.8	Ajun dross Cu	0.0207583	0.0478224	0.0904553	0.5	0.132353	0.827957	0.0643087
682	4.9	4.9	Qiongzhou dross vinegar Hainan Bainian traditional hotpot (Haitang 68 Global Food Street Branch)	0.0191357	0.127242	0.0242841	1	0.617647	0.967742	0.00750268
683	3.9	3.9	Xiang ha Zao Zhang Cu hotpot	0.989051	0.122972	0.0210187	0.5	0.794118	0.44086	0.80493
684	3.8	3.8	Hao Xia Tang Zao Zhang Cu hotpot barbecue (Shengli Plaza Branch)	0.975153	0.0649018	0.0171903	0.5	0.647059	0.451613	0.857449
685	3.8	3.8	Authentic pu Qian Zao Zhang Cu hotpot	0.167859	0.117848	0.0160267	0.5	0.676471	0.924731	0.20686
686	3.8	3.8	Pre-paving dregs vinegar	0.70448	0.0145175	0.0131367	0.5	0.691176	0.11828	0.915327
687	3.8	3.8	Conch dregs Cu hotpot	0.111345	0.0683177	0.0027024	0.5	0.352941	0.956989	0.0139335
688	3.6	3.6	Tiantianlai dross Cu hotpot	0.0356137	0.0725875	0.0021394	0.5	0.132353	0.989247	0.0150054
689	3.9	3.9	Zheng 'apo Coconut Milk Qingbuliang (Youyi Street Branch)	0.760105	0.00939368	0.188042	0.5	0.455882	0.795699	0.655949
690	3.8	3.8	Zheng 'apo Qingbuliang (Dadonghai Haiyun Road Branch)	0.0713956	0.0102477	0.109222	0.5	0.514706	0.182796	0.475884
691	4.2	4.2	Ziran Ye Hainan Qingbuliang (Lanhai Branch)	0.697591	0.0170794	0.102053	0.666667	0.867647	0.505376	0.435155
692	4.1	4.1	Sisters qingbuliang branch (Xinmin ST branch)	0.412246	0.00939368	0.0859137	0.666667	0.602941	0.55914	0.452304
693	4.6	4.6	Ma Jie Qing bu Liang, fruit fried ice (fishing village branch)	0.0897992	0.0128096	0.0684232	0.833333	0.5	0.774194	0.273312
694	3.9	3.9	Zheng 'apo Qingbuliang (No.3 Market Branch)	0.695597	0.00939368	0.0492437	0.5	0.617647	0.666667	0.472669
695	4.0	4	Ziran Ye Hainan Qingbuliang (Haiyue Plaza Branch)	0.790396	0.0145175	0.0469542	0.666667	0.514706	0.655914	0.706324
696	3.8	3.8	Zheng 'apo Qingbuliang (First Market Branch)	0.436334	0.0102477	0.044477	0.5	0.5	0.494624	0.459807
697	4.2	4.2	Yuchun authentic coconut milk Qing bu Liang Chao bing	0.0103791	0.00853971	0.0415869	0.666667	0.25	0.935484	0.0300107
698	4.6	4.6	Ye Ji Qing bu Liang (Dadonghai branch)	0.0716785	0.0119556	0.0270615	0.833333	0.5	0.172043	0.4791
699	4.2	4.2	Ye Ji Qing bu Liang (shangpin ST branch)	0.458354	0.0119556	0.0268363	0.666667	0.941176	0.451613	0.437299
700	4.3	4.3	Ziran Ye Hainan Qingbuliang (First Market Branch)	0.431708	0.0111016	0.0218444	0.666667	0.691176	0.505376	0.632369
701	4.2	4.2	Milian dessert Qing bu Liang Chao bing	0.760818	0.0111016	0.0207184	0.666667	0.544118	0.688172	0.710611
702	4.6	4.6	Qiong ba Chao bing Qing bu Liang (Haitangwan branch)	0.0213201	0.0222032	0.0188793	0.833333	0.147059	0.978495	0.0096463
703	4.3	4.3	Baluoke Qingbuliang (Dadonghai Branch)	0.0710818	0.00768574	0.0186541	0.666667	0.514706	0.182796	0.480171
704	3.8	3.8	Tianyi Qingbuliang (Sanya Bay Branch)	0.157168	0.00683177	0.0183538	0.5	0.338235	0.913978	0.125402
705	3.9	3.9	Fishing Village Fried Ice Coconut Milk Qingbuliang (Qixiang Branch)	0.103906	0.0145175	0.0152385	0.5	0.485294	0.774194	0.264737
706	4.3	4.3	Jasmine Nanyang snacks Qingbuliang	0.69871	0.0196413	0.0140375	0.666667	0.632353	0.795699	0.461951
707	4.0	4	Liaopopo Pure Coconut Milk Qingbuliang (Longhai Style Town No.1 Road Branch)	0.030234	0.0162254	0.0120107	0.666667	0.0588235	0.946237	0.0289389
708	3.9	3.9	Tian mi mi ye workshop qingbuliang (Heping ST branch)	0.685464	0.0059778	0.0114852	0.5	0.705882	0.139785	0.913183
709	3.9	3.9	Coconut Diary Qingbuliang Coconut Frozen (Xinfeng Street Branch)	0.948697	0.0119556	0.0108847	0.5	0.632353	0.344086	0.918542
710	3.7	3.7	Qiaowei qingbuliang branch	0.704268	0.00512383	0.0103592	0.5	0.617647	0.784946	0.531618
711	3.9	3.9	Wang Xiaoji taro clear and cool	0.4249	0.0102477	0.0100214	0.5	0.897059	0.580645	0.442658
712	4.3	4.3	Qiong ba Chao bing Qing bu Liang (San ya wan ye Meng Chang lang branch)	0.697902	0.0222032	0.00990879	0.666667	0.397059	0.892473	0.445874
713	3.9	3.9	Ziran Ye Hainan Qingbuliang (Duty Free City Branch)	0.0663038	0.0145175	0.00983373	0.5	0.441176	0.903226	0.0782422
714	4.4	4.4	Tian yi Qing bu Liang (Haitang district branch)	0.0286851	0.0204953	0.00957099	0.666667	0.0588235	0.924731	0.0267953
715	3.7	3.7	A ye bo ye nai Qing bu Liang Jiang Bao Xia bing (Heping branch)	0.70567	0.000853971	0.00945839	0.5	0.720588	0.11828	0.909968
716	4.2	4.2	Ye zhi Dao Qing bu Liang	0.41457	0.00768574	0.00923319	0.666667	0.647059	0.526882	0.493033
717	3.8	3.8	Tanglaopu traditional qingbuliang	0.891976	0.0136635	0.00870773	0.5	0.75	0.236559	0.945338
718	3.9	3.9	Wanning coconut milk qingbuliang (Danzhou community No.1)	0.494739	0.00768574	0.00810719	0.5	0.485294	0.731183	0.0943194
719	3.9	3.9	Tianmimi Ye Workshop Qingbuliang (Lizhigou Branch)	0.0407225	0.0102477	0.00656833	0.5	0.411765	0.849462	0.0460879
720	4.5	4.5	Qiong ba Chao bing Qing bu Liang (mingzhu plaza branch)	0.970281	0.0196413	0.00649326	0.833333	0.75	0.462366	0.78135
721	4.3	4.3	Qiong Ba Chao Bing Qing Bu Liang (Sanya Bay Guang Chen Branch)	0.148219	0.0222032	0.00604286	0.666667	0.279412	0.827957	0.113612
722	4.2	4.2	Qiong ba Chao bing Qing bu Liang (dadonghai branch)	0.0470681	0.030743	0.0058552	0.666667	0.426471	0.666667	0.329046
723	3.8	3.8	Yezaipu Dessert Qingbuliang (Yalongwan Branch)	0.031971	0.0179334	0.00544233	0.5	0.205882	0.655914	0.0578778
724	4.1	4.1	Don't scream at me. Qingbuliang (Yalong Bay Liupancun Branch)	0.0105349	0.00768574	0.00457906	0.666667	0.235294	0.935484	0.0278671
725	3.9	3.9	Huang Ji ye nai Qing bu Liang	0.961997	0.00768574	0.00424126	0.5	0.705882	0.397849	0.813505
726	3.4	3.4	Achengge Qingbuliang	0.0232935	0.00768574	0.00390346	0.333333	0.0147059	0.924731	0.0836013
727	3.5	3.5	Boniuye Qingbuliang (Yalong Bay Liupancun Branch)	0.0105526	0.00512383	0.0034906	0.5	0.220588	0.935484	0.0278671
728	3.8	3.8	Naixiang Puzi Qingbuliang Yogurt (Dadonghai Branch)	0.0717814	0.0102477	0.0031528	0.5	0.514706	0.225806	0.465166
729	4.1	4.1	101 Hao yi Jia chun coconut milk qingbuliang	0.0216266	0.00683177	0.0029276	0.666667	0.117647	0.795699	0.0675241
730	4.3	4.3	Qiong ba Chao bing Qing bu Liang (San ya wan Li he plaza branch)	0.176947	0.029889	0.0025898	0.666667	0.235294	0.784946	0.0846731
731	4.6	4.6	Qiong ba Chao bing Qing bu Liang (Haitangwan Dezhong branch)	0.0177765	0.0204953	0.00195173	0.833333	0.632353	1	0.00428725
732	3.8	3.8	Tian mi mi Qing bu Liang (qunzhong ST branch)	0.933212	0.00512383	0.00183913	0.5	0.764706	0.301075	0.967846
733	3.5	3.5	Apo Qingbuliang (Haichang Dream Sleepless City Branch)	0.022393	0.0136635	0.0015764	0.5	0.0882353	0.989247	0.00214362
734	3.7	3.7	Huo Yan Yan Qing bu Liang	0.501955	0.00768574	0.00127613	0.5	0.5	0.731183	0.0943194
735	3.8	3.8	Ziran Ye Hainan Qingbuliang (Lihe Plaza Branch)	0.175887	0.0204953	0.0010134	0.5	0.235294	0.784946	0.0846731
736	4.2	4.2	Hui fresh fruit cha ye nai Qing bu Liang	0.169982	0.0145175	0.000938333	0.666667	0.264706	0.827957	0.0975348
737	4.1	4.1	No.6 Jiumingchun Coconut Milk Qingbuliang	0.0225111	0.0059778	0.000900799	0.666667	0.117647	0.784946	0.0675241
738	4.1	4.1	Shisanyi Qing bu Liang Shuai bing	0.0462081	0.0119556	0.0006756	0.666667	0.117647	0.956989	0.073955
739	3.7	3.7	Tian mi mi Qing bu Liang (Jixiang ST branch)	0.905226	0.00768574	0.000150133	0.5	0.632353	0.354839	0.698821
740	3.7	3.7	Qiansheng Hainan fen (jinjiling branch)	0.665824	0.0179334	0.0540855	0.5	0.5	0.677419	0.132905
741	3.7	3.7	Zhoumama authentic Hainan fen	0.0265122	0.00683177	0.00739406	0.5	0.147059	0.978495	0.0428725
742	3.5	3.5	Local Baoluofen Breakfast Snack Bar (Houhaiqi Family Branch)	0.0232436	0.0145175	0.00581766	0.5	0.0147059	0.924731	0.0836013
743	3.6	3.6	Gangmenfen No.1	0.952315	0.00683177	0.0434636	0.5	0.647059	0.376344	0.827438
744	3.8	3.8	Gangmenfen (Fenghuang Road Branch)	0.567664	0.0145175	0.0175281	0.5	0.470588	0.892473	0.091104
745	3.8	3.8	Ya Qin tuo gang men fen	0.952479	0.00426986	0.0161393	0.5	0.647059	0.365591	0.824223
746	3.6	3.6	Old fashioned gangmenfen	0.0855818	0.00853971	0.00559246	0.5	0.338235	0.655914	0.0900322
747	3.6	3.6	Hao Ji gang men fen	0.70318	0.0102477	0.0006756	0.5	0.588235	0.193548	0.812433
748	3.7	3.7	Sanya authentic baoluo rice noodles restaurant	0.4424	0.0162254	0.187329	0.5	0.676471	0.451613	0.650589
749	3.6	3.6	Tai po Bao Luo fen (yi market branch)	0.428223	0.0196413	0.0111474	0.5	0.632353	0.516129	0.553055
750	3.6	3.6	Suofen Hainan Baoluofen (Sanya Bay Branch)	0.143519	0.0170794	0.0024772	0.5	0.323529	0.774194	0.165059
751	3.6	3.6	Liangji Hainan famous food (Yalong Bay Yatai Commercial Street Branch)	0.032835	0.0409906	0.134369	0.5	0.205882	0.655914	0.0600214
752	3.7	3.7	Tianmimi Hainan special snacks	0.74699	0.0273271	0.073828	0.5	0.573529	0.698925	0.698821
753	3.8	3.8	Zhang Mao Mao de branch (Dadonghai branch)	0.0665722	0.088813	1	0.5	0.5	0.376344	0.445874
754	4.3	4.3	Zhang Mao Mao de branch (sanyawan branch)	0.789843	0.0913749	0.0615171	0.666667	0.514706	0.634409	0.720257
755	4.7	4.7	Taiyizhi Roast Hainan Barbecue (Sanya Dadonghai Branch)	0.0462657	0.0973527	0.193221	0.833333	0.426471	0.677419	0.285102
756	3.7	3.7	Hengshenglao Hainan Nong Chu Xiang Wei (Fishing Village Branch)	0.103474	0.0128096	0.0125737	0.5	0.5	0.774194	0.227224
757	3.7	3.7	Hainan special snack bar floret dessert	0.911683	0.00853971	0.0088954	0.5	0.720588	0.193548	0.992497
758	3.1	3.1	Hainan famous snacks (Airport T2 Terminal Branch)	0.0762309	0.0546541	0.0055174	0.333333	0.0735294	1	0.0117899
759	3.7	3.7	A Ning Lingshui acid powder	0.7473	0.0162254	0.00322786	0.5	0.544118	0.709677	0.676313
760	3.8	3.8	Hainan peasant-style goose pot vanilla duck (Yuya Road Branch)	0.0407675	0.0725875	0.000487933	0.5	0.279412	0.989247	0.0214362
761	4.2	4.2	Jinweiyuan farmstead Dingan beef jerky Hutu	0.075307	0.0538002	0.000262733	0.666667	0.294118	0.967742	0.0117899
762	3.9	3.9	Xixi Hong Kong-style Restaurant (Sanya Bay Branch)	0.143075	0.0631939	0.561311	0.5	0.132353	0.903226	0.0632369
763	4.6	4.6	Xijia Hong Kong-style Restaurant (San Ya Wan Yi Feng He Life Plaza Branch)	0.141104	0.0708796	0.211951	0.833333	0.720588	0.903226	0.0632369
764	4.1	4.1	Caiju Nanshan Chongqing Hotpot (Shangpin Street Head Store)	0.582902	0.116994	0.181849	0.666667	0.970588	0.268817	0.475884
765	4.1	4.1	Caiju Nanshan Chongqing Hotpot (Dadonghai Branch)	0.0794288	0.122118	0.175356	0.666667	0.544118	0.225806	0.475884
766	4.5	4.5	Chuan yue Liu Xiang seafood restaurant (Haitang 68 global food street branch)	0.0191912	0.0836892	0.172841	0.833333	0.147059	0.967742	0.00750268
767	3.8	3.8	Jiumaojiu North West Cuisine (Dadonghai Branch)	0.0464466	0.0520922	0.167323	0.5	0.426471	0.688172	0.264737
768	4.0	4	Dong Rong Xi Jia Gang Pai Cantonese seafood (Haitang 68 Global Food Street Branch)	0.0200908	0.117848	0.152235	0.666667	0.147059	0.967742	0.00750268
769	4.3	4.3	Waxiaoxia (Lanhai Shopping Plaza Branch)	0.701535	0.059778	0.146568	0.666667	0.867647	0.526882	0.438371
770	3.9	3.9	Jiumaojiu North West Cai (Shengli Branch)	0.959299	0.059778	0.141313	0.5	0.602941	0.397849	0.873526
771	4.3	4.3	Xijia Hong Kong-style Restaurant (Haitang 68 Global Food Street Branch)	0.019602	0.088813	0.137597	0.666667	0.147059	0.967742	0.00750268
772	3.9	3.9	Qianxiaopang New Hu 'nan Restaurant (Dadonghai Branch)	0.0827315	0.0691716	0.136321	0.5	0.573529	0.215054	0.465166
773	4.5	4.5	Hongmaozi Takeaway (Haitangwan Branch)	0.0185966	0.087959	0.129715	0.833333	0.705882	0.913978	0.00750268
774	4.6	4.6	Xiu •Table	0.742864	0.0964987	0.125511	0.833333	0.735294	0.731183	0.198285
775	4.7	4.7	Wa hai tan Shao bullfrog seafood small lobster branch (jiefang road branch)	0.916747	0.0495303	0.117704	0.833333	0.617647	0.430108	0.882101
776	3.8	3.8	Maojia restaurant (Dadonghai branch)	0.0853933	0.0623399	0.11549	0.5	0.573529	0.258065	0.465166
777	4.5	4.5	Xiangmaoyuan Hu' nan cuisine seafood branch (Haitang 68 Global Food Street Branch)	0.0193795	0.0853971	0.105018	0.833333	0.147059	0.967742	0.00750268
778	3.8	3.8	Lijia Restaurant (Hongshulin Branch)	0.690409	0.0649018	0.0966483	0.5	0.647059	0.817204	0.143623
779	4.6	4.6	Sichuan North West Traditional Sichuan Cuisine Flavor Snacks (Sanya Bay Branch)	0.697747	0.0683177	0.0873775	0.833333	0.617647	0.72043	0.470525
780	4.1	4.1	Walaida (Jin Run Sunshine Branch)	0.910624	0.0640478	0.0865143	0.666667	0.779412	0.311828	0.908896
781	3.9	3.9	Shujiuxiang (Haitang 68 Global Food Street Branch)	0.0198709	0.123826	0.086214	0.5	0.147059	0.989247	0.00750268
782	4.5	4.5	Haidilao Hotpot (Times Coast Branch)	0.261904	0.0939368	0.0827234	0.833333	0.632353	0.44086	0.254019
783	3.9	3.9	Cuihua Restaurant (Duty Free City Phase II Branch)	0.0349231	0.0691716	0.0813347	0.5	0.0735294	0.967742	0.00857449
784	3.7	3.7	Xixi Hong Kong Restaurant (Jin Run Sunshine Branch)	0.895495	0.0708796	0.0790827	0.5	0.779412	0.311828	0.890675
785	3.6	3.6	Xiaolongkan Hotpot (Jiefanger Road Branch)	0.952776	0.105892	0.0764929	0.5	0.794118	0.215054	0.937835
786	4.0	4	Feng yuan Yu ya (Yalong bay hilton branch)	0.0193621	0.255337	0.0764929	0.666667	0.102941	0.741935	0.0150054
787	4.4	4.4	Longyao Sichuan style Wang old school Bashu style (Dadonghai branch)	0.0482933	0.0768574	0.0755546	0.666667	0.426471	0.645161	0.279743
788	4.2	4.2	Dong Rong Xi Jia Gang Pai Cantonese seafood (Yalong Bay Dongrong Food Plaza Branch)	0.0247441	0.119556	0.0755546	0.666667	0.117647	0.709677	0.0267953
790	4.5	4.5	Ritz-Carlton Runyuan Chinese Restaurant Cantonese Cuisine Seafood Hainan Cuisine PE ...	0.019258	0.331341	0.0740532	0.833333	0.558824	0.913978	0.0150054
791	3.5	3.5	Maojia restaurant (Yalongwan branch)	0.0359951	0.0760034	0.0738656	0.5	0.161765	0.580645	0.0514469
792	3.5	3.5	Maojia restaurant (sanyawan branch)	0.178116	0.0649018	0.0738656	0.5	0.235294	0.784946	0.0846731
793	4.3	4.3	Walaida (Youth Song Branch)	0.778792	0.0606319	0.0708629	0.666667	0.705882	0.698925	0.259378
794	4.0	4	Haidilao Hotpot (Youth Song Branch)	0.779136	0.088813	0.0704876	0.666667	0.705882	0.709677	0.255091
795	4.4	4.4	Green Tea Restaurant (Sanya Lanhai Shopping Plaza Branch)	0.701178	0.0666097	0.07045	0.666667	0.867647	0.516129	0.436227
796	4.6	4.6	Jingxi 1981 Litchi Wood Roasted Duck (Yingbin Road Youth Song Branch)	0.793461	0.128096	0.0694742	0.833333	0.661765	0.645161	0.267953
797	4.1	4.1	Walaida (No.1 Harbour City Branch)	0.0476483	0.0657558	0.0690613	0.666667	0.426471	0.666667	0.287245
798	4.6	4.6	South gate hotpot (Sanya branch)	0.711015	0.087105	0.0667718	0.833333	0.897059	0.903226	0.1597
799	3.9	3.9	Haidilao Hotpot (Yalongwan Branch)	0.0379674	0.0845431	0.0666592	0.5	0.176471	0.677419	0.0493033
800	4.2	4.2	Busaola Restaurant (Hua Ting Tianxia Branch)	0.534802	0.05807	0.0665466	0.666667	0.514706	0.870968	0.0707395
801	3.7	3.7	Tan duck blood hotpot	0.0729804	0.087959	0.0663964	0.5	0.0588235	0.989247	0.0117899
802	4.0	4	Ma Lu bian bian brochette hotpot (shangpin ST branch)	0.68834	0.0742955	0.0657959	0.666667	0.911765	0.16129	0.705252
803	4.4	4.4	Tongxihui Hong Kong flavor seafood hotpot Cantonese cuisine morning tea (Sanya Bay Branch)	0.948736	0.122972	0.065383	0.666667	0.544118	0.602151	0.821008
804	4.5	4.5	Xijia Hong Kong-style Restaurant (Yalong Bay Dongrong Food Plaza Branch)	0.0249296	0.087105	0.0644822	0.833333	0.558824	0.709677	0.0278671
805	3.6	3.6	Panhu restaurant	0.0252437	0.0922289	0.0621176	0.5	0.147059	0.83871	0.0192926
806	4.2	4.2	China Yuansu Chinese restaurant Cantonese cuisine Sichuan cuisine seafood Sanya Haitangwan Minsheng Wei ...	0.0413126	0.219471	0.0562249	0.666667	0.0882353	0.956989	0.00750268
807	3.6	3.6	Yuyuege Restaurant Sanya Mangrove Holiday World	0.597964	0.139197	0.0554742	0.5	0.558824	0.784946	0.143623
808	4.3	4.3	Cai ju nan shan Chongqing hotpot (sanyawan branch)	0.105206	0.1076	0.0543858	0.666667	0.161765	0.956989	0.0546624
809	4.5	4.5	San Yu Zhu yuan Sichuan dish (Haitangwan Duty Free City Branch)	0.0348477	0.102477	0.0533724	0.833333	0.514706	0.967742	0.00857449
810	3.9	3.9	Luoke Hong Kong-style Restaurant (Sanya Bay Branch)	0.822128	0.0734415	0.0531472	0.5	0.485294	0.634409	0.700965
811	4.6	4.6	Balushe Hotpot (Shangpin Street Branch)	0.521918	0.0828352	0.0513831	0.833333	0.911765	0.430108	0.487674
812	3.6	3.6	Hong kong-style yipin tea restaurant	0.910968	0.0683177	0.0512705	0.5	0.647059	0.451613	0.845659
813	3.6	3.6	Haoma jiaozi Wang (Dadonghai Branch)	0.0737024	0.0452605	0.0507826	0.5	0.514706	0.225806	0.461951
814	3.8	3.8	San kou Zhu Shi Jing hotpot (pedestrian street branch)	0.939563	0.0742955	0.050182	0.5	0.705882	0.225806	0.936763
815	3.9	3.9	Marriott Yalong Bay Resort Marriott Chinese Restaurant	0.0252194	0.176772	0.0486056	0.5	0.102941	0.752688	0.0235798
816	3.7	3.7	Yikouzhu Northeast Cuisine (Head Store)	0.719617	0.0572161	0.048493	0.5	0.573529	0.784946	0.140407
817	3.9	3.9	Chongqing Liu Yishou Hotpot (Sanya Bay Branch)	0.156725	0.0913749	0.0482678	0.5	0.367647	0.903226	0.145766
818	4.5	4.5	Waxiaoxia (Tiancheng Branch)	0.948441	0.0614859	0.0465788	0.833333	0.705882	0.258065	0.953912
819	4.4	4.4	Rong cheng ying yue seafood barbecue Sichuan dish (Yalong bay baihuagu branch)	0.033058	0.0836892	0.0451901	0.666667	0.191176	0.655914	0.0600214
820	3.5	3.5	Caidiexuan (Yalong Bay Baihuagu Business Center Branch)	0.0355856	0.0956447	0.04504	0.5	0.161765	0.580645	0.0546624
821	3.9	3.9	Tasty shrimp city small lobster bullfrog (Chunyuan branch)	0.954176	0.0666097	0.0440266	0.5	0.764706	0.655914	0.643087
822	3.6	3.6	Baixingcun Northeast Dumplings (Dadonghai Branch)	0.0695296	0.0555081	0.0429381	0.5	0.5	0.11828	0.474812
823	4.8	4.8	Shibawan (Letiancheng Branch)	0.039394	0.0350128	0.0421874	1	0.382353	0.88172	0.0439443
824	4.0	4	Chunlahao Chongqing Hotpot (Dadonghai Branch)	0.0771778	0.102477	0.0421124	0.666667	0.544118	0.193548	0.474812
825	4.1	4.1	Yalong Bay Rui J Hotel Mingxuan Chinese Restaurant Flavor Hainan Cuisine Cantonese Cuisine ·Mingxu ...	0.017149	0.243382	0.0415869	0.666667	0.0147059	0.935484	0.00214362
826	3.9	3.9	People's commune pot-stewed (Sanya Hedong Road Branch)	0.799939	0.0666097	0.0413992	0.5	0.691176	0.645161	0.240086
827	4.7	4.7	Waxiaoxia (Hailv Duty Free City Branch)	0.0659862	0.0640478	0.039973	0.833333	0.441176	0.903226	0.0760986
828	4.1	4.1	China Pika Juhui Snack Bar (Sanya Branch)	0.325721	0.0956447	0.0390722	0.666667	0.558824	0.290323	0.320472
829	4.1	4.1	Shibawan (Youth Song Plaza Branch)	0.766488	0.0324509	0.0380588	0.666667	0.691176	0.698925	0.279743
830	4.7	4.7	Chaoyin canteen (pedestrian street branch)	0.942191	0.111016	0.037233	0.833333	0.705882	0.258065	0.933548
831	4.0	4	Chao Niu hai Ji xian beef hotpot (Hua Ting tianxia branch)	0.528909	0.0802733	0.0368577	0.666667	0.485294	0.870968	0.0653805
832	3.7	3.7	Haitangwan No.9 resort hotel-Tanggong restaurant	0.0387605	0.152861	0.0353939	0.5	0.0441176	0.967742	0.00643087
833	3.6	3.6	Mukamu food city	0.69822	0.0700256	0.0344931	0.5	0.588235	0.827957	0.144695
834	3.9	3.9	Jinhui Chinese Restaurant (MGM Resort Yalong Bay)	0.0353409	0.258753	0.0339676	0.5	0.191176	0.795699	0.0471597
835	4.2	4.2	Meet Chang 'an (Hailv Duty Free City Branch)	0.0653219	0.0708796	0.0338175	0.666667	0.426471	0.903226	0.0836013
836	3.7	3.7	Yalong Bay Mangrove Resort Chinese Restaurant	0.0358267	0.0768574	0.03378	0.5	0.220588	0.709677	0.0514469
837	3.9	3.9	Pullman sanya bay resort dingweixuan Chinese restaurant	0.113983	0.148591	0.0320159	0.5	0.235294	0.892473	0.12433
838	3.8	3.8	Xinyuwei Hotpot (Tiancheng Branch)	0.949376	0.0606319	0.0318658	0.5	0.705882	0.225806	0.951768
839	3.7	3.7	Lao Changsha Hu' nan restaurant (shangpin ST branch)	0.490036	0.0708796	0.031603	0.5	0.941176	0.462366	0.451233
840	3.9	3.9	Yan kitchen (Times Coast Branch)	0.228758	0.136635	0.0314904	0.5	0.588235	0.580645	0.197213
841	4.1	4.1	Chao Niu hai Ji (shangpin ST branch)	0.690048	0.0768574	0.0314529	0.666667	0.897059	0.172043	0.698821
842	3.9	3.9	Xiexianglin Hot Spring Zui 'e (Shengli Road Branch)	0.379522	0.0922289	0.0312652	0.5	0.397059	0.634409	0.323687
843	4.7	4.7	Caiju Nanshan Chongqing Hotpot (Haitangwan Branch)	0.0185277	0.112724	0.0312277	0.833333	0.632353	1	0.00428725
844	4.2	4.2	Xiangmaoyuan Seafood Processing Restaurant (Yalong Bay Dongrong Food Plaza Branch)	0.0250141	0.0777114	0.0308899	0.666667	0.117647	0.709677	0.0267953
845	3.8	3.8	Chao Niu hai Ji (Jiabao garden store)	0.400085	0.0751494	0.0306272	0.5	0.691176	0.88172	0.0921758
846	3.8	3.8	Lao Changsha Hu' nan restaurant (Fenghuang rd branch)	0.552819	0.0691716	0.0302143	0.5	0.455882	0.88172	0.0921758
847	4.6	4.6	Hou Hou Yu sheng Sichuan style kitchen (Fenghuang road branch)	0.55053	0.0606319	0.0299516	0.833333	0.514706	0.784946	0.0921758
848	3.8	3.8	Chongqing Lufu Courtyard Hotpot (Fenghuang Shuicheng Branch)	0.673607	0.0777114	0.0297264	0.5	0.602941	0.827957	0.143623
849	3.9	3.9	Lihe Windham Molan Yipin Boutique Restaurant	0.175206	0.148591	0.0296888	0.5	0.235294	0.784946	0.0857449
850	4.8	4.8	Green Tea Restaurant (Sanya Haitangwan Branch)	0.0349359	0.0717336	0.0286004	1	0.205882	0.967742	0.00857449
851	3.7	3.7	One plus one jiaozi Wang	0.731754	0.0461144	0.0280749	0.5	0.882353	0.473118	0.601286
852	4.1	4.1	Lao Changsha Hu' nan restaurant (Daboluo branch)	0.0478406	0.058924	0.0278872	0.666667	0.426471	0.666667	0.290461
853	3.8	3.8	Rong cheng ying yue parity seafood restaurant (Yalong bay Yatai center branch)	0.0319592	0.0555081	0.0278122	0.5	0.205882	0.677419	0.0578778
854	4.8	4.8	Shibawan (Shengli Plaza Branch)	0.95903	0.0333049	0.0266862	1	0.602941	0.376344	0.871383
855	4.2	4.2	Sheraton Sanya Haitang Bay Resort Hotel-Caiyuexuan Chinese Restaurant	0.0192353	0.199829	0.0266487	0.666667	0.117647	0.913978	0.00750268
856	4.1	4.1	Westside· Jiang xinjiang cuisine (Dadonghai Branch)	0.0721867	0.0734415	0.0248471	0.666667	0.5	0.193548	0.475884
857	3.6	3.6	Chuxiangyuan (Shangpin Street Boulevard Branch)	0.665476	0.0768574	0.024772	0.5	0.941176	0.11828	0.73955
858	3.9	3.9	Hanxin Sauna Cai (Hairun Road Branch)	0.239447	0.0930828	0.0245843	0.5	0.161765	0.956989	0.00535906
859	4.1	4.1	Grand hyatt Haitang bay-yucun Chinese restaurant	0.0215358	0.330487	0.0244342	0.666667	0.147059	0.967742	0.00643087
860	3.8	3.8	Gaxi Xinjiang saute spicy chicken (Huihuicun branch)	0.158751	0.059778	0.0239087	0.5	0.308824	0.903226	0.151125
861	3.8	3.8	Yalong Bay Tianhong Lakeside Restaurant	0.0328524	0.0802733	0.0236085	0.5	0.147059	0.827957	0.0257235
862	3.9	3.9	Yueban wine house (Yingbin Road Branch)	0.761043	0.0768574	0.0233833	0.5	0.735294	0.548387	0.129689
864	3.4	3.4	Liu Yishou Chongqing Hotpot (Letiancheng Branch)	0.0395015	0.0802733	0.0230079	0.333333	0.382353	0.870968	0.0439443
865	3.6	3.6	Coral Hotel wuzhizhou Linhaige Chinese Restaurant	0.00151118	0.146029	0.0224825	0.5	0	0.946237	0.0096463
866	4.7	4.7	Yuchu Yard Chongqing Hotpot (Sanya Bay Branch)	0.0624983	0.088813	0.0224074	0.833333	0.544118	0.870968	0.0653805
867	3.9	3.9	Tunchang pot-stewed (Shangpin Street Branch)	0.336318	0.0572161	0.0223323	0.5	0.764706	0.505376	0.50911
868	3.4	3.4	Chu Cai yang guang (shangpin ST branch)	0.690086	0.0529462	0.0222573	0.333333	0.176471	0.150538	0.706324
869	3.9	3.9	Jing taste dumplings (Haitang 68 Global Food Shop)	0.0195821	0.0538002	0.0212063	0.5	0.147059	0.989247	0.00750268
870	3.8	3.8	Tianyu restaurant caifengge home-cooked dish restaurant	0.0366367	0.0905209	0.020268	0.5	0.161765	0.602151	0.0514469
872	3.7	3.7	Pin Chao ge Chao shan beef hotpot (letiancheng branch)	0.0401317	0.0674637	0.0197801	0.5	0.367647	0.88172	0.0439443
873	3.6	3.6	Dongting mei Hunan flavor restaurant	0.500368	0.0350128	0.0196299	0.5	0.926471	0.430108	0.46731
874	4.7	4.7	Yongshunxiang Laobeijing Charcoal Hotpot (Yiheng Shopping Center Branch)	0.604319	0.0845431	0.0194798	0.833333	0.411765	0.903226	0.370847
875	3.8	3.8	Danmei farmhouse restaurant	0.0858137	0.0913749	0.0193297	0.5	0.235294	0.967742	0.0503751
876	3.8	3.8	Lameizi da Sichuan restaurant seafood Sichuan dish	0.149021	0.05807	0.0192546	0.5	0.264706	0.827957	0.14791
877	3.9	3.9	Park Hyatt Sanya Sun Bay Tea House	0.0111414	0.353544	0.0192546	0.5	0	1	0.00321543
879	3.7	3.7	Tianya meet ni seafood restaurant	0.087393	0.0802733	0.0189168	0.5	0.132353	0.924731	0.117899
880	3.8	3.8	Chu Sao dang Jia (Ji yang mei ya branch)	0.418665	0.0563621	0.0186916	0.5	0.397059	0.817204	0.0685959
881	3.7	3.7	Zhu home dumplings restaurant	0.476487	0.0546541	0.0186165	0.5	0.485294	0.83871	0.0643087
882	3.8	3.8	Zuihuo 3 Tuo 1 Chongqing Hotpot (Fenghuang Road Ruihai Garden Branch)	0.581376	0.0862511	0.018579	0.5	0.514706	0.817204	0.0932476
883	3.7	3.7	Lao Changsha Hu' nan restaurant (linwang branch)	0.0209299	0.087959	0.018579	0.5	0.132353	0.827957	0.0643087
884	3.9	3.9	Xiangyazi	0.0407182	0.0392827	0.0185415	0.5	0.397059	0.88172	0.0450161
885	3.9	3.9	Chu Cai yang guang (Hedong road branch)	0.816236	0.0649018	0.0182412	0.5	0.926471	0.806452	0.360129
887	3.8	3.8	Hua Ye Fan Chen Chongqing Hotpot (Yalongwan Flagship Store)	0.00600609	0.128096	0.0177157	0.5	0.279412	0.946237	0.0407288
888	4.5	4.5	Hai Sam sun Sichuan cuisine restaurant (Yalong bay outlets branch)	0.00642593	0.0956447	0.0176782	0.833333	0.323529	0.935484	0.0385852
889	3.8	3.8	Shanghechu Hu' nan restaurant (pedestrian street branch)	0.936921	0.0555081	0.0176782	0.5	0.705882	0.236559	0.92926
890	4.1	4.1	Pang fu bing Shi new hong kong-style restaurant (lanhai plaza branch)	0.68546	0.0418446	0.0176782	0.666667	0.867647	0.580645	0.405145
891	3.8	3.8	Baiyun Chinese restaurant (Sheraton Yalong Bay Resort Hotel)	0.0314432	0.143467	0.0175656	0.5	0.117647	0.688172	0.0332262
892	3.7	3.7	Lao Changsha Hu' nan restaurant (Jinjiling branch)	0.691753	0.088813	0.0173029	0.5	0.573529	0.72043	0.464094
893	4.2	4.2	Yishou jiaozi (Hailv Duty Free City Branch)	0.0672432	0.0529462	0.0171903	0.666667	0.411765	0.903226	0.0889603
894	3.6	3.6	Banshan Seascape Resort Furong Ge Hu 'nan restaurant	0.0768004	0.0794193	0.0168149	0.5	0.5	0.774194	0.345123
895	3.8	3.8	Yanji Cold Noodles (Foreign Trade Road Branch)	0.769141	0.0392827	0.0165522	0.5	0.514706	0.634409	0.718114
896	3.9	3.9	Country renjia pot-stewed (Sanya Branch)	0.906679	0.058924	0.0164021	0.5	0.632353	0.516129	0.665595
897	4.5	4.5	Red Sun Restaurant (Ronggen Road Branch)	0.700379	0.0691716	0.0162895	0.833333	0.882353	0.83871	0.207931
898	3.3	3.3	Laochongqing Hotpot (Houhai Branch)	0.023092	0.114432	0.0161393	0.333333	0.0147059	0.924731	0.0836013
899	4.7	4.7	Yuanji Chuanchuanxiang Hotpot (Shangpin Street Yixiang Branch)	0.612313	0.0657558	0.0159141	0.833333	0.838235	0.376344	0.70418
900	3.9	3.9	Chongqing Lufu Hotpot (Jun He Jun Tai Branch)	0.0406411	0.0802733	0.0156514	0.5	0.367647	0.978495	0.0621651
901	3.6	3.6	Huachaomen Chongqing Hotpot (Shangpin Street Branch)	0.666023	0.0734415	0.0155388	0.5	0.941176	0.16129	0.726688
902	4.2	4.2	Qian Wang zhi Wang beef brochette (shangpin ST branch)	0.660409	0.0631939	0.0155013	0.666667	0.941176	0.16129	0.724544
903	3.8	3.8	Niutongling (Shengli Plaza Branch)	0.98727	0.0187874	0.0152385	0.5	0.676471	0.430108	0.830654
904	3.7	3.7	Laobeijing Yangxiezi Chuanxiang Kitchen Branch (Yuechuan Middle Road Branch)	0.630143	0.058924	0.0150133	0.5	0.5	0.870968	0.106109
905	3.8	3.8	Hupangzi has a little taste fashion theme restaurant (Hongshulin Branch)	0.539905	0.0649018	0.0142627	0.5	0.514706	0.870968	0.0728832
906	4.4	4.4	Kai Vifell Mengyuexuan Chinese restaurant	0.0262873	0.266439	0.0142627	0.666667	0.147059	0.978495	0.00428725
907	3.3	3.3	Long xiao yue (Head Store)	0.0349484	0.0905209	0.0142627	0.333333	0.0735294	0.967742	0.00857449
908	3.8	3.8	Shiwei store dumplings specialty store (Jiefang Road Branch)	0.70174	0.0341588	0.0141125	0.5	0.647059	0.827957	0.504823
909	4.0	4	Yunshangyao Yunnan Mijing Taste (Banshan Peninsula Branch)	0.033402	0.105892	0.0140375	0.666667	0.176471	0.860215	0.0300107
910	4.1	4.1	Jiaoge cold noodles restaurant snack barbecue northeast dish	0.502492	0.0452605	0.0139999	0.666667	0.441176	0.731183	0.0932476
911	3.8	3.8	Suyaxuan Chinese Restaurant (Hilton Gretel Selected Hotel)	0.0140742	0.143467	0.0138123	0.5	0.147059	0.989247	0.00428725
912	4.7	4.7	Shuan restaurant & Baisheng fat beef hotpot (Danzhou community branch)	0.502659	0.0461144	0.0134745	0.833333	0.455882	0.731183	0.0921758
913	3.7	3.7	Guangdong Zhaoqing huoyanzui goose	0.630413	0.0529462	0.0134369	0.5	0.470588	0.870968	0.109325
914	4.8	4.8	Shudaxia Hotpot (Lanhai Shopping Plaza Branch)	0.696518	0.0768574	0.0132117	1	0.867647	0.55914	0.421222
915	3.9	3.9	Sanya Rong Da Restaurant Chaoshan Beef Hotpot (Wangzhicun Branch)	0.0171747	0.0913749	0.0130991	0.5	0.117647	0.849462	0.039657
916	4.5	4.5	Renrenlao Hotpot (Phoenix City Branch)	0.559524	0.0649018	0.0129865	0.833333	0.514706	0.784946	0.0900322
917	3.6	3.6	Kangte palace yunshuiyao restaurant	0.522868	0.059778	0.0126487	0.5	0.529412	0.892473	0.103966
918	3.6	3.6	Zengji Sichuan cuisine restaurant (Yalongwan Road Branch)	0.0378991	0.0495303	0.0125361	0.5	0.191176	0.870968	0.0718114
919	3.7	3.7	Spicy Small Lobster Chongqing Chicken Pot (Jinjiling Branch)	0.623353	0.0555081	0.0124235	0.5	0.5	0.709677	0.133976
920	3.6	3.6	Simple City Guangzhou Tea Restaurant (Shengli Shopping Plaza Branch)	0.957557	0.0418446	0.012386	0.5	0.602941	0.376344	0.868167
921	4.5	4.5	Huixingsheng Anhui Cuisine (San Ya Wan Yi Feng He Life Plaza Branch)	0.141401	0.0785653	0.0123485	0.833333	0.573529	0.903226	0.0632369
922	3.9	3.9	Yiyang seascape Chinese restaurant Cantonese cuisine Ronghe cuisine Sanya Mandarin Oriental Hotel	0.00984928	0.248506	0.0121983	0.5	0.0735294	0.935484	0.00535906
923	4.5	4.5	Yi kou Zhu nian Wei northeast dish (lizhigou branch)	0.25242	0.0563621	0.0119356	0.833333	0.294118	0.892473	0.0525188
924	3.7	3.7	Hangzhou dishes Pianchengchuan (Letiancheng Branch)	0.0395641	0.0444065	0.0118605	0.5	0.382353	0.88172	0.0439443
925	4.2	4.2	Yipin Yuchu barbecue hotpot (Yalongwan branch)	0.011229	0.0538002	0.0117855	0.666667	0.117647	1	0.00107181
926	3.9	3.9	Xing fu Zao cha	0.0422078	0.0204953	0.0115603	0.5	0.352941	0.903226	0.0418006
927	3.7	3.7	Chongqing Liu Yishou Hotpot (Yazhou Boulevard Branch)	0.102809	0.0751494	0.0114477	0.5	0.382353	0.956989	0.11254
928	3.8	3.8	Xiangyu big bowl dish (Jinjiling branch)	0.732614	0.0614859	0.0114477	0.5	0.573529	0.795699	0.126474
929	3.9	3.9	Sanya Haina Baichuan Sichuan Cuisine Restaurant (Shangpin Street Branch)	0.577933	0.05807	0.0113351	0.5	0.926471	0.537634	0.429796
930	3.8	3.8	Yiyuan restaurant Hainan cuisine seafood Cantonese cuisine morning tea	0.657711	0.113578	0.0112225	0.5	0.514706	0.795699	0.117899
931	4.1	4.1	Yong Xin mei wa fish head hotpot (shangpin ST branch)	0.634004	0.0623399	0.0107721	0.666667	0.941176	0.258065	0.708467
932	4.4	4.4	Shibawan (Dadonghai Yintai Hotel Branch)	0.0740797	0.0358668	0.0106219	0.666667	0.514706	0.27957	0.458735
933	3.8	3.8	Hengfengcai steamed cuisine cookshop (Hongsha tunnel branch)	0.264779	0.0811272	0.0102466	0.5	0.573529	0.870968	0.034298
934	3.8	3.8	Crowne plaza sanya center-yuechaoxuan Chinese restaurant	0.248427	0.0666097	0.0102091	0.5	0.647059	0.548387	0.222937
935	3.7	3.7	Chongqing Liu Yishou Xin Hotpot (Shangpin Street Erxiang Branch)	0.593484	0.0512383	0.010134	0.5	0.882353	0.376344	0.622722
936	3.4	3.4	Yangmama Restaurant (Dadonghai Branch)	0.0672867	0.0486763	0.010134	0.333333	0.5	0.387097	0.445874
937	4.3	4.3	Jiuji giblet Bao (Yiheng Shopping Center Branch)	0.605198	0.0478224	0.010134	0.666667	0.441176	0.903226	0.369775
938	3.9	3.9	Niannianbuwang Hu' nan restaurant	0.0886017	0.0478224	0.0100589	0.5	0.132353	0.924731	0.117899
939	4.6	4.6	Damei Northwest (Lanhai Huating Branch)	0.695159	0.0512383	0.0100589	0.833333	0.867647	0.526882	0.425509
940	4.0	4	Shengji Chaoshan Beef Hotpot (Conch Branch)	0.131187	0.0922289	0.00990879	0.666667	0.441176	0.978495	0.00750268
941	4.7	4.7	Chuan North West Boutique Sichuan Style Seafood Daka (Yemeng Gallery Branch)	0.170549	0.0495303	0.00987126	0.833333	0.264706	0.817204	0.0953912
942	3.5	3.5	Xilong big stuffing dumplings	0.817883	0.0367208	0.00987126	0.5	0.588235	0.322581	0.822079
943	3.9	3.9	Huaixiang Kitchen (Sanya Airport Branch)	0.0677794	0.0606319	0.00975866	0.5	0.0588235	0.978495	0.0107181
944	3.9	3.9	Laofulai (Fenghuang Road Branch)	0.499787	0.123826	0.00968359	0.5	0.470588	0.989247	0.0836013
945	4.2	4.2	Rong Da Chaoshan Beef Hotpot (Haitangwan Tengqiao Branch)	0.138258	0.0734415	0.00960853	0.666667	0.161765	0.849462	0.0771704
946	4.6	4.6	Xiao ba jiao xian Chao beef (dabaoluo branch)	0.0480951	0.058924	0.00949593	0.833333	0.426471	0.655914	0.28403
947	4.5	4.5	Chang Wang huo Yan zui goose (ji yang Community Park Special Night Market Branch)	0.170218	0.0426985	0.00945839	0.833333	0.294118	0.741935	0.0889603
948	4.4	4.4	Yellow River Jingdu Hotel Yellow River century-old halls	0.40117	0.059778	0.00930826	0.666667	0.455882	0.548387	0.393355
949	4.1	4.1	Yuxiangtang Hu' nan cuisine (Dadonghai Branch)	0.0793158	0.0426985	0.00915813	0.666667	0.558824	0.204301	0.464094
950	3.6	3.6	Chengdu Ceo Chuanchuanxiang Hotpot (Jixiang Street Branch)	0.887158	0.0529462	0.00908306	0.5	0.588235	0.548387	0.760986
951	4.4	4.4	Shibawan (Shangpin Street Ganghua Plaza Branch)	0.550781	0.0452605	0.00908306	0.666667	0.911765	0.430108	0.587353
952	4.3	4.3	Chao Tianmen Hotpot (ji yang Branch)	0.145836	0.105892	0.0088954	0.666667	0.264706	0.698925	0.0900322
953	3.7	3.7	Yalong bay junlan resort sanya-Chinese restaurant	0.017437	0.204099	0.00874526	0.5	0.132353	0.903226	0.0139335
954	3.9	3.9	Najia hotpot	0.44211	0.0187874	0.00870773	0.5	0.911765	0.580645	0.45552
955	3.7	3.7	Hongshulin resort yuyuege Chinese restaurant	0.0214947	0.193851	0.00836993	0.5	0.132353	0.978495	0.0107181
956	3.9	3.9	Jia Wei Xiang Qing Hu' nan restaurant (Yalongwan Road Branch)	0.0364202	0.0495303	0.00833239	0.5	0.191176	0.870968	0.0718114
957	3.9	3.9	Banhua Hotpot Brochette (Youth Song Branch)	0.775066	0.0700256	0.00814473	0.5	0.705882	0.709677	0.256163
958	3.7	3.7	Chongqing renjia Sichuan cuisine restaurant (Dadonghai branch)	0.0852176	0.0461144	0.00806966	0.5	0.558824	0.290323	0.472669
959	3.7	3.7	Chaoniu Haiji (Daboluo Branch)	0.0478889	0.0819812	0.00803213	0.5	0.426471	0.666667	0.290461
960	3.6	3.6	Chuanmeizi Restaurant (Dadonghai Head Store)	0.0894982	0.0546541	0.00803213	0.5	0.573529	0.322581	0.46731
961	3.7	3.7	Jin Run Bay Restaurant Cantonese Cuisine Hainan Cuisine Seafood (Chunguang Road Branch)	0.634753	0.0546541	0.00795706	0.5	0.779412	0.924731	0.0803859
962	3.8	3.8	Shanghechu Hu' nan restaurant (Tongxin Road Branch)	0.0430282	0.0811272	0.00791953	0.5	0.382353	0.935484	0.0407288
963	4.2	4.2	Chaifang Old Flavor (Jinjiling Garden Mountain Villa Branch)	0.778726	0.0640478	0.00791953	0.666667	0.705882	0.634409	0.161844
964	3.3	3.3	Dajing Ruchuan Sichuan Hotel (Yalong Bay Baihuagu Branch)	0.0346248	0.0922289	0.0075442	0.333333	0.191176	0.645161	0.0557342
965	4.8	4.8	Dong Rong Xi Jia gang pai cantonese seafood (San ya wan yi feng he life plaza branch)	0.14186	0.140051	0.00746913	1	0.529412	0.903226	0.0632369
966	4.4	4.4	Heji cookshop (foreign trade road branch)	0.777027	0.0461144	0.0074316	0.666667	0.529412	0.612903	0.711683
967	3.8	3.8	Huaqing Sichuan Hunan cuisine (Yalong Bay Liupancun Branch)	0.0103478	0.0760034	0.0074316	0.5	0.25	0.935484	0.0300107
968	3.9	3.9	Taibusuo Hotpot Brochette (Houhai Branch)	0.0234024	0.0742955	0.00701873	0.5	0.0147059	0.924731	0.0836013
969	4.5	4.5	Damei Northwest (Qingchunsong Plaza Branch)	0.766512	0.0435525	0.00701873	0.833333	0.691176	0.688172	0.28403
970	3.6	3.6	Yaoji authentic chaoshan beef meatball hotpot	0.710422	0.0649018	0.00694366	0.5	0.617647	0.763441	0.554126
971	3.4	3.4	Xianwa Store (Shangpin Street Wuxiangkou Branch)	0.650505	0.0631939	0.0068686	0.333333	0.176471	0.27957	0.707395
973	4.6	4.6	Jingjiu hotpot (Yingbin Road Branch)	0.790939	0.230572	0.00683106	0.833333	0.661765	0.634409	0.262594
974	4.5	4.5	Atlantis Chinese restaurant Tang	0.0211184	0.284372	0.00679353	0.833333	0.544118	0.989247	0.00535906
975	3.5	3.5	Xiangju restaurant sanyawan hongshulin holiday world branch	0.624537	0.0802733	0.006756	0.5	0.544118	0.784946	0.140407
976	4.2	4.2	Shanghechu Hu' nan restaurant (Hai Hotel)	0.0655779	0.05807	0.006756	0.666667	0.441176	0.903226	0.0718114
977	3.8	3.8	Yuexing laosichuan restaurant	0.137134	0.0708796	0.00671846	0.5	0.264706	0.83871	0.14791
978	3.7	3.7	Old friend Chongqing fish hotpot (Shangpin Street Erxiang Branch)	0.64362	0.05807	0.00668093	0.5	0.882353	0.150538	0.748124
979	3.5	3.5	Yanji cold noodles (Yatai gourmet meike plaza branch)	0.032807	0.0222032	0.00660586	0.5	0.205882	0.655914	0.0600214
980	3.9	3.9	Yi privacy kitchen	0.191776	0.10333	0.00638066	0.5	0.661765	0.688172	0.180064
981	3.8	3.8	Hupangzi Youdianwei Hu' nan Restaurant (Jiabao Garden Branch)	0.40214	0.0674637	0.00626806	0.5	0.691176	0.88172	0.0932476
982	3.7	3.7	Muslim laobeijing jubaoyuan hotpot	0.502659	0.0913749	0.00623053	0.5	0.485294	0.795699	0.0986066
983	3.8	3.8	Bifengshan pot-stewed (Jinjiling branch)	0.720046	0.0452605	0.00615546	0.5	0.529412	0.752688	0.122186
984	3.7	3.7	Chuxiangyuan (Pedestrian Street Branch)	0.931651	0.0794193	0.0060804	0.5	0.720588	0.204301	0.935691
985	3.7	3.7	Gaxi Xinjiang saute spicy chicken (Hui new shop)	0.316342	0.0478224	0.00604286	0.5	0.367647	0.956989	0.091104
986	4.2	4.2	Jiao wa ban bu Dian wine house chuan Hu' nan cuisine (shangpin ST branch)	0.514928	0.05807	0.00604286	0.666667	0.911765	0.430108	0.468382
987	4.2	4.2	Xujia yard pot-stewed (Yiheng branch)	0.593857	0.0640478	0.00600533	0.666667	0.397059	0.913978	0.367631
988	3.9	3.9	Binhai yipin Guo	0.862308	0.10333	0.00589273	0.5	0.764706	0.129032	0.92926
989	4.5	4.5	Yijia copper pot hotpot	0.0166409	0.100769	0.00589273	0.833333	0.558824	0.924731	0.039657
990	4.3	4.3	Tianranzui goose (Yalong Bay Liupan Branch)	0.0103983	0.0708796	0.0058552	0.666667	0.25	0.935484	0.0300107
991	4.2	4.2	Shunde traditional clay pot porridge (litchi Gou branch)	0.0421149	0.0785653	0.00578013	0.666667	0.397059	0.946237	0.0353698
992	3.9	3.9	Xixi Hong Kong Restaurant (Yazhou Branch)	0.0485024	0.0649018	0.0057426	0.5	0.294118	0.924731	0.0814577
993	3.9	3.9	Chuan Zhang men Lu Wei casserole hotpot (shangpin ST yixiang branch)	0.648808	0.059778	0.00570506	0.5	0.882353	0.172043	0.780279
994	4.2	4.2	Ban bi Jian hai laobeijing copper pot hotpot northeast barbecue	0.581084	0.106746	0.00570506	0.666667	0.367647	0.946237	0.365488
995	4.5	4.5	Xiangcao Huayu Hu' nan cuisine restaurant (Yalong Bay Liupancun branch)	0.010776	0.0555081	0.00566753	0.833333	0.205882	0.935484	0.022508
996	4.7	4.7	Fang ke Zhen Xin Bei pai hotpot (jinjiling branch)	0.684575	0.0674637	0.00563	0.833333	0.5	0.731183	0.125402
997	3.8	3.8	Liupo brochette hotpot (Shangpin Street Yixiang Branch)	0.594872	0.0606319	0.00563	0.5	0.882353	0.430108	0.646302
998	4.4	4.4	Yueban Chongqing Baba hotpot	0.51515	0.117848	0.00559246	0.666667	0.382353	0.946237	0.0857449
999	4.7	4.7	Balushe hotpot (Letiancheng branch)	0.0399552	0.0811272	0.0055174	0.833333	0.367647	0.88172	0.0439443
1000	4.2	4.2	Xiang ge Li la small lobster private cuisine	0.956258	0.0452605	0.00547986	0.666667	0.764706	0.645161	0.640943
1001	3.7	3.7	Muslim Gaxi Xinjiang saute spicy chicken (Huihuicun head store)	0.159146	0.0751494	0.00544233	0.5	0.294118	0.903226	0.160772
1002	3.9	3.9	Zhengda Restaurant (Lizhigou Branch)	0.0984657	0.0153715	0.0054048	0.5	0.323529	0.55914	0.0878885
1003	4.2	4.2	Xiao dong yuan Wei Lou sauce bone (shangpin ST branch)	0.520443	0.0563621	0.0054048	0.666667	0.911765	0.397849	0.471597
1004	3.7	3.7	Bailaohui Chaoshan Beef Hotpot (Tongxin Road Letiancheng Branch)	0.0407068	0.0845431	0.00536726	0.5	0.426471	0.870968	0.0450161
1005	3.7	3.7	Yundingge Healthy Chinese Restaurant (Bird's Nest Branch)	0.00606694	0.162254	0.00521713	0.5	0	1	0
1006	3.5	3.5	Na local Chao cookshop	0.81951	0.12041	0.0051796	0.5	0.573529	0.344086	0.806002
1007	4.8	4.8	Yuwuye duck blood brochette Guo (Sanya Direct Sales No.1)	0.666435	0.0572161	0.00510453	1	0.941176	0.204301	0.724544
1008	4.0	4	Haha hotpot	0.132537	0.0350128	0.00491686	0.666667	0.220588	0.892473	0.108253
1009	4.3	4.3	Shibawan (Pedestrian Street Tiancheng Shopping Mall Branch)	0.94849	0.028181	0.0047292	0.666667	0.705882	0.258065	0.951768
1010	3.7	3.7	Emerald Lamian Noodles Steamed Buns (Sanya International Duty Free City Phase II Branch)	0.0349188	0.0760034	0.00469166	0.5	0.0735294	0.967742	0.00857449
1011	3.6	3.6	Maojia restaurant (Xincheng branch)	0.178116	0.0734415	0.00465413	0.5	0.235294	0.784946	0.0846731
1012	4.8	4.8	Shibawan (Lanhai Plaza Branch)	0.697984	0.0350128	0.00457906	1	0.867647	0.526882	0.428725
1013	3.4	3.4	Baixingcun Dongbei cookshop (Haitangwan Branch)	0.0296308	0.0563621	0.00454153	0.333333	0.0588235	0.946237	0.0267953
1014	3.4	3.4	Ba shan Shu shui local cookshop	0.02377	0.0444065	0.004504	0.333333	0.264706	0.956989	0.0643087
1015	3.5	3.5	Lazhuang Chongqing Hotpot (Fenghuang Road Branch)	0.589377	0.0905209	0.00442893	0.5	0.5	0.817204	0.0932476
1016	3.6	3.6	Shi Li ba Xiang	0.0355124	0.0546541	0.00442893	0.5	0.191176	0.870968	0.0707395
1017	3.8	3.8	Baixingcun Dongbei cookshop (Liupancun branch)	0.0105267	0.0623399	0.0043914	0.5	0.220588	0.935484	0.0278671
1018	4.1	4.1	Northeast Wang restaurant	0.051926	0.0640478	0.00420373	0.666667	0.426471	0.569892	0.366559
1019	3.6	3.6	Sanweixuan Restaurant (Huayu Resort Yalong Bay)	0.0335268	0.0794193	0.00420373	0.5	0.205882	0.645161	0.0578778
1020	3.5	3.5	Bage specialty	0.746328	0.05807	0.003941	0.5	0.558824	0.731183	0.675241
1021	3.9	3.9	Chongqing Liu Yishou Hotpot (Haitangwan Branch)	0.0197339	0.0836892	0.003941	0.5	0.0735294	1	0.00214362
1022	4.4	4.4	Duyin canteen (Houhai branch)	0.0236287	0.125534	0.003941	0.666667	0.0147059	0.924731	0.0825295
1023	3.7	3.7	Xiaobiandan Chuanchuanxiang Hotpot (Yingbin Road Branch)	0.764122	0.0426985	0.00390346	0.5	0.617647	0.634409	0.676313
1024	4.5	4.5	Zhenya Nourishing Hall (Haitangwan Guo Shou Yi Jing Branch)	0.0192819	0.461144	0.00379086	0.833333	0.676471	1	0.00428725
1025	4.2	4.2	Yikouzhu Nianwei Northeast Cuisine (Yingbin Road Branch)	0.097513	0.0606319	0.00379086	0.666667	0.441176	0.946237	0.0535906
1026	3.6	3.6	Ju you chuan mei zi cookshop (foreign trade road branch)	0.77817	0.0666097	0.00379086	0.5	0.529412	0.602151	0.711683
1027	3.8	3.8	Qingyuanju catering store (Dadonghai branch)	0.0628653	0.0239112	0.00375333	0.5	0.470588	0.215054	0.452304
1028	3.6	3.6	Chuxianglou (Shuicheng Road Branch)	0.682237	0.0734415	0.00367826	0.5	0.602941	0.817204	0.144695
1029	3.7	3.7	Daziran zui goose (hong Shu mi Jie branch)	0.649437	0.0640478	0.0036032	0.5	0.602941	0.806452	0.139335
1030	4.6	4.6	He Kitchen Chili Fried Meat (Danzhou Community Tianze Lakeside Branch)	0.510252	0.0486763	0.00352813	0.833333	0.441176	0.870968	0.0675241
1031	3.9	3.9	Renren Lao hotpot (Yacheng branch)	0.136778	0.0905209	0.00352813	0.5	0.323529	0.946237	0.118971
1032	4.1	4.1	Jixi dongyuan cold noodles	0.776405	0.0461144	0.00352813	0.666667	0.529412	0.612903	0.707395
1033	4.1	4.1	Northerner Northeast Cuisine (25 Deguang Branch)	0.791571	0.0520922	0.0034906	0.666667	0.691176	0.634409	0.214362
1034	4.7	4.7	Youjia frog restaurant (Shibu farm branch)	0.452227	0.0734415	0.003378	0.833333	0.323529	0.956989	0.0214362
1035	3.8	3.8	Fen xian sen Hou an fen (foreign trade road branch)	0.762608	0.00768574	0.00319033	0.5	0.544118	0.688172	0.706324
1036	3.7	3.7	Hunan big bowl dish (Linchunhe Road Branch)	0.435761	0.0478224	0.00319033	0.5	0.926471	0.494624	0.430868
1037	4.1	4.1	Yuanbao jiaozi (Zhonghuan Plaza Branch)	0.564311	0.0179334	0.0031528	0.666667	0.529412	0.752688	0.109325
1038	3.6	3.6	Dad de tu bo Cai (dadonghai branch)	0.0167643	0.0674637	0.00311526	0.5	0.117647	0.913978	0.039657
1039	3.1	3.1	JD.COM Barbecue (Luhuitou Branch)	0.0476377	0.0606319	0.00307773	0.333333	0.235294	0.892473	0.0460879
1040	4.5	4.5	Shibawan (Guogou Branch)	0.413528	0.030743	0.00307773	0.833333	0.455882	0.526882	0.400857
1041	3.8	3.8	Yu Shang Jiang Lai xinjiang cuisine Muslim Restaurant (Yalong Bay Baihuagu Branch)	0.0343807	0.0802733	0.0030402	0.5	0.191176	0.645161	0.0557342
1042	3.6	3.6	Qinhuai Fengyue Sanya Bay Mangrove Holiday World Branch	0.582625	0.0742955	0.00296513	0.5	0.588235	0.763441	0.127546
1043	3.7	3.7	Lao Changsha Zixuange (HSBC International Branch)	0.58521	0.108454	0.00296513	0.5	0.647059	0.903226	0.0493033
1044	3.9	3.9	Xinjiang Barbecue (Huixin Road Branch)	0.324668	0.0426985	0.0029276	0.5	0.367647	0.956989	0.0857449
1045	3.7	3.7	Guangmi Roasted Goose (Linhechun Road Branch)	0.33372	0.0982067	0.002815	0.5	0.838235	0.752688	0.383708
1046	3.7	3.7	Fan Xiang Ming Chu	0.784811	0.05807	0.00277746	0.5	0.867647	0.182796	0.685959
1047	3.7	3.7	Banyan Tree Mingyue Restaurant	0.0496153	0.333049	0.0027024	0.5	0.220588	0.892473	0.0182208
1048	4.1	4.1	Ao nave Beef Steak Hotpot (Yacheng Branch)	0.131744	0.0742955	0.00251473	0.666667	0.308824	0.946237	0.12433
1049	3.8	3.8	Pianchengchuan (Sanya College East Zone Branch)	0.00624726	0.0179334	0.0024772	0.5	0.102941	0.967742	0.0107181
1050	3.9	3.9	Xiexianglin Hot Spring Zui 'e (Linwang Branch)	0.0243884	0.100769	0.0024772	0.5	0.132353	0.806452	0.0600214
1051	4.2	4.2	Huixingsheng Anhui Cuisine (Yalong Bay Dongrong Food Plaza Branch)	0.0247329	0.087959	0.00240213	0.666667	0.117647	0.709677	0.0278671
1052	4.5	4.5	Yan Shancheng Chongqing Hotpot (Hailv Duty Free City Branch)	0.0649759	0.0845431	0.0023646	0.833333	0.411765	0.903226	0.0868167
1053	3.9	3.9	Pot Hu pancake pot-stewed	0.432367	0.0273271	0.00228953	0.5	0.926471	0.526882	0.429796
1054	3.7	3.7	Beiweiju Northeast Cuisine (Foreign Trade Road Branch)	0.744781	0.0486763	0.002252	0.5	0.558824	0.731183	0.654877
1055	3.7	3.7	Shunde renjia	0.671731	0.102477	0.0021394	0.5	0.529412	0.827957	0.118971
1056	3.7	3.7	Jia Wei Xiang Qing (Jinjiling Branch)	0.635435	0.0486763	0.00206433	0.5	0.5	0.752688	0.106109
1057	4.2	4.2	Ximeng mutton copper pot hotpot barbecue yangxiezi (Yingbin Road China Railway Plaza Branch)	0.661554	0.0811272	0.0020268	0.666667	0.573529	0.752688	0.125402
1058	3.6	3.6	Hunan meizi Hu' nan restaurant (sanyawan branch)	0.717054	0.0384287	0.0020268	0.5	0.544118	0.741935	0.528403
1059	3.8	3.8	Sanya Center Hyatt Jiaxuan Hotel Jiawei Restaurant	0.580591	0.0657558	0.00195173	0.5	0.5	0.806452	0.113612
1060	3.3	3.3	No.19 kitchen (shangpin ST branch)	0.657848	0.0700256	0.00195173	0.333333	0.470588	0.150538	0.728832
1061	3.7	3.7	Huijiaxiang (Linwang Branch)	0.0203988	0.0623399	0.0019142	0.5	0.132353	0.849462	0.0643087
1062	3.7	3.7	Create Casserole (No.1 Branch)	0.642375	0.0452605	0.0019142	0.5	0.5	0.731183	0.106109
1063	3.8	3.8	Gong Ji Lao pu	0.695731	0.0768574	0.0019142	0.5	0.588235	0.827957	0.144695
1064	3.7	3.7	Time-honored Jia Zhou Yan ju Ji	0.987496	0.0273271	0.0019142	0.5	0.691176	0.354839	0.829582
1065	3.8	3.8	Jin mian Ji zhi (shanshui international branch)	0.216852	0.0418446	0.00187667	0.5	0.838235	0.88172	0.252947
1066	4.3	4.3	Grandma Yard Hunan Local Cuisine (Hua Ting Branch)	0.643434	0.0631939	0.00187667	0.666667	0.544118	0.741935	0.116827
1067	4.5	4.5	Niudafu parity hotpot Jishi (Ganghua Branch)	0.544009	0.0555081	0.00183913	0.833333	0.897059	0.430108	0.558414
1068	3.9	3.9	Longjiangfu pot-stewed (Houhai branch)	0.0233321	0.0666097	0.00172653	0.5	0.0147059	0.924731	0.0836013
1069	3.7	3.7	Baixing Steamed Cuisine Restaurant (Fenghuang Road Branch)	0.382104	0.132365	0.001689	0.5	0.5	1	0.0557342
1071	3.7	3.7	Laoshan Xichuan Hu 'nan Restaurant (Qiongzhou College Snack Street Branch)	0.0129044	0.029889	0.0015764	0.5	0.161765	0.989247	0.00428725
1072	4.0	4	Lao Changsha Hu' nan restaurant (litchi Gou Jin si da branch)	0.132307	0.0538002	0.00153887	0.666667	0.25	0.666667	0.0889603
1073	3.7	3.7	Benwei Kitchen (Howard Johnson Guoguang Branch)	0.153448	0.0631939	0.00153887	0.5	0.338235	0.913978	0.125402
1074	4.0	4	Chuan Zhang men Lu Wei casserole hotpot (shangpin ST branch)	0.620388	0.0606319	0.00142627	0.666667	0.838235	0.27957	0.730975
1075	3.4	3.4	Create Casserole (Sanya Head Store)	0.74211	0.0230572	0.0013512	0.333333	0.558824	0.741935	0.624866
1076	3.2	3.2	Shuaixian privacy kitchen	0.0327504	0.0905209	0.00127613	0.333333	0.161765	0.892473	0.0364416
1077	3.7	3.7	Northeast snack (Jinjiling branch)	0.72216	0.0230572	0.00120107	0.5	0.529412	0.763441	0.122186
1078	3.4	3.4	Tropical rainforest restaurant	0.00987189	0.0708796	0.00108847	0.333333	0.25	0.913978	0.0332262
1079	4.2	4.2	Hunan flavor youxuan (linwang branch)	0.0206818	0.058924	0.00105093	0.666667	0.132353	0.827957	0.0643087
1080	3.6	3.6	Executive Lounge (Harman Resort Hotel)	0.0457211	0.0444065	0.000975866	0.5	0.426471	0.688172	0.261522
1081	3.8	3.8	Sichuanese restaurant (Wenming road branch)	0.928078	0.0418446	0.000938333	0.5	0.779412	0.258065	0.923901
1082	4.3	4.3	Xiangli traditional restaurant Hunan local dishes (Dadonghai branch)	0.053118	0.058924	0.000825733	0.666667	0.441176	0.483871	0.404073
1083	3.8	3.8	Jingcheng Yiwei exquisite Laobeijing copper pot hotpot northern barbecue (Yingbin Road Middle ...	0.705495	0.111016	0.000825733	0.5	0.617647	0.763441	0.145766
1084	3.4	3.4	Gangxuwan Chinese restaurant	0.0516913	0.134073	0.000750666	0.333333	0.0882353	0.935484	0.0235798
1085	4.1	4.1	Haidilao Hotpot (Wan Yue New World Branch)	0.414563	0.0913749	0.0006756	0.666667	0.338235	0.956989	0.022508
1086	3.3	3.3	Chongqing Jinguo Hotpot (Banshan Peninsula Branch)	0.0324478	0.0982067	0.000638066	0.333333	0.176471	0.892473	0.0364416
1087	3.2	3.2	Northeast dumplings (Houhai branch)	0.0232832	0.0649018	0.000600533	0.333333	0.0147059	0.924731	0.0836013
1088	4.3	4.3	Haihouye Chongqing Hotpot chicken coconut Dregs Cu (Houhai Branch)	0.0231017	0.0725875	0.000600533	0.666667	0.0147059	0.924731	0.0836013
1089	3.6	3.6	Wu Wei yuan Chang wai Xiang Xiao jun gan hotpot	0.584723	0.0760034	0.000563	0.5	0.514706	0.817204	0.0932476
1090	3.3	3.3	Lao si Chao shan restaurant	0.168519	0.134073	0.000525466	0.333333	0.691176	0.924731	0.201501
1091	3.6	3.6	Xinjiang Jaaksi old Muslim saute spicy chicken	0.159448	0.0375747	0.000487933	0.5	0.294118	0.913978	0.162915
1092	3.2	3.2	Yumuju Lanzhou Lamian Noodles (Sanya Bay Branch)	0.694398	0.0204953	0.0004504	0.333333	0.397059	0.892473	0.444802
1093	3.7	3.7	Minjie Chongqing Hotpot (Tiandu Branch)	0.035087	0.0836892	0.0004504	0.5	0.176471	0.860215	0.0696677
1094	3.3	3.3	Small Chili Sichuan Hotel (Hailong Road Branch)	0.176334	0.0520922	0.0004504	0.333333	0.235294	0.817204	0.0814577
1095	3.7	3.7	Pangge Guilin Rice Noodles (Tuanjie Branch)	0.991024	0.00512383	0.000375333	0.5	0.705882	0.333333	0.832797
1096	3.9	3.9	Laopo Kitchen Chuanxiang Cantonese Cuisine (Longhai Style Town Branch)	0.0284327	0.0418446	0.000262733	0.5	0.0588235	0.946237	0.0257235
1097	3.6	3.6	Huaixiang (Duty Free Shop Phase 2 Branch)	0.0348378	0.111016	0.000262733	0.5	0.0735294	0.967742	0.00857449
1098	3.5	3.5	Pin yi yi bu Dao Wei theme restaurant	0.737573	0.0358668	0.000187667	0.5	0.573529	0.784946	0.125402
1100	3.2	3.2	Chang 'an Yi Noodles (Hong Shu Mi Jie Branch)	0.631052	0.0196413	0.0001126	0.333333	0.602941	0.784946	0.137192
1101	3.5	3.5	Tangshi Hunan Ren Restaurant (Yazhou Boulevard Branch)	0.122808	0.0708796	0.0001126	0.5	0.367647	0.946237	0.115756
1102	3.7	3.7	Wuwei mountain villa mango garden restaurant	0.0418128	0.058924	7.51e-05	0.5	0.0294118	1	0
1103	3.6	3.6	Xiao Qian tong Xue chuanchuanxiang hotpot (Houhai branch)	0.0234738	0.0990606	7.51e-05	0.5	0.0147059	0.924731	0.0825295
1104	3.6	3.6	Hao Xinjiang special sandapan	0.159732	0.0478224	7.51e-05	0.5	0.294118	0.913978	0.155413
1105	3.5	3.5	Yuan da Huang Liu old duck restaurant	0.865186	0.0520922	3.75e-05	0.5	0.588235	0.494624	0.824223
1106	3.8	3.8	Stir-fried beef with Xiaobajiao	0.0341063	0.0572161	0	0.5	0.191176	0.645161	0.056806
1107	4.7	4.7	Huayu Jiangnan private cuisine	0.574076	0.0939368	0.0068686	0.833333	0.632353	0.913978	0.0493033
1108	3.8	3.8	Pairui private cuisine Sichuan dish grilled fish	0.71357	0.0631939	0.0204932	0.5	0.544118	0.731183	0.128617
1109	3.9	3.9	Dingwei Sichuan dish griddle king	0.0418417	0.0358668	0.0013512	0.5	0.397059	0.892473	0.0439443
1110	3.9	3.9	Shuyouji Sichuan Style Snacks Jihe Branch (Danzhou Community Branch)	0.462583	0.0111016	0.00386593	0.5	0.441176	0.774194	0.0921758
1111	4.3	4.3	Luodingji spiral lions powder (Tuanjie Street Branch)	0.987137	0.0102477	0.0210562	0.666667	0.705882	0.354839	0.829582
1112	4.9	4.9	Damengjia spiral lions powder hotpot	0.928709	0.0708796	0.0038284	1	0.823529	0.27957	0.97642
1113	4.3	4.3	Gong Man Xi Ting (Dadonghai Branch)	0.0701002	0.0982067	0.897572	0.666667	0.5	0.11828	0.475884
1114	4.3	4.3	Gong man Xi ting (qingchunsong branch)	0.779989	0.0947908	0.349735	0.666667	0.705882	0.688172	0.244373
1115	4.0	4	7-year-old household restaurant (Haitangwan branch)	0.0271681	0.087105	0.26506	0.666667	0.161765	0.989247	0.034298
1116	3.9	3.9	A piece of tofu private cuisine (Yingbin Road Branch)	0.73383	0.058924	0.177945	0.5	0.720588	0.741935	0.13612
1117	4.6	4.6	Tiantai Privacy Kitchen Hainan Special Private Cuisine (Jin Quan Seascape Branch)	0.701277	0.101623	0.0892542	0.833333	0.661765	0.774194	0.423365
1118	3.9	3.9	Hutaoli Music Winehouse (Youth Song Branch)	0.78178	0.0819812	0.070938	0.5	0.705882	0.688172	0.241158
1119	4.1	4.1	Chandangdang Hainan Private Cuisine (Dadonghai Branch)	0.07251	0.0802733	0.0455654	0.666667	0.514706	0.193548	0.480171
1120	4.1	4.1	Zaiyu Xiaoshu Private Restaurant (Chunyuan Branch)	0.919982	0.087105	0.0367826	0.666667	0.691176	0.623656	0.529475
1122	4.5	4.5	Jinyu private cuisine (youth song branch)	0.772801	0.0760034	0.0226326	0.833333	0.75	0.602151	0.135048
1123	4.2	4.2	Jinweiju Private Cuisine (Shengli Plaza Branch)	0.962641	0.0418446	0.0225951	0.666667	0.602941	0.397849	0.869239
1124	4.6	4.6	Xifu Music Snack Bar Hainan Private Cuisine (Yalongwan Branch)	0.000743181	0.110162	0.0215441	0.833333	0.485294	0.989247	0.0214362
1125	3.7	3.7	Nanshan private cuisine restaurant	0.000741513	0.110162	0.019142	0.5	0.0294118	0.989247	0.022508
1126	4.2	4.2	Yitiao Fish Hotpot maocai	0.698594	0.0666097	0.0120857	0.666667	0.588235	0.752688	0.138264
1127	4.2	4.2	Wanghai Fishing Village (Sanya Bay Seascape Branch)	0.182301	0.0606319	0.00878279	0.666667	0.220588	0.817204	0.0803859
1128	4.2	4.2	Baixing Privacy Kitchen (Sanya Bay Branch)	0.681168	0.059778	0.00818226	0.666667	0.514706	0.741935	0.111468
1130	4.3	4.3	A piece of tofu private cuisine (Youyi Branch)	0.750438	0.0760034	0.00600533	0.666667	0.5	0.774194	0.651661
1131	3.8	3.8	Tian xiu Jing Chu	0.979433	0.0614859	0.00300266	0.5	0.661765	0.236559	0.939979
1132	4.0	4	Misi private cuisine	0.921762	0.0333049	0.0010134	0.666667	0.617647	0.462366	0.782422
1133	3.9	3.9	Jingmulan Lanzhou beef noodles Muslim	0.63326	0.0239112	0.0384341	0.5	0.529412	0.806452	0.371919
1134	3.3	3.3	Baihuahong Chengdu Snacks (Baihuagu Branch)	0.0353529	0.0495303	0.0328041	0.333333	0.176471	0.623656	0.0514469
1135	3.9	3.9	Happy Muren Mongolia Grassland Grilled Lamb Leg Lamb Chop (Dadonghai Outdoor Garden Branch)	0.0740551	0.089667	0.0292009	0.5	0.514706	0.182796	0.461951
1136	4.3	4.3	Yu Hua Lin Gang Nai Gang Bao Gang Ka (Zhonghuan Plaza Branch)	0.56051	0.0162254	0.0159141	0.666667	0.514706	0.763441	0.106109
1137	3.8	3.8	Chuan Xiangxi Xiangxi Xiaochuan Barbecue (Jinjiling Branch)	0.675421	0.0461144	0.0155763	0.5	0.5	0.731183	0.131833
1138	4.4	4.4	Shunde Wang Guangdong style charcoal stove chicken soup	0.0690649	0.0819812	0.0149383	0.666667	0.323529	0.956989	0.0150054
1139	3.8	3.8	Guangdong rice rolls Time-honored	0.465881	0.00683177	0.0116729	0.5	0.308824	0.946237	0.0267953
1140	3.9	3.9	Sichuan spicy noodles (foreign trade road branch)	0.750012	0.0111016	0.0100214	0.5	0.544118	0.709677	0.70418
1141	3.7	3.7	Yi Xin yi yi northeast barbecue northeast dish	0.0188647	0.0973527	3.75e-05	0.5	0.0441176	0.978495	0.00428725
1142	3.6	3.6	Chaoshan Food Stall (Puning rice rolls)	0.0878697	0.00939368	0.0001126	0.5	0.338235	0.591398	0.0889603
1143	4.0	4	Huo le Rong he Chinese food (Fenghuang rd branch)	0.532676	0.102477	0.109147	0.666667	0.485294	0.935484	0.0900322
1144	3.8	3.8	Mongolia Zhen roast lamb leg	0.818672	0.0631939	0.0441016	0.5	0.661765	0	0.93462
1145	3.7	3.7	Changsha Luojiachou Tofu (Sanya Branch)	0.99197	0.00512383	0.0302518	0.5	0.720588	0.333333	0.813505
1146	4.4	4.4	Muslim Sanyatou Deep Sea Fish Hotpot Barbecue (Dadonghai Qingfeng Yard Branch)	0.0859647	0.088813	0.0208685	0.666667	0.573529	0.290323	0.468382
1147	3.8	3.8	Qing chun ze yue gang Cai restaurant	0.672271	0.115286	0.0198551	0.5	0.617647	0.784946	0.210075
1148	3.8	3.8	Xinyuan Jinling Duck Blood Silk Noodles (Sanya Branch)	0.621936	0.0162254	0.0167023	0.5	0.970588	0.333333	0.633441
1149	3.9	3.9	Xiangchuan Xiangxi Xiaochuan Barbecue (Tongxin Home Branch)	0.0434869	0.0512383	0.0147506	0.5	0.397059	0.946237	0.0407288
1150	3.5	3.5	Qiqihar roast lamb leg barbecue (Lizhigou branch)	0.067999	0.0631939	0.0126863	0.5	0.441176	0.698925	0.102894
1151	3.9	3.9	Xiaoxiangzi Qiqihar barbecue barbecue (foreign trade road branch)	0.756208	0.058924	0.0058552	0.5	0.529412	0.72043	0.706324
1152	4.0	4	Qingpinhui Muslims Muslim ronghecai	0.710501	0.0785653	0.00499193	0.666667	0.602941	0.795699	0.142551
1153	3.7	3.7	Laosichuan Sichuan Special Barbecue Grilled Fish (Longhai Style Town Branch)	0.0296085	0.0700256	0.00375333	0.5	0.0588235	0.946237	0.0267953
1154	3.9	3.9	Taiwan Province Guzao Bakery (Tuanjie Road Store)	0.990375	0.0136635	0.0036032	0.5	0.705882	0.311828	0.841372
1155	3.9	3.9	Muslim jushisan barbecue museum	0.0717298	0.0708796	0.00345306	0.5	0.470588	0.741935	0.442658
1156	3.5	3.5	Guangdong Style Clay Pot Rice (Shangpin Street Branch)	0.623403	0.0145175	0.00307773	0.5	0.323529	0.322581	0.634512
1157	3.4	3.4	Yi spicy pot sheep scorpion hot pot Laobeijing instant-boiled mutton (Xingbin Road Branch)	0.0360391	0.0444065	0.0025898	0.333333	0.308824	0.88172	0.0782422
1158	3.7	3.7	Changde rice noodle (Yuechuan Middle Road Branch)	0.59551	0.00939368	0.00255227	0.5	0.470588	0.892473	0.101822
1159	3.7	3.7	No.1 Fresh Fish Soup Muslim Old Restaurant (Huixin Road Branch)	0.285153	0.0538002	0.00217693	0.5	0.367647	0.935484	0.0889603
1160	3.6	3.6	Muslim huixiangge restaurant	0.0166961	0.0802733	0.00210187	0.5	0.102941	0.913978	0.039657
1161	3.7	3.7	Jianqianglao Shanghai wonton	0.705729	0.00853971	0.00176407	0.5	0.705882	0.129032	0.921758
1162	3.5	3.5	Yueyue kitchen	0.663813	0.0862511	0.0015764	0.5	0.558824	0.752688	0.123258
1163	3.7	3.7	Aliang Chaoshan Special Food Stall (Yuejin Road Branch)	0.577191	0.0572161	0.0012386	0.5	0.558824	0.311828	0.644159
1164	2.9	2.9	Muslim Yimaer Lanzhou Beef Noodles (Dadonghai Haihua Road Branch)	0.0777547	0.0333049	0.000825733	0	0.529412	0.225806	0.458735
1165	3.6	3.6	Changchun barbecue (foreign trade road branch)	0.768783	0.0734415	0.0007882	0.5	0.514706	0.645161	0.709539
1167	3.8	3.8	Lanjing craft beer Jinzhou barbecue wine house	0.0160647	0.0657558	0.000638066	0.5	0.102941	0.924731	0.0385852
1168	3.7	3.7	Chaoshan casserole porridge	0.579	0.0512383	0.000187667	0.5	0.455882	0.397849	0.518757
1169	3.8	3.8	Yalong bay mangrove resort hotel-Thai restaurant	0.0357548	0.149445	0.189093	0.5	0.220588	0.709677	0.0514469
1170	3.8	3.8	Bilefu Pizza House (Mingzhu Branch)	0.99226	0.0170794	0.1689	0.5	0.720588	0.290323	0.817792
1172	4.3	4.3	Dolphin Dolphin American Western Restaurant (Dadonghai Branch)	0.0703727	0.109308	0.143527	0.666667	0.5	0.172043	0.476956
1173	4.5	4.5	Jiuliu izakaya (Dadonghai Branch)	0.0715537	0.104184	0.142552	0.833333	0.5	0.182796	0.474812
1174	4.4	4.4	Taiyuexuan Taiyue Cuisine (Haitang 68 Global Food Street Branch)	0.0201785	0.116994	0.137972	0.666667	0.147059	0.967742	0.00750268
1177	4.9	4.9	Jiuliu izakaya (Youth Song Branch)	0.766129	0.101623	0.119844	1	0.764706	0.698925	0.264737
1178	4.6	4.6	Ritz-Carlton Hotel Seaside Steak Western Restaurant Seafood Steak Band ...	0.0217878	0.499573	0.110198	0.833333	0.544118	0.935484	0.0150054
1179	3.6	3.6	Cnhls quan chicken hamburger (lizhigou branch)	0.0635736	0.0145175	0.108546	0.5	0.441176	0.72043	0.107181
1180	3.5	3.5	Cnhls quan chicken hamburger (jiefang branch)	0.702412	0.0119556	0.103066	0.5	0.647059	0.709677	0.516613
1181	3.7	3.7	Sanya Bay Mangrove Holiday World Tai Restaurant	0.652808	0.116994	0.0965732	0.5	0.647059	0.817204	0.139335
1182	4.4	4.4	Haijiaoxuan Beef Steak Seafood Seaside Western Restaurant Romantic Sunset Sanya Wenhuadong ...	0.00972778	0.686593	0.0856885	0.666667	0.0735294	0.935484	0.00535906
1185	4.2	4.2	MGM Sanya Resort Hotel-Niwan Seascape Restaurant	0.0353822	0.412468	0.077131	0.666667	0.191176	0.806452	0.0439443
1187	4.8	4.8	Prince Pafang (Dadonghai Branch)	0.055104	0.215201	0.0693991	1	0.441176	0.419355	0.42015
1188	3.7	3.7	Pasta Workshop (Sanya Bay Mangrove Holiday World Branch)	0.62444	0.0777114	0.068761	0.5	0.558824	0.795699	0.139335
1189	3.6	3.6	Cnhls chicken hamburger (Hongqi branch)	0.590983	0.0128096	0.068123	0.5	0.676471	0.290323	0.848875
1190	3.8	3.8	Atlantis naisu Japanese restaurant	0.02066	0.269001	0.0675975	0.5	0.102941	0.989247	0.00643087
1191	4.8	4.8	Mini Coconut Thai Food Stall (Jin Run Plaza Branch)	0.885612	0.0614859	0.0672972	1	0.75	0.258065	0.927117
1192	3.8	3.8	Haoyueke Beef Steak (Sanya Tiancheng Branch)	0.951124	0.0657558	0.0668468	0.5	0.705882	0.247312	0.953912
1193	3.8	3.8	Lemon grass Thai restaurant	0.641662	0.0913749	0.0655332	0.5	0.338235	0.903226	0.425509
1194	3.4	3.4	Cnhls quan chicken hamburger (Fenghuang branch)	0.127495	0.0222032	0.060241	0.333333	0.235294	0.892473	0.107181
1195	3.5	3.5	Cnhls quan chicken hamburger (shangpin ST branch)	0.672466	0.0128096	0.0593026	0.5	0.352941	0.150538	0.740622
1196	4.6	4.6	Siwanshi Eel Specialty Store (Duty Free City Branch)	0.0353415	0.114432	0.0582142	0.833333	0.661765	0.978495	0.00750268
1197	3.9	3.9	Intercontinental resort banshan peninsula-Mediterranean restaurant	0.0284016	0.198121	0.0564126	0.5	0.161765	0.892473	0.022508
1198	3.9	3.9	Jiang Hudong Bai Ding Barbecue (No.1 Harbour City Branch)	0.0477122	0.102477	0.0557745	0.5	0.426471	0.666667	0.290461
1199	4.0	4	San shun Jin Korean Barbecue (Danzhou Community Branch)	0.538454	0.0495303	0.0545734	0.666667	0.514706	0.870968	0.0621651
1201	4.4	4.4	Uminoya Korean Barbecue (Haitang 68 Global Food Street Branch)	0.0192872	0.12468	0.0536726	0.666667	0.147059	0.967742	0.00750268
1202	4.5	4.5	Uminoya Grilled Seafood (Yalong Bay Dongrong Food Plaza Branch)	0.0248958	0.12468	0.0531472	0.833333	0.705882	0.698925	0.0267953
1203	3.7	3.7	Youmuyou Pizza House (Jiefang Road Branch)	0.978609	0.0204953	0.0522839	0.5	0.720588	0.408602	0.807074
1204	4.7	4.7	Lujian coffee	0.13424	0.0384287	0.0517209	0.833333	0.544118	1	0.0846731
1205	3.9	3.9	Haikuo Sky Thai Restaurant (Yalong Bay Forest Park Bird's Nest Branch)	0.00754111	0.227156	0.0513831	0.5	0.0147059	1	0
1206	4.2	4.2	Senhui Japanese cuisine	0.0964977	0.0794193	0.050107	0.666667	0.132353	0.935484	0.116827
1207	3.6	3.6	Cnhls quan chicken hamburger (jinjiling branch)	0.673101	0.0119556	0.0494314	0.5	0.514706	0.731183	0.114684
1208	4.1	4.1	Haitangwan mangrove resort hotel-Thai restaurant	0.0214451	0.146883	0.0493563	0.666667	0.132353	0.978495	0.0107181
1209	3.8	3.8	Pizza Hut (Baihuagu Branch)	0.0354737	0.0708796	0.0485306	0.5	0.161765	0.580645	0.0546624
1210	4.0	4	Ritz-Carlton Hotel Seascape Scene Lobby Bar Afternoon Tea	0.0190953	0.252775	0.0462035	0.666667	0.117647	0.913978	0.0150054
1211	3.9	3.9	Xiaoquan Sushi (Mingzhu Branch)	0.992872	0.00853971	0.0457156	0.5	0.720588	0.301075	0.815648
1212	3.8	3.8	31 sky restaurant	0.752033	0.133219	0.0450024	0.5	0.485294	0.784946	0.640943
1213	4.4	4.4	Hezhong Stall Roasted Beef (Lizhigou Head Store)	0.0428084	0.0623399	0.0445145	0.666667	0.367647	0.924731	0.0418006
1214	4.2	4.2	Jiu sushi	0.0424585	0.0708796	0.043989	0.666667	0.352941	0.924731	0.0407288
1215	4.7	4.7	Ritz-Carlton Hotel Sophia Italian Restaurant Romantic Seafood Steak ...	0.0191909	0.474808	0.0424126	0.833333	0.705882	0.913978	0.0150054
1216	3.7	3.7	Howard Johnson Guoguang Resort Sanya Hanshengfu Korean Food (Howard Johnson Guoguang Branch)	0.153672	0.113578	0.0420373	0.5	0.338235	0.903226	0.125402
1217	3.9	3.9	Poly Gloria Hotel Sanya Hai	0.0232624	0.310845	0.0410239	0.5	0.147059	0.978495	0.00321543
1218	3.9	3.9	Lian Sushi (Lanhai Shopping Plaza Branch)	0.699549	0.0623399	0.0390722	0.5	0.867647	0.516129	0.436227
1219	4.6	4.6	Taiyuexuan Taiyue Cuisine (Dadonghai Yintai Branch)	0.0727577	0.131512	0.0389596	0.833333	0.5	0.505376	0.456592
1220	3.6	3.6	Yalong bay mangrove resort hotel-hanxuanhan restaurant	0.03573	0.183604	0.0380963	0.5	0.220588	0.709677	0.0514469
1221	4.9	4.9	Taiyuexuan Taiyue Cuisine (Sanya Bay Yifenghe Life Plaza Branch)	0.140883	0.113578	0.0380588	1	0.794118	0.903226	0.0632369
1222	3.9	3.9	Park hyatt sanya sun bay viewing platform coastline afternoon tea yeshe Whis ...	0.0117101	0.414176	0.0380212	0.5	0	1	0.00321543
1223	4.0	4	Chujian Flowers Coffee (Fenghuang Shuicheng Branch)	0.692701	0.0503843	0.0379837	0.666667	0.588235	0.827957	0.144695
1224	3.6	3.6	Four points by sheraton sanya-caixiang Japanese cuisine restaurant	0.781763	0.129804	0.0377585	0.5	0.5	0.774194	0.674169
1226	4.4	4.4	The Westin Haitangwan Japanese Food Wu He Niu Teppanyaki Seafood ...	0.0390773	0.286934	0.0346808	0.666667	0.0882353	0.946237	0.00857449
1227	3.8	3.8	43 Hao LAN Jing Niang beer restaurant	0.98785	0.0435525	0.033855	0.5	0.691176	0.387097	0.826367
1228	3.9	3.9	Xinyifan Rotation (Dadonghai Branch)	0.0480595	0.0623399	0.0330293	0.5	0.426471	0.666667	0.282958
1229	3.8	3.8	Pizza Hut (Dadonghai Branch)	0.0681032	0.0555081	0.0329542	0.5	0.5	0.225806	0.480171
1230	3.9	3.9	Yan COFFEE&MORE (qingchunsong branch)	0.77132	0.0452605	0.0310025	0.5	0.705882	0.698925	0.257235
1231	3.5	3.5	Huoshan restaurant sanyawan mangrove resort world branch	0.640659	0.0964987	0.0310025	0.5	0.647059	0.817204	0.140407
1232	4.6	4.6	Atlantis ·Tikki restaurant (Asian flavor special food zero branch)	0.0211493	0.160547	0.0301768	0.833333	0.691176	0.989247	0.00535906
1233	4.7	4.7	Grand Poly Sanya Hotel Zhi	0.0232412	0.450043	0.0300266	0.833333	0.147059	0.978495	0.00321543
1234	3.9	3.9	Four points by sheraton sanya lobby bar	0.781763	0.0315969	0.0294636	0.5	0.5	0.774194	0.675241
1235	3.7	3.7	Pizza Hut (Haitangwan cdf Sanya International Duty Free City Branch)	0.038269	0.0717336	0.0291634	0.5	0.0882353	0.935484	0.00643087
1236	3.9	3.9	Haoyueke Beef Steak (Lanhai Plaza Branch)	0.70261	0.0717336	0.0289757	0.5	0.867647	0.526882	0.440514
1237	3.9	3.9	Starbucks (Sanya Binhai World Branch)	0.0381426	0.029035	0.0283001	0.5	0.176471	0.688172	0.0493033
1238	4.3	4.3	Yalong Bay Rui J Hotel Yan Yue Driftwood· Seafood Beef Steak Western Restaurant	0.017149	0.40649	0.0280374	0.666667	0.0147059	0.935484	0.00214362
1239	4.3	4.3	Pizza Hut (Sunshine Plaza Branch)	0.550779	0.0546541	0.0274368	0.666667	0.514706	0.795699	0.105038
1241	4.7	4.7	Xinyifan Rotation (Hailv Duty Free City Branch)	0.0654603	0.0640478	0.0269489	0.833333	0.441176	0.903226	0.0760986
1243	4.2	4.2	Ruhuo Korean Barbecue (Jin Run Plaza Branch)	0.903233	0.0777114	0.0267988	0.666667	0.779412	0.301075	0.903537
1244	4.2	4.2	Hegu Korean Food (Tropical Ocean College Branch)	0.0157324	0.030743	0.0267988	0.666667	0.161765	0.989247	0.00428725
1247	4.6	4.6	Prince steak house (qingchunsong branch)	0.771076	0.180188	0.0260857	0.833333	0.720588	0.698925	0.27224
1248	3.9	3.9	Pizza Hut (Pedestrian Street Branch)	0.926103	0.0572161	0.0259731	0.5	0.705882	0.225806	0.931404
1249	3.9	3.9	Oasis oasis cafe&deli	0.937517	0.0375747	0.025898	0.5	0.558824	0.451613	0.846731
1250	4.2	4.2	Poly Gloria Hotel Sanya Dongchu Restaurant	0.0232446	0.272417	0.0258605	0.666667	0.147059	0.978495	0.00321543
1251	4.2	4.2	Xinyifan rotation (Tiancheng branch)	0.953839	0.0623399	0.0257854	0.666667	0.705882	0.258065	0.942122
1253	3.9	3.9	CIRCLE circle (dadonghai branch)	0.071241	0.0666097	0.0245093	0.5	0.470588	0.752688	0.428725
1254	3.9	3.9	Maowang Liulian Pizza (Mingzhu Branch)	0.986068	0.0247652	0.0240964	0.5	0.735294	0.354839	0.815648
1255	3.9	3.9	Shidian charcoal barbecue (Letiancheng branch)	0.0418723	0.0546541	0.0239463	0.5	0.397059	0.903226	0.0439443
1257	3.8	3.8	Starbucks (Summer Department Store)	0.0676048	0.0264731	0.0233833	0.5	0.485294	0.193548	0.476956
1258	4.0	4	Kangtiqi Steak Seafood Restaurant-Dry Cooked Steak-Barbecue-Pizza-Beautiful View of Chi Pan ...	0.0183086	0.244236	0.0228953	0.666667	0.102941	0.924731	0.00643087
1259	4.3	4.3	JW Marriott Resort Haitang Bay JW All-Day Restaurant	0.0170638	0.405636	0.0222948	0.666667	0.0882353	0.924731	0.00643087
1260	4.0	4	Pizza Hut (Jiefang Branch)	0.967907	0.0572161	0.0221822	0.666667	0.75	0.44086	0.785638
1261	3.8	3.8	Halla Mountain (Sanya Youth Song Branch)	0.771861	0.0845431	0.0212063	0.5	0.705882	0.698925	0.257235
1262	3.8	3.8	India Nepal cuisine (Dadonghai branch)	0.0768359	0.0751494	0.0209436	0.5	0.529412	0.204301	0.4791
1263	4.2	4.2	Xi Southeast Asia Restaurant-Thai Food-Curry-Seafood-Garden Beauty (Sanya Xianggeli ...	0.019771	0.269855	0.0207559	0.666667	0.0882353	0.946237	0.00750268
1264	3.9	3.9	Kfc (jiefang branch)	0.962499	0.030743	0.0206433	0.5	0.705882	0.451613	0.773848
1265	4.4	4.4	Cuijinshan Korean barbecue	0.740922	0.0666097	0.0204557	0.666667	0.529412	0.88172	0.139335
1266	4.3	4.3	Xiao noodles (Haitang 68 Global Food Shop)	0.0194884	0.0811272	0.0201929	0.666667	0.147059	0.967742	0.00750268
1267	3.9	3.9	Kfc (litchi Gou letiancheng branch)	0.0397627	0.029035	0.0200428	0.5	0.397059	0.870968	0.0439443
1268	4.8	4.8	Momo 18th Seascape Western Dining Bar	0.537238	0.150299	0.0197801	1	0.455882	0.623656	0.413719
1269	3.3	3.3	Cnhls chicken hamburger (Yacheng branch)	0.150312	0.0111016	0.0197801	0.333333	0.308824	0.763441	0.108253
1270	4.4	4.4	Zhu Cun xian Dao Japanese cuisine (Xinfeng ST branch)	0.719098	0.141759	0.0193297	0.666667	0.897059	0.462366	0.524116
1271	4.4	4.4	Market Chef Grocery Shop Thai Cuisine (Dadonghai Branch)	0.0849844	0.0802733	0.019142	0.666667	0.573529	0.236559	0.466238
1272	4.5	4.5	Taiyuexuan Taiyue Cuisine (Yalong Bay Dongrong Food Plaza Branch)	0.0253525	0.119556	0.0185415	0.833333	0.705882	0.698925	0.0289389
1273	3.7	3.7	Jindashu China-Korea restaurant Korean bibimbap cold noodles (Yiheng branch)	0.635195	0.0102477	0.0183538	0.5	0.529412	0.806452	0.374062
1274	3.9	3.9	Hu Shang he Niu	0.0351226	0.578138	0.0183163	0.5	0.0735294	0.967742	0.00750268
1275	3.7	3.7	Yalong bay sheraton yaochi western restaurant	0.0309097	0.168232	0.0181286	0.5	0.117647	0.731183	0.0332262
1276	4.4	4.4	Wuqionghua Korean Food Charcoal Barbecue (Yingbin Road China Railway Plaza Branch)	0.679302	0.087105	0.0177908	0.666667	0.588235	0.752688	0.130761
1277	3.9	3.9	Chujian Flowers Coffee (Bar Street Branch)	0.263032	0.0461144	0.0177157	0.5	0.588235	0.462366	0.24866
1278	3.8	3.8	Intercontinental Resort Banshan Peninsula Beer Factory	0.028825	0.0922289	0.0173029	0.5	0.191176	0.892473	0.0278671
1280	4.0	4	Sunset Bar Seascape Cafe Dining Bar Cocktails Afternoon Tea Band Table ...	0.00972778	0.141759	0.0168149	0.666667	0.0735294	0.935484	0.00535906
1281	4.1	4.1	Tai he shou Biao nai ka	0.070584	0.0350128	0.0167774	0.666667	0.470588	0.763441	0.424437
1282	4.1	4.1	Park Hyatt Sanya Sun Bay Qinyuan	0.011754	0.422716	0.0166648	0.666667	0	1	0.00321543
1283	3.9	3.9	Siye Sushi (Duty Free Phase II Branch)	0.0351338	1	0.0165897	0.5	0.0735294	0.967742	0.00750268
1284	3.9	3.9	Yalong Bay Mangrove Resort Lobby Bar	0.0357912	0.0358668	0.0165522	0.5	0.220588	0.709677	0.0514469
1285	3.6	3.6	Cnhls quan chicken hamburger (linwang branch)	0.0213372	0.0145175	0.016327	0.5	0.132353	0.795699	0.0643087
1286	3.5	3.5	Cnhls chicken hamburger (Tiandu branch)	0.031354	0.0119556	0.016327	0.5	0.176471	0.860215	0.0696677
1288	3.7	3.7	Yalong Bay Marriott Hotel Edo Yinriliao Restaurant	0.0239843	0.226302	0.0156139	0.5	0.102941	0.731183	0.0214362
1289	4.5	4.5	Yi tiao rou she (yingbin rd China railway plaza branch)	0.661643	0.0845431	0.0145629	0.833333	0.573529	0.752688	0.125402
1290	4.0	4	Ajisen Lamian Noodles (Longhai Road Branch)	0.0379603	0.0409906	0.0141125	0.666667	0.176471	0.677419	0.0493033
1291	3.8	3.8	SUBWAY (Yalong Bay Branch)	0.00691838	0.0324509	0.0139999	0.5	0.294118	0.935484	0.039657
1292	3.7	3.7	McDonald's (Sanya No.1 Harbor Branch)	0.0484406	0.0273271	0.0138123	0.5	0.426471	0.634409	0.286174
1295	4.1	4.1	Starbucks (Sanya Sunshine Finance Plaza Branch)	0.567518	0.029035	0.0136621	0.666667	0.5	0.806452	0.114684
1296	3.9	3.9	Starbucks (Sanya Jinrun Haoting Branch)	0.904401	0.028181	0.0134745	0.5	0.779412	0.322581	0.896034
1297	3.9	3.9	Kfc (Lanhai Huating Branch)	0.712514	0.0315969	0.0132493	0.5	0.867647	0.505376	0.452304
1298	3.6	3.6	KFC (Haitangwan Branch KFC Branch)	0.0380264	0.0222032	0.0131742	0.5	0.0882353	0.935484	0.00643087
1300	3.9	3.9	Starbucks Zhenxuan (Sanya Lanhai Huating Branch)	0.698566	0.028181	0.0129865	0.5	0.867647	0.505376	0.436227
1301	3.9	3.9	Kfc (sunshine finance plaza branch)	0.55248	0.028181	0.0127989	0.5	0.529412	0.795699	0.109325
1302	3.8	3.8	Zaomiao cafe	0.866561	0.0350128	0.0126863	0.5	0.544118	0.677419	0.756699
1303	4.3	4.3	Musaka Greece Seafood Restaurant (Huanglong Street Seaside Branch)	0.0963915	0.11187	0.0126112	0.666667	0.117647	0.967742	0.110397
1305	3.9	3.9	Shui an ge tai restaurant	0.0290653	0.215201	0.0124986	0.5	0.191176	0.892473	0.034298
1306	3.8	3.8	Crowne Plaza Sanya Bay Hotel Linfeng Lobby Lounge	0.161108	0.0683177	0.0124611	0.5	0.132353	0.935484	0.0310825
1307	3.5	3.5	McDonald's (Binhai World Branch)	0.0379987	0.0384287	0.0120857	0.5	0.176471	0.677419	0.0493033
1309	3.5	3.5	Cnhls quan chicken hamburger (tuanjie branch)	0.988443	0.0128096	0.0116729	0.5	0.691176	0.387097	0.827438
1311	3.6	3.6	Sanya Hongzhou Yacht Hotel Haiyi Riliao Restaurant	0.209923	0.173356	0.0115603	0.5	0.617647	0.860215	0.234727
1312	4.1	4.1	Shengyi Hotel Fanghua Shengyi Bar	0.890663	0.0375747	0.0115227	0.666667	0.529412	0.645161	0.73955
1313	3.9	3.9	Starbucks (Sanya Yalong Bay No.1 Town Branch)	0.00698824	0.0239112	0.0109973	0.5	0.294118	0.935484	0.039657
1314	4.1	4.1	Fly coffee	0.679984	0.0469684	0.0109222	0.666667	0.794118	0.924731	0.0868167
1315	4.3	4.3	Yuliao Japanese Food Heniu Sukiyaki (Lanhai Plaza Branch)	0.705097	0.0768574	0.0107345	0.666667	0.867647	0.516129	0.439443
1316	3.6	3.6	Hongxinghui all-day restaurant (Renaissance Sanya Haitang Bay Resort Hotel)	0.0491522	0.170794	0.0106595	0.5	0	0.903226	0.00535906
1317	3.6	3.6	McDonald's (Sanya Jiefang Road Branch)	0.939212	0.0222032	0.0106219	0.5	0.705882	0.225806	0.937835
1318	3.8	3.8	McDonald's (Sanya Yingbin Road Branch)	0.773796	0.0341588	0.0105844	0.5	0.691176	0.655914	0.292605
1319	3.8	3.8	Xinghai aquatic music snack bar (Renaissance Sanya Haitang Bay Resort Hotel)	0.0500186	0.088813	0.0105844	0.5	0	0.903226	0.00535906
1321	3.7	3.7	McDonald's (Sanya Phoenix Airport Branch)	0.0688541	0.0273271	0.0104718	0.5	0.0588235	0.978495	0.0107181
1322	3.8	3.8	Pizza Hut (Haitang Liuba Food Street Branch)	0.019763	0.0683177	0.0104718	0.5	0.147059	0.989247	0.00750268
1324	3.8	3.8	Shenxianhui Deep Sea Fish Cuisine (Huifeng International Branch)	0.558404	0.268147	0.0102091	0.5	0.544118	0.892473	0.0407288
1325	3.3	3.3	Youjianhai Chinese and Western Dining Bar Seafood Barbecue Bar (Yalongwan Branch)	0.0374178	0.134073	0.00983373	0.333333	0.147059	0.903226	0.0289389
1326	3.9	3.9	Pizza Hut (golden phoenix Branch)	0.792037	0.0717336	0.00957099	0.5	0.514706	0.655914	0.705252
1329	3.6	3.6	Starbucks (Sanya Haitangwan International Duty Free City Branch)	0.0383952	0.029035	0.00923319	0.5	0.0882353	0.935484	0.00643087
1330	3.6	3.6	JOYBOX heli (duty-free city phase 2 branch)	0.0347969	0.0614859	0.00915813	0.5	0.0735294	0.967742	0.00857449
1331	3.8	3.8	Starbucks (Sanya Pearl Plaza Branch)	0.970296	0.0204953	0.00904553	0.5	0.75	0.430108	0.785638
1332	3.8	3.8	Starbucks (Sanya Haitangwan Hexindao Branch)	0.0351255	0.0315969	0.00900799	0.5	0.0882353	0.967742	0.00857449
1333	3.7	3.7	KFC (Guogou Branch)	0.411808	0.030743	0.00878279	0.5	0.455882	0.526882	0.404073
1334	3.6	3.6	Cnhls chicken hamburger (Jiefang No.2 Branch)	0.826468	0.0111016	0.00870773	0.5	0.632353	0.602151	0.707395
1335	4.2	4.2	Luckincoffee Luckin Coffee (Hailv Duty Free City Branch)	0.0642366	0.0196413	0.00870773	0.666667	0.441176	0.903226	0.0750268
1336	3.7	3.7	McDonald's (Yalong Bay Outlet Branch)	0.0076566	0.0264731	0.00852006	0.5	0.294118	0.946237	0.0407288
1337	4.8	4.8	Yezhou No.1 Thai Restaurant (Renaissance Sanya Haitang Bay Resort Hotel)	0.0492568	0.187874	0.00848253	1	0.75	0.903226	0.00535906
1338	3.7	3.7	Coral hotel wuzhizhou-Asian style restaurant	0.00151118	0.119556	0.00829486	0.5	0	0.946237	0.0096463
1339	4.5	4.5	Pullman Sanya Bay Resort Shazhou Western Restaurant	0.116246	0.12468	0.00829486	0.833333	0.235294	0.892473	0.127546
1340	3.5	3.5	Cnhls quan chicken hamburger (jinsida branch)	0.140837	0.0119556	0.00825733	0.5	0.264706	0.677419	0.0900322
1341	4.4	4.4	Niufu Japanese-style Seafood Roasted Meat (Dadonghai Yixian Seascape Branch)	0.0718905	0.1076	0.0082198	0.666667	0.470588	0.677419	0.468382
1342	3.7	3.7	The Westin Haitang Bay Hotel Lobby Bar Hand-mixed Cocktails	0.0407883	0.0811272	0.0082198	0.5	0.0882353	0.946237	0.00750268
1343	4.1	4.1	CRAZYONES Crewangs Spanish Restaurant (Haitangwan Branch)	0.0348127	0.140051	0.00818226	0.666667	0.0735294	0.967742	0.00857449
1344	3.8	3.8	Sofitel Sanya Liwen Resort Hotel Lobby Bar	0.02476	0.163108	0.00791953	0.5	0.161765	0.946237	0.00857449
1345	3.8	3.8	Kfc (haihong DT branch)	0.15584	0.0358668	0.00769433	0.5	0.367647	0.903226	0.148982
1346	3.7	3.7	Hongzhou international yacht hotel-Caribbean western restaurant	0.210918	0.0811272	0.00769433	0.5	0.602941	0.774194	0.227224
1347	3.8	3.8	KFC (Mangrove Branch)	0.597882	0.029889	0.0075442	0.5	0.588235	0.763441	0.133976
1348	3.8	3.8	Paile hamburger fried chicken (Wenming Road Branch)	0.706528	0.0145175	0.00735653	0.5	0.720588	0.139785	0.907824
1349	3.8	3.8	Yiben tuna fishing house	0.0330897	0.220325	0.0069812	0.5	0.191176	0.795699	0.034298
1350	3.7	3.7	Kfc (baosheng branch)	0.578703	0.0256191	0.00694366	0.5	0.632353	0.225806	0.779207
1351	3.8	3.8	Fuji Mountain Restaurant Japanese Restaurant	0.14737	0.197267	0.00660586	0.5	0.705882	0.817204	0.178992
1352	3.9	3.9	Komori Japanese Restaurant (Sheraton Hotel Floor 3 Branch)	0.781763	0.0623399	0.00660586	0.5	0.5	0.774194	0.676313
1353	3.8	3.8	Kfc (Xinhonggang branch)	0.0468063	0.0367208	0.0065308	0.5	0.294118	0.827957	0.0685959
1354	3.6	3.6	Yuekelai Pizza Steak Restaurant (Jin Run Plaza Branch)	0.902548	0.0452605	0.00645573	0.5	0.779412	0.311828	0.907824
1355	4.4	4.4	Solicious solisu (Houhai branch)	0.0232358	0.104184	0.00638066	0.666667	0.0147059	0.924731	0.0825295
1357	4.4	4.4	Atlas coffee COFFEEGRAM (Tianya district 270 degree seascape branch)	0.0997163	0.0409906	0.00623053	0.666667	0.132353	0.946237	0.11254
1358	4.5	4.5	1402coffee (Sanya Branch)	0.00768555	0.0435525	0.0060804	0.833333	0.5	1	0
1359	3.6	3.6	Kfc (ganghua branch)	0.530061	0.0264731	0.00604286	0.5	0.897059	0.430108	0.505895
1361	3.3	3.3	Cnhls quan chicken hamburger (Tianya branch)	0.0882218	0.00853971	0.00589273	0.333333	0.132353	0.924731	0.117899
1362	3.8	3.8	KFC (golden phoenix Branch)	0.792634	0.0247652	0.00589273	0.5	0.514706	0.655914	0.71597
1363	3.6	3.6	Afternoon tea at Yalong Bay Seaview International Resort Hotel	0.0174083	0.0452605	0.0057426	0.5	0.132353	0.903226	0.0139335
1365	3.9	3.9	Burger King (Lihe MOHO Plaza Branch)	0.174732	0.0375747	0.00547986	0.5	0.235294	0.784946	0.0857449
1366	3.4	3.4	Cnhls quan chicken hamburger (fishing village branch)	0.105289	0.00768574	0.00536726	0.333333	0.5	0.763441	0.305466
1367	3.5	3.5	Cnhls chicken hamburger (nantian NO.48 branch)	0.140441	0.0196413	0.00536726	0.5	0.147059	0.870968	0.0557342
1368	4.5	4.5	Shi sheng he Niu roasted meat specialty store	0.545401	0.217763	0.00521713	0.833333	0.529412	0.870968	0.0653805
1369	3.7	3.7	Kfc (Sanya Pedestrian Street Branch)	0.915324	0.0179334	0.0051796	0.5	0.647059	0.430108	0.864952
1370	4.7	4.7	Intime Coffee (Shangdong Coast Branch)	0.730514	0.0247652	0.005067	0.833333	0.573529	0.870968	0.139335
1371	4.3	4.3	Meiruo Chujian Banshan Seascape Sunset Coffee	0.142783	0.0478224	0.0049544	0.666667	0.235294	1	0.0878885
1374	3.6	3.6	Kfc (food plaza branch)	0.0194516	0.0375747	0.0043914	0.5	0.147059	0.967742	0.00750268
1375	3.9	3.9	McDonald's (Tianyue Lakeside Branch)	0.130993	0.0247652	0.00431633	0.5	0.397059	0.978495	0.00857449
1376	3.9	3.9	Starbucks (Sanya Aviation City Branch)	0.0688046	0.0239112	0.0042788	0.5	0.0588235	0.978495	0.0107181
1377	3.8	3.8	Bird's Nest Resort Feilongling Western Restaurant	0.00691853	0.142613	0.00412866	0.5	0.0147059	1	0
1378	4.3	4.3	SOLAR Sola Bar (Houhai Branch)	0.0232774	0.131512	0.00412866	0.666667	0.0147059	0.924731	0.0825295
1379	3.6	3.6	KFC (high-speed railway station Branch)	0.368362	0.0273271	0.00401606	0.5	0.308824	0.946237	0.0257235
1380	3.7	3.7	Kfc (Yalong Bay Branch)	0.0329385	0.0333049	0.00401606	0.5	0.205882	0.623656	0.0600214
1381	3.8	3.8	Huiying book store coffee Jing brewery Guan	0.0943196	0.0392827	0.00397853	0.5	0.132353	0.924731	0.116827
1382	3.5	3.5	Cnhls quan chicken hamburger (Hongsha branch)	0.0165639	0.0230572	0.00397853	0.5	0.147059	0.913978	0.0460879
1383	3.9	3.9	Starbucks (Sanya Mangrove Holiday World Branch)	0.610258	0.0324509	0.003941	0.5	0.632353	0.763441	0.135048
1384	4.4	4.4	Cun Lu ri Liao (Houhai branch)	0.023185	0.088813	0.003941	0.666667	0.0147059	0.924731	0.0825295
1385	3.8	3.8	McDonald's (Sanyong Phoenix City Branch)	0.56805	0.0264731	0.00390346	0.5	0.529412	0.774194	0.0921758
1386	3.7	3.7	Shen Lany Lamian Noodles (Shengli Plaza Branch)	0.958957	0.0315969	0.0038284	0.5	0.602941	0.387097	0.872454
1387	3.7	3.7	McDonald's (Sanya Linda Outlet Branch)	0.04695	0.029035	0.00375333	0.5	0.294118	0.827957	0.0525188
1388	3.6	3.6	Jin Dazhou Korean barbecue	0.108917	0.0725875	0.00375333	0.5	0.176471	0.956989	0.0621651
1390	3.7	3.7	Mcdonald's (Rui hai Jin yuan branch)	0.67792	0.0264731	0.00356566	0.5	0.588235	0.72043	0.460879
1391	3.7	3.7	McDonald's (Jiabao Garden Store)	0.405696	0.029035	0.00334046	0.5	0.705882	0.870968	0.0771704
1392	4.4	4.4	Kai Vifell Meng Youlang Restaurant	0.02578	0.172502	0.0032654	0.666667	0.147059	0.978495	0.00428725
1393	3.7	3.7	Worry-free dog coffee around the grain	0.578652	0.0315969	0.00319033	0.5	0.911765	0.344086	0.536977
1394	3.3	3.3	Nami Sushi (Sanya Bay Mangrove Holiday World Branch)	0.598156	0.0700256	0.00319033	0.333333	0.602941	0.763441	0.13612
1395	3.7	3.7	Burger King (Haitangwan Duty Free Shop Phase 2 Branch)	0.0349916	0.0367208	0.00319033	0.5	0.0735294	0.967742	0.00857449
1396	4.0	4	Chujian Flowers Coffee (Yazhouwan Science and Technology City Branch)	0.0260104	0.0315969	0.00307773	0.666667	0.191176	1	0.00214362
1397	3.9	3.9	Weiting music snack bar (Yingbin Road Branch)	0.655278	0.186166	0.00307773	0.5	0.514706	0.763441	0.116827
1398	3.8	3.8	Starbucks (Sanya Yingbin Road Branch)	0.765081	0.029035	0.0030402	0.5	0.691176	0.688172	0.306538
1400	3.7	3.7	No.19 qiaersi barbecue beef omasum hotpot	0.0222025	0.0478224	0.00289006	0.5	0.117647	0.795699	0.0675241
1401	3.7	3.7	Xiaoquan Sushi (Jinjiling Branch)	0.670885	0.0128096	0.00277746	0.5	0.5	0.731183	0.129689
1402	3.6	3.6	McDonald's (Tianya Haijiao Branch)	0.0354663	0.030743	0.00273993	0.5	0.0294118	0.978495	0.00535906
1404	3.7	3.7	McDonald's (Sanya Yuxiu Road Drive-thru Branch)	0.423475	0.028181	0.0025898	0.5	0.352941	0.946237	0.0278671
1405	4.5	4.5	Taijishi Thai food stall	0.0234438	0.0546541	0.00255227	0.833333	0.573529	0.924731	0.0825295
1406	3.7	3.7	Ubc coffee (Sanya Shanshui International Branch)	0.225055	0.0546541	0.0024772	0.5	0.838235	0.88172	0.26045
1407	3.3	3.3	Handu bibimbap (MOHO plaza branch)	0.175578	0.0204953	0.00243967	0.333333	0.235294	0.784946	0.0836013
1408	4.2	4.2	Find Café	0.16665	0.0563621	0.00232707	0.666667	0.161765	1	0.0514469
1410	3.9	3.9	Pizza Hut (Haichang Sleepless City Branch)	0.0218325	0.059778	0.002252	0.5	0.0735294	0.989247	0.00214362
1411	3.7	3.7	Luoviii Winery Japanese Roasted Bird izakaya (Yingbin Road Branch)	0.758393	0.130658	0.00210187	0.5	0.720588	0.548387	0.128617
1412	4.4	4.4	This is Kyrgyzstan.	0.698699	0.105892	0.00206433	0.666667	0.588235	0.817204	0.145766
1413	4.0	4	Cnhls quan chicken hamburger (tianyue lakeside branch)	0.155117	0.0153715	0.0020268	0.666667	0.397059	0.978495	0.00857449
1414	3.7	3.7	Mcdonald's (zhongyang boulevard branch)	0.631847	0.0239112	0.00195173	0.5	0.647059	0.215054	0.854234
1415	3.8	3.8	Cnhls quan chicken hamburger (ganghua branch)	0.478874	0.00939368	0.00187667	0.5	0.941176	0.430108	0.446945
1416	3.4	3.4	Cnhls chicken hamburger (Haitangwan branch)	0.104346	0.0119556	0.00183913	0.333333	0.0882353	0.967742	0.0675241
1417	4.6	4.6	Taishishou Thai Tea Restaurant (Sanya Haitangwan Branch)	0.034963	0.125534	0.00176407	0.833333	0.808824	0.967742	0.00857449
1418	3.7	3.7	SUBWAY (Summer Store)	0.0676216	0.029035	0.00176407	0.5	0.5	0.182796	0.473741
1420	3.7	3.7	Xiaoquan Sushi (Lizhigou Branch)	0.0877554	0.0102477	0.00165147	0.5	0.338235	0.612903	0.0889603
1421	4.0	4	Golden phoenix Amanda full-time restaurant	0.796951	0.0683177	0.00161393	0.666667	0.514706	0.655914	0.693462
1422	4.3	4.3	Zhu Cun xian Dao Japanese cuisine (Haitangwan 68 branch)	0.0193121	0.12041	0.0015764	0.666667	0.147059	0.967742	0.00750268
1424	3.6	3.6	Paile hamburger fried chicken (Danzhou branch)	0.505305	0.0136635	0.00153887	0.5	0.5	0.731183	0.0943194
1425	4.5	4.5	LLCOFFEE&TEA (Hongzhou Wharf Tourist Center Branch)	0.249465	0.0119556	0.00153887	0.833333	0.558824	0.505376	0.251876
1426	4.2	4.2	Uminoya Korean Barbecue (San Ya Wan Yi Feng He Life Plaza Branch)	0.142818	0.0947908	0.00142627	0.666667	0.132353	0.903226	0.0632369
1427	3.6	3.6	Luhuitou state guesthouse-western restaurant	0.0425766	0.0956447	0.00138873	0.5	0.191176	0.849462	0.0332262
1428	3.6	3.6	Keyu coffee	0.565881	0.0333049	0.00127613	0.5	0.5	0.88172	0.0460879
1429	3.6	3.6	McDonald's (Sanya Dadonghai Branch)	0.0710306	0.0230572	0.0012386	0.5	0.514706	0.311828	0.45552
1431	3.6	3.6	Cnhls chicken hamburger (Tongxin Jiayuan branch)	0.041934	0.0153715	0.001126	0.5	0.397059	0.903226	0.0439443
1432	4.2	4.2	Clementine.Co,Ltd coffee house	0.639644	0.029035	0.00105093	0.666667	0.470588	0.870968	0.110397
1433	3.6	3.6	Burger King (Phoenix International Airport Xilianlang Branch)	0.0706455	0.0401366	0.00105093	0.5	0.0588235	0.978495	0.0096463
1434	4.1	4.1	Luckincoffee Luckin Coffee (Zhonghuan Branch)	0.57297	0.0111016	0.00105093	0.666667	0.529412	0.763441	0.110397
1435	3.6	3.6	Guest House Yanyu Japanese Teppanyaki	0.0355202	0.201537	0.000975866	0.5	0.191176	0.698925	0.0600214
1436	4.2	4.2	Ansanpang Korean-style Barbecue (Shangpin Street Branch)	0.728052	0.0614859	0.000975866	0.666667	0.897059	0.182796	0.654877
1437	4.1	4.1	26HOME	0.59504	0.0512383	0.000938333	0.666667	0.470588	0.88172	0.096463
1438	3.6	3.6	Kfc (dadonghai branch)	0.0640771	0.0350128	0.000825733	0.5	0.485294	0.150538	0.461951
1439	3.8	3.8	Tasiting China Hamburg (Linwang Branch)	0.0217779	0.0128096	0.0007882	0.5	0.132353	0.795699	0.0675241
1440	4.6	4.6	Brunch+ can wineshop (Dadonghai branch)	0.0902283	0.087105	0.0007882	0.833333	0.573529	0.311828	0.475884
1441	3.9	3.9	Chujian Flowers Coffee (Dayue Center Branch)	0.306856	0.030743	0.000750666	0.5	0.514706	0.88172	0.0450161
1442	3.8	3.8	Lvchu Fitness Meal (Yuechuan Branch)	0.808505	0.0119556	0.000713133	0.5	0.705882	0.634409	0.288317
1443	3.7	3.7	Cnhls quan chicken hamburger (Rui du shui jun branch)	0.0309434	0.0136635	0.0006756	0.5	0.25	0.935484	0.0267953
1444	4.0	4	LAWSON Lawson (Shangpin Street Branch)	0.728809	0.0128096	0.0006756	0.666667	0.882353	0.473118	0.587353
1445	4.3	4.3	Bige ·Neighborhood	0.840355	0.0461144	0.0006756	0.666667	0.558824	0.655914	0.756699
1446	3.5	3.5	Rongshengyuan Japanese-style Cuisine (Yingbin Road Branch)	0.401946	0.301452	0.000638066	0.5	0.426471	0.860215	0.0696677
1447	4.1	4.1	Xiangtaiyuan music snack bar	0.429976	0.0717336	0.000600533	0.666667	0.338235	0.946237	0.0278671
1448	3.7	3.7	Xingmaiya Seascape Coffee Music Western Restaurant (Houhai Branch)	0.0237797	0.0495303	0.000600533	0.5	0.0147059	0.935484	0.0836013
1449	4.1	4.1	Yishou branch Japanese-style fresh toast (San market branch)	0.703929	0.00939368	0.000487933	0.666667	0.602941	0.72043	0.519829
1450	4.7	4.7	Xi Hu Guan dong Zhu specialty store	0.117555	0.0520922	0.000487933	0.833333	0.411765	0.935484	0.073955
1452	3.7	3.7	AK original barbecue bar (airport branch)	0.0964859	0.0503843	0.000375333	0.5	0.102941	0.935484	0.0278671
1453	4.0	4	Dicos (fenghuang town Branch)	0.123949	0.0247652	0.000375333	0.666667	0.279412	0.892473	0.107181
1454	3.5	3.5	Kfc (Banshan Peninsula Branch)	0.0327621	0.0495303	0.000375333	0.5	0.161765	0.892473	0.0364416
1455	4.2	4.2	Pizza Hut (Lizhigou Selected Branch)	0.039566	0.05807	0.000375333	0.666667	0.397059	0.870968	0.0439443
1456	3.9	3.9	Meilang American style finger food seafood (Houhai branch)	0.0235571	0.0768574	0.000300266	0.5	0.0147059	0.935484	0.0825295
1457	3.9	3.9	Jiuliu 96LOUNGE· American Style Dining Bar (Yalongwan Branch)	0.00117521	0.129804	0.000300266	0.5	0.191176	0.989247	0.0214362
1458	4.0	4	Luckincoffee Luckin Coffee (Yifang Store)	0.64991	0.0102477	0.000187667	0.666667	0.647059	0.204301	0.861736
1459	3.9	3.9	Japanese Teppanyaki (Haichang Dream Sleepless City Food Street Branch)	0.021948	0.161401	7.51e-05	0.5	0.0735294	0.989247	0.00214362
1460	3.5	3.5	McDonald's (Sanya Donghai Haoting Branch)	0.0760083	0.0384287	3.75e-05	0.5	0.544118	0.215054	0.480171
1462	3.5	3.5	KFC (Yazhou Branch)	0.0489681	0.0273271	3.75e-05	0.5	0.294118	0.924731	0.0814577
1463	3.9	3.9	Lihe Windham Hotel-Genoa Western Restaurant	0.178775	0.163962	0.121082	0.5	0.235294	0.784946	0.0846731
1464	3.8	3.8	Locke Platinum Hotel-Buffet Western Restaurant (Sanya Bay Branch)	0.820045	0.100769	0.0811095	0.5	0.485294	0.645161	0.709539
1465	3.8	3.8	The Westin Haitang Bay Zhiwei Western Restaurant	0.0392272	0.246798	0.0646324	0.5	0.0882353	0.946237	0.00857449
1466	3.9	3.9	Crowne plaza sanya Haitang bay-full-time western restaurant	0.0342318	0.255337	0.0290508	0.5	0.102941	1	0.00750268
1467	3.3	3.3	Wuzhizhou Coral Hotel Lexiang Buffet (Green Island All-Day Western Restaurant)	0.00151118	0.154569	0.0290508	0.333333	0	0.967742	0.0096463
1469	3.7	3.7	Sheraton Sanya Haitang Bay Resort Hotel-Feast Western Restaurant	0.0192353	0.190436	0.00904553	0.5	0.117647	0.913978	0.00750268
1470	3.8	3.8	Fengshou Western Restaurant (Hilton Gretel Selected Hotel)	0.0141527	0.118702	0.0072064	0.5	0.147059	0.989247	0.00428725
1471	3.4	3.4	Yalong Bay Global City Hotel (Tourist Jiaoxi Restaurant)	0.0269917	0.0401366	0.00240213	0.333333	0.132353	0.892473	0.0150054
1472	3.5	3.5	Junlan sanya bay guesthouse-western restaurant	0.0569244	0.133219	0.00232707	0.5	0.102941	0.88172	0.0718114
1473	4.3	4.3	Sanya Taikang Home Resort Hotel Zhenpin Zhixuan Manyuan Western Restaurant	0.0221471	0.213493	0.0002252	0.666667	0.0588235	1	0.00214362
1474	3.7	3.7	Haiyun Resort Sanya Bali Style Western Restaurant	0.141466	0.144321	0.0002252	0.5	0.308824	0.870968	0.102894
1475	3.8	3.8	Xiaoquan Sushi (Innovation Branch)	0.971719	0.0128096	0.230379	0.5	0.794118	0.258065	0.945338
1476	3.6	3.6	Xiaoquan Sushi (Yazhou Branch)	0.15015	0.0111016	0.00251473	0.5	0.308824	0.774194	0.108253
1477	3.6	3.6	Xiaoquan Sushi (Yanglan Branch)	0.129107	0.0102477	0.00210187	0.5	0.25	0.892473	0.108253
1478	3.3	3.3	Usa California beef noodle king bibimbap (Sanya Bay Branch)	0.17529	0.0213493	0.00818226	0.333333	0.235294	0.784946	0.0846731
1479	3.9	3.9	Taishisan Thai milk tea Laos iced coffee	0.0236287	0.0256191	3.75e-05	0.5	0.0147059	0.924731	0.0825295
1480	3.7	3.7	Happy Aisimi Beef Steak Buffet (Harbour City Branch)	0.0447512	0.0674637	0.107758	0.5	0.411765	0.688172	0.249732
1481	3.8	3.8	Sanya Jiusuo Special Beef Steak Hotpot (Shengli Branch)	0.867445	0.0666097	0.000525466	0.5	0.588235	0.473118	0.822079
1482	4.1	4.1	Nanyang gourmet (Houhaicun branch)	0.0238192	0.00939368	0.00893293	0.666667	0.0147059	0.935484	0.0825295
1483	3.5	3.5	Crowne Plaza Sanya Center Qingsheng Japanese Food Buffet	0.250326	0.166524	0.00604286	0.5	0.485294	0.548387	0.235798
1484	4.1	4.1	Yuman Thai hand-marked milk tea Laos iced coffee	0.651713	0.00853971	0.0043914	0.666667	0.955882	0.311828	0.703108
1485	4.4	4.4	Yishou branch Japanese-style fresh toast (Mingzhu branch)	0.97323	0.0136635	0.00386593	0.666667	0.720588	0.387097	0.814577
1486	4.0	4	Shuishang Siam Thai barbecue hotpot Muslim	0.00309499	0.0947908	0.0019142	0.666667	0.102941	0.967742	0.00428725
1487	3.8	3.8	The ancient street in Vietnam is freezing.	0.635183	0.0111016	0.001126	0.5	0.485294	0.72043	0.115756
1488	4.7	4.7	Jiangzi grilled fish (No.1 harbour branch)	0.0461669	0.0538002	0.287655	0.833333	0.426471	0.688172	0.267953
1489	4.0	4	Aju cold drinks shop (First Market Branch)	0.410096	0.0179334	0.229103	0.666667	0.602941	0.526882	0.446945
1490	4.2	4.2	Moguofang spicy balsamic pot (Chunyuan Road Branch)	0.921027	0.029035	0.173441	0.666667	0.647059	0.580645	0.616292
1491	3.8	3.8	Pengpai barbecue buffet (Lanhai Shopping Plaza Branch)	0.704892	0.0691716	0.125511	0.5	0.867647	0.526882	0.444802
1492	3.7	3.7	Lai pang zi rou Xie Bao (tiancheng branch)	0.954403	0.05807	0.103066	0.5	0.705882	0.236559	0.944266
1493	3.7	3.7	Fishing Village Fried Chicken Branch (Fishing Village Road Branch)	0.0912514	0.0418446	0.103029	0.5	0.485294	0.784946	0.251876
1494	3.6	3.6	Tianya Yiheng Theme Night Market (Yiheng Shopping Center Branch)	0.575926	0.0862511	0.0979619	0.5	0.411765	0.935484	0.367631
1495	3.8	3.8	Jiangzi Grilled Fish (Tiancheng Branch)	0.954306	0.0495303	0.0971737	0.5	0.705882	0.247312	0.942122
1497	4.7	4.7	Taier fish with Chinese sauerkraut (Lan Hai Hua Ting branch)	0.701953	0.0640478	0.0835492	0.833333	0.867647	0.516129	0.439443
1498	3.8	3.8	Ru Lao er Lao tan fish with Chinese sauerkraut (pedestrian street tiancheng shopping mall branch)	0.94849	0.0418446	0.0824607	0.5	0.705882	0.258065	0.948553
1499	4.2	4.2	Tanlu spicy tofu pudding grilled fish (Haitang 68 Global Food Street Branch)	0.0197692	0.0674637	0.079383	0.666667	0.147059	0.989247	0.00750268
1500	4.4	4.4	YOOOOO you dessert	0.0229828	0.0187874	0.0742784	0.666667	0.0147059	0.924731	0.0836013
1501	3.7	3.7	Lai pang zi rou Xie Bao (Jin Run branch)	0.903233	0.0811272	0.0717262	0.5	0.779412	0.301075	0.904609
1502	3.8	3.8	Lai pang zi rou Xie Bao (letiancheng branch)	0.0399387	0.0555081	0.0715385	0.5	0.367647	0.88172	0.0439443
1503	3.8	3.8	Phoenix Island Resort Sky Lounge	0.656823	0.0853971	0.0715385	0.5	0.0735294	0.978495	0.0718114
1504	4.6	4.6	Atlantis-crocus cafeteria	0.0211768	0.321947	0.0698495	0.833333	0.838235	0.989247	0.00535906
1505	3.8	3.8	Haman Resort Habao Household Restaurant (Dadonghai Branch)	0.0468141	0.139197	0.0687235	0.5	0.426471	0.677419	0.282958
1506	4.5	4.5	Taier fish with Chinese sauerkraut (No.1 harbour city branch)	0.0464386	0.0691716	0.0673348	0.833333	0.426471	0.688172	0.259378
1507	3.6	3.6	Jinjiang Baohong Hotel Sanya	0.0853277	0.0982067	0.0654956	0.5	0.514706	0.430108	0.49089
1508	3.8	3.8	Zuoan Lakeside Barbecue Buffet Dinner (Pullman Yalong Bay Hotel)	0.0188659	0.16567	0.0654956	0.5	0.117647	0.709677	0.0214362
1509	3.7	3.7	Yuan qi Lou su Zhai restaurant (nanshansi branch)	0.00118359	0.102477	0.0646324	0.5	0	1	0.0182208
1510	4.4	4.4	Senlindayaozi	0.610953	0.0196413	0.062568	0.666667	0.882353	0.344086	0.654877
1511	3.8	3.8	Wei Jue mei wa fish head	0.719853	0.0794193	0.060316	0.5	0.897059	0.0967742	0.659164
1512	3.8	3.8	Qiye broth ke (lanhai plaza branch)	0.703556	0.0435525	0.0596404	0.5	0.867647	0.516129	0.439443
1513	4.4	4.4	Aimite Personal Dingzhi Dessert Cake (Shengli Road Store)	0.971249	0.0187874	0.0556619	0.666667	0.647059	0.462366	0.80493
1514	4.4	4.4	Jiushi barbecue (Lanhai shopping plaza branch)	0.723617	0.05807	0.0552866	0.666667	0.882353	0.537634	0.459807
1515	4.6	4.6	Xiao princess Bao chicken roast chicken Jia barbecue (Yingbin Road Branch)	0.783147	0.0725875	0.0545734	0.833333	0.588235	0.569892	0.688103
1516	3.8	3.8	Xingzhiwei spicy balsamic pot (Yingbin Road Branch)	0.746806	0.0341588	0.0545359	0.5	0.691176	0.634409	0.125402
1517	3.8	3.8	Sheraton Sanya Haitang Bay Resort Hotel-Yacui Restaurant	0.0186074	0.267293	0.0530721	0.5	0.102941	0.913978	0.00643087
1518	4.1	4.1	Jiangzi Grilled Fish (Lanhai Shopping Plaza Branch)	0.70729	0.0538002	0.0528469	0.666667	0.867647	0.505376	0.450161
1519	4.4	4.4	Wangjing Xiaoyao (Sanya Head Store)	0.574044	0.0691716	0.0516458	0.666667	0.470588	0.88172	0.0900322
1520	4.6	4.6	Taier Fish with Chinese sauerkraut (Jin Run Yangguang Branch)	0.907031	0.0683177	0.0508952	0.833333	0.779412	0.311828	0.908896
1521	3.9	3.9	Renren Lao hotpot (shangpin ST branch)	0.737356	0.100769	0.0502196	0.5	0.882353	0.408602	0.631297
1522	4.1	4.1	Wei Wei an Qian Ceng cake (Shengli store)	0.983772	0.0520922	0.0502196	0.666667	0.676471	0.473118	0.839228
1523	4.3	4.3	Taier fish with Chinese sauerkraut (Haitangwan Hexindao branch)	0.0346586	0.0760034	0.0500319	0.666667	0.0735294	0.967742	0.00857449
1524	4.8	4.8	Aijia Yipin (Jinjiling Branch)	0.624033	0.0563621	0.0492812	1	0.485294	0.763441	0.121115
1525	4.2	4.2	Nai Xue de cha (summer department store)	0.0671968	0.0179334	0.0484555	0.666667	0.485294	0.182796	0.473741
1526	3.9	3.9	Yuwei air garden theme snack bar (Baosheng Plaza Branch)	0.605858	0.089667	0.0481928	0.5	0.632353	0.193548	0.810289
1527	3.8	3.8	Pengwangxing Litchi Mu Roasted Chicken (Lucheng Boulevard Head Store)	0.0296348	0.0999146	0.0478174	0.5	0.323529	0.978495	0.0332262
1528	3.6	3.6	D taner grilled fish	0.692209	0.0674637	0.0469166	0.5	0.897059	0.16129	0.682744
1529	3.9	3.9	Jiangzi Grilled Fish (Mingzhu Branch)	0.970257	0.0529462	0.046729	0.5	0.75	0.430108	0.787781
1530	3.9	3.9	Yalong Bay Sheraton Meijingtai Lobby Bar	0.0312818	0.0657558	0.0460909	0.5	0.117647	0.666667	0.0332262
1531	4.2	4.2	Hanwu Creativity online celebrity Personal Dingzhi Bakery (Shangpin Street Shixiang Store)	0.653999	0.0187874	0.045678	0.666667	0.941176	0.193548	0.580922
1532	4.7	4.7	Wo Shi Xiao te fan Tang cake custom made (meifeng Villa Store)	0.323947	0.0725875	0.0453778	0.833333	0.838235	0.774194	0.382637
1533	4.0	4	Pullman Sanya Bay Haiju Resort Hotel Puruisiba	0.117052	0.258753	0.0442518	0.666667	0.235294	0.892473	0.127546
1534	4.2	4.2	Shuitong Kingdom Theme Restaurant (Yalongwan Hilton Branch)	0.0195652	0.167378	0.043989	0.666667	0.102941	0.741935	0.017149
1535	3.8	3.8	Yangxiaoxian (Tuanjie Street Branch)	0.985199	0.0179334	0.041737	0.5	0.705882	0.354839	0.831726
1536	4.1	4.1	Xiao Princess Bao Chicken Roast Chicken Barbecue Store (Nanbian Hai Lu Si Xiang Branch)	0.26874	0.059778	0.0415494	0.666667	0.264706	0.827957	0.160772
1537	3.7	3.7	Jianyue Time Cake (Heping Street Store)	0.714436	0.0367208	0.0409864	0.5	0.661765	0.11828	0.894962
1538	4.8	4.8	Atlantis hotel Plato lobby bar	0.0199271	0.162254	0.0409488	1	0.573529	0.989247	0.00535906
1539	3.8	3.8	Jun Rui ling shui suan fen (Xinfeng ST branch)	0.945939	0.0119556	0.040611	0.5	0.632353	0.397849	0.920686
1540	4.0	4	Marriott Yalong Bay Resort Lobby Lounge	0.0254098	0.0751494	0.0404234	0.666667	0.102941	0.752688	0.0235798
1541	3.9	3.9	Xinyuan bakery cake bread dessert (Jinjiling store)	0.716493	0.0375747	0.0403858	0.5	0.529412	0.752688	0.122186
1542	4.0	4	MGM Resort Hotel Lobby Bar	0.0350343	0.12895	0.0387344	0.666667	0.191176	0.698925	0.0450161
1543	3.7	3.7	Angus Barbecue Buffet (Shengli Wanghao Shopping Plaza Branch)	0.959299	0.0623399	0.038284	0.5	0.602941	0.397849	0.873526
1544	4.3	4.3	Howard Johnson Guoguang Resort Sanya Yeyutang (Howard Johnson Guoguang Branch)	0.153277	0.0315969	0.0370078	0.666667	0.338235	0.903226	0.125402
1545	4.6	4.6	Xingfu Cake Birthday Cake (ji yang Store)	0.033061	0.0572161	0.0363322	0.833333	0.367647	0.935484	0.0407288
1546	4.2	4.2	Zhan Xiang sen Lin brochette roast store (shangpin ST branch)	0.652943	0.0392827	0.0357692	0.666667	0.955882	0.290323	0.710611
1547	4.2	4.2	Hao a yi Chao yoghourt (Danzhou community branch)	0.500774	0.0136635	0.0356566	0.666667	0.5	0.731183	0.0943194
1548	3.6	3.6	Crowne Plaza Sanya Center Lan 'an cafeteria	0.248427	0.126388	0.0352813	0.5	0.647059	0.548387	0.222937
1549	4.5	4.5	Nianlun theme roast bar (Yalongwan branch)	0.0101028	0.0947908	0.0350561	0.833333	0.25	0.913978	0.0321543
1550	4.1	4.1	Tartars charcoal roast lamb leg (Sanya head store)	0.0408352	0.0563621	0.0348684	0.666667	0.455882	0.849462	0.0460879
1551	4.1	4.1	Old Tartars Roast Lamb Leg (Shibu Farm Branch)	0.39074	0.0768574	0.034418	0.666667	0.294118	0.989247	0.017149
1552	4.3	4.3	Renheng Crown Resort Haitang Bay-270 Seascape Restaurant	0.0341391	0.203245	0.0340802	0.666667	0.102941	1	0.00750268
1553	4.5	4.5	Pullman Sanya Bay Resort Qixia Pavilion	0.117412	0.0785653	0.0339301	0.833333	0.235294	0.892473	0.127546
1554	3.8	3.8	Qianxili (Jiefang Road Pedestrian Street Branch)	0.936803	0.00768574	0.0334046	0.5	0.705882	0.204301	0.939979
1555	4.0	4	Nihao Paris Bread Dessert (Youth Song Store)	0.769223	0.0392827	0.0311151	0.666667	0.691176	0.698925	0.280815
1556	4.1	4.1	Waxiaojiang Iron Pot Bullfrog (Shangpin Street Branch)	0.650135	0.0538002	0.0309274	0.666667	0.970588	0.225806	0.604502
1557	3.9	3.9	Erhaichou Tofu (Shangpin Street Branch)	0.62767	0.0059778	0.0304395	0.5	0.985294	0.311828	0.6388
1558	3.7	3.7	Fangyankao pettitoes (Jiefang Road Snack City Branch)	0.960253	0.00853971	0.0302143	0.5	0.794118	0.215054	0.954984
1559	3.9	3.9	Hefulao Noodles (Duty Free City Phase II Branch)	0.0348045	0.0367208	0.0301768	0.5	0.0735294	0.967742	0.00857449
1560	3.7	3.7	Yixin dessert (foreign trade road branch)	0.742631	0.00256191	0.0296513	0.5	0.558824	0.741935	0.622722
1561	4.1	4.1	Xiangzili theme barbecue	0.665824	0.0486763	0.029276	0.666667	0.5	0.677419	0.129689
1562	3.9	3.9	Angel Zhixin Bakery (Guangming Street Store)	0.828185	0.0145175	0.028788	0.5	0.647059	0.0537634	0.879957
1563	3.9	3.9	Filson Language (Daboluo Branch)	0.0489184	0.0213493	0.0285629	0.5	0.426471	0.634409	0.294748
1564	4.5	4.5	Jingdao roasted duck restaurant	0.705145	0.0964987	0.0284502	0.833333	0.617647	0.763441	0.146838
1565	3.9	3.9	Ha Xuan ren de noodles (Huihuicun branch)	0.151184	0.0136635	0.0276621	0.5	0.279412	0.913978	0.163987
1566	3.7	3.7	Sanya Bay Mangrove Roast Duck	0.603691	0.105038	0.0273993	0.5	0.514706	0.806452	0.143623
1567	4.5	4.5	Yi Chunqiu Fat Beef Hotpot (Zhonghuan Plaza Erlou Branch)	0.57104	0.0930828	0.0272867	0.833333	0.529412	0.741935	0.110397
1568	4.9	4.9	Taier fish with Chinese sauerkraut (Youth Song Plaza Branch)	0.76482	0.0708796	0.0271741	1	0.911765	0.688172	0.305466
1569	3.8	3.8	Shu wa Xiang huo Yan bullfrog	0.663501	0.0495303	0.0271366	0.5	0.926471	0.225806	0.622722
1570	4.4	4.4	Pengpai barbecue buffet (duty-free city branch)	0.0672432	0.0708796	0.0263859	0.666667	0.411765	0.903226	0.0889603
1571	3.6	3.6	Wanxiangyuan stone fish	0.595715	0.0725875	0.0259731	0.5	0.897059	0.344086	0.613076
1572	4.7	4.7	LINLEE Linli Handmade Lemon Tea (Mingzhu Plaza Branch)	0.986529	0.00853971	0.0258605	0.833333	0.735294	0.322581	0.81672
1573	3.9	3.9	Ji Long Roasted Duck Restaurant (Xinmin Road Branch)	0.531212	0.0520922	0.0257854	0.5	0.661765	0.344086	0.802787
1574	3.8	3.8	Intercontinental Resort Banshan Peninsula Taolange	0.0273415	0.28608	0.0257103	0.5	0.161765	0.892473	0.0203644
1575	3.9	3.9	Waxiaojiang Iron Pot Bullfrog (Jiefang Road Branch)	0.702555	0.0512383	0.0255602	0.5	0.691176	0.107527	0.903537
1577	3.9	3.9	Sofitel sanya-all-day restaurant	0.0248507	0.23228	0.0251849	0.5	0.161765	0.978495	0.00857449
1578	3.9	3.9	Intercontinental resort banshan peninsula-beach bar	0.0274939	0.140905	0.0250723	0.5	0.161765	0.903226	0.0203644
1579	3.7	3.7	Shierwa constellation (Letiancheng branch)	0.0401093	0.0546541	0.0249972	0.5	0.382353	0.88172	0.0439443
1580	3.5	3.5	Jiumenzhai Stone Fish (Letiancheng Branch)	0.0397788	0.0666097	0.0249221	0.5	0.367647	0.88172	0.0439443
1581	3.9	3.9	Tanlu spicy tofu pudding grilled fish (Sanya Bay Ramada Branch)	0.173515	0.0657558	0.0246594	0.5	0.191176	0.784946	0.0889603
1582	3.8	3.8	Agong barbecue	0.61868	0.0452605	0.0244342	0.5	0.558824	0.387097	0.699893
1583	4.5	4.5	Ranye dessert coffee	0.770623	0.0478224	0.0240589	0.833333	0.735294	0.591398	0.129689
1584	4.8	4.8	Feilan Maoka (Jinhe Shopping Mall Branch)	0.722031	0.0426985	0.0234583	1	0.529412	0.763441	0.122186
1585	3.8	3.8	Jinhaiyuan fishing port	0.0461709	0.0905209	0.0233082	0.5	0.117647	0.967742	0.0718114
1586	3.9	3.9	Bapple big apple cake (mingzhu store)	0.966983	0.0230572	0.023083	0.5	0.720588	0.376344	0.813505
1587	4.3	4.3	Cha Xiao ri Chang (lanhai shOPping plaza op branch)	0.693539	0.0111016	0.0227452	0.666667	0.867647	0.526882	0.425509
1588	3.9	3.9	Fenghetang (Sanya Time-honored Shoushouli)	0.947583	0.0930828	0.0227452	0.5	0.779412	0.580645	0.818864
1589	3.6	3.6	Zhou gong Zhou po (Hexi road branch)	0.869543	0.0162254	0.02252	0.5	0.764706	0.204301	0.949625
1590	3.8	3.8	Zhuangyuange (Jinjiling Branch)	0.647045	0.0674637	0.0223323	0.5	0.5	0.72043	0.106109
1591	3.7	3.7	Yongjing Wushan Grilled Fish (Jiefang Road Branch)	0.962751	0.0512383	0.0222573	0.5	0.720588	0.354839	0.809218
1592	4.0	4	Nostalgic barbecue bar	0.0511597	0.0760034	0.0222573	0.666667	0.411765	0.591398	0.386924
1593	3.9	3.9	Pintangju casserole rice noodles (Heping Street Branch)	0.723649	0.00939368	0.021957	0.5	0.647059	0.107527	0.909968
1594	3.9	3.9	Bapple big apple cake (innovation store)	0.961935	0.0136635	0.0218069	0.5	0.808824	0.311828	0.944266
1595	4.3	4.3	Sanya 313 mutton Zhuang natural hotpot	0.780941	0.102477	0.0215441	0.666667	0.529412	0.537634	0.70418
1596	4.8	4.8	Bantianyao grilled fish (Ji yang le Tian cheng branch)	0.0393941	0.05807	0.0211688	1	0.485294	0.870968	0.0439443
1597	4.2	4.2	Nanyang Dashifu (Lanhai Shopping Plaza Branch)	0.677151	0.0179334	0.0210187	0.666667	0.867647	0.55914	0.401929
1598	4.4	4.4	Tianjin Bay Restaurant (Tianfang Intercontinental Resort Hotel)	0.0391574	0.112724	0.0208685	0.666667	0.0588235	0.967742	0.00535906
1599	3.9	3.9	Today X Book House Sanya Bay Mangrove Holiday World Branch	0.611943	0.0324509	0.0207559	0.5	0.514706	0.774194	0.142551
1600	3.9	3.9	Intercontinental Resort Banshan Peninsula Guanhai Gallery	0.0285173	0.0666097	0.0207559	0.5	0.161765	0.892473	0.022508
1601	3.8	3.8	No.99 Wangjiao giblet Bao food stall (Linwang Night Market Branch)	0.0227125	0.0751494	0.0207184	0.5	0.117647	0.795699	0.0675241
1602	3.6	3.6	Benniu giblet (Jianshe ST branch)	0.695157	0.0136635	0.0206809	0.5	0.691176	0.0860215	0.903537
1603	3.9	3.9	Hushang Ayi Fresh Fruit Tea (Letiancheng Branch)	0.0394887	0.00683177	0.0206058	0.5	0.382353	0.870968	0.0439443
1604	3.7	3.7	Oubeisi Professional Bakery Cake (ji yang Store)	0.0348004	0.0153715	0.0203431	0.5	0.191176	0.860215	0.0707395
1605	3.7	3.7	Dadonghai hotel-jasmine ya quan ri restaurant	0.0534336	0.0964987	0.0203055	0.5	0.441176	0.483871	0.404073
1606	4.7	4.7	Grassland Legend Fresh Mutton Hotpot Barbecue (Jinjiling Branch)	0.681231	0.0964987	0.0201554	0.833333	0.5	0.741935	0.111468
1607	4.7	4.7	Kuqi Qiqihar barbecue	0.648235	0.0623399	0.0201554	0.833333	0.926471	0.129032	0.747053
1608	4.4	4.4	Bantianyao Grilled Fish (Tianya Shengli Plaza Branch)	0.95903	0.059778	0.0201179	0.666667	0.602941	0.376344	0.868167
1609	3.6	3.6	Huoli healthy porridge (head store)	0.565004	0.0350128	0.0200803	0.5	0.720588	0.419355	0.810289
1610	4.5	4.5	Liu 2 Washuxiang Renjia (Wenming Road Branch)	0.731839	0.0222032	0.0198927	0.833333	0.691176	0.150538	0.903537
1611	3.9	3.9	Sanya Yalong Bay Marriott Resort Hotel Fish Bar	0.026871	0.134073	0.0196675	0.5	0.102941	0.83871	0.017149
1612	3.6	3.6	Yuqinghua jiaozi (Jiefang Road Branch)	0.910159	0.0333049	0.0195173	0.5	0.632353	0.516129	0.669882
1613	3.9	3.9	Meijiale art bakery (shangpin ST store)	0.579055	0.05807	0.0194423	0.5	0.897059	0.376344	0.598071
1614	3.6	3.6	Pedestrian street snack city	0.946515	0.0418446	0.019142	0.5	0.705882	0.268817	0.947481
1615	4.6	4.6	Yalong Bay Hilton Linxuan Lobby Bar	0.0195652	0.0802733	0.0190294	0.833333	0.691176	0.741935	0.017149
1616	4.8	4.8	Bantianyao Green Pepper Grilled Fish (Tianya Jin Run Plaza Branch)	0.915318	0.0529462	0.0189543	1	0.779412	0.290323	0.912111
1617	3.8	3.8	Danzaiji (Mingzhu Branch)	0.985628	0.00853971	0.0188793	0.5	0.735294	0.387097	0.809218
1619	3.9	3.9	Fish Shang xian Cao Mao stone fish (Lanhai Plaza Branch)	0.699388	0.0649018	0.0184289	0.5	0.867647	0.526882	0.437299
1620	3.7	3.7	Xiatian bakery	0.365939	0.0683177	0.0183913	0.5	0.352941	0.956989	0.0353698
1621	4.5	4.5	Dadonghai Barbecue Bar (Dadonghai Branch)	0.0501629	0.0802733	0.0183538	0.833333	0.411765	0.612903	0.381565
1622	3.8	3.8	Pang Jie Zha Zha (Qunzhong Street Branch)	0.901242	0.0204953	0.0180911	0.5	0.75	0.182796	0.992497
1623	4.1	4.1	CoCo coco (innovation branch)	0.972198	0.00683177	0.0179785	0.666667	0.794118	0.27957	0.953912
1624	3.8	3.8	Aidu bakery (Tianya Huanglong Street Store)	0.0868957	0.0333049	0.0179409	0.5	0.117647	0.924731	0.118971
1626	4.3	4.3	Mi Xue bing cheng (shangpin ST boulevard branch)	0.629527	0.00256191	0.0176031	0.666667	0.867647	0.215054	0.737406
1627	3.8	3.8	No.13 Ding 'an Xiaohuangniu	0.0226662	0.0734415	0.0176031	0.5	0.117647	0.806452	0.0675241
1628	4.2	4.2	Yi ren yi Guo buffet hotpot fried meat (jiefang road branch)	0.664744	0.0512383	0.0173029	0.666667	0.647059	0.129032	0.881029
1629	4.2	4.2	Jiangzi grilled fish (youth song branch)	0.769467	0.0555081	0.0172278	0.666667	0.691176	0.688172	0.282958
1630	4.2	4.2	Wawa store	0.786924	0.0461144	0.0170777	0.666667	0.867647	0.182796	0.689175
1631	3.6	3.6	Pindexiang food shop	0.698337	0.0153715	0.0170026	0.5	0.617647	0.752688	0.505895
1633	4.6	4.6	Xiaohetao Barbecue Restaurant (Hongzhou Bar Street Branch)	0.269854	0.105892	0.0167023	0.833333	0.588235	0.397849	0.262594
1634	3.6	3.6	Aiyu Sunshine (Jiefang Road No.2 Branch)	0.939478	0.029035	0.0167023	0.5	0.720588	0.172043	0.94105
1635	4.0	4	Da Xiang Xiao Xiang bakery (Tiandu store)	0.0331907	0.0435525	0.0165897	0.666667	0.191176	0.860215	0.0707395
1636	4.3	4.3	Nai Xue de cha (qingchunsong branch)	0.776676	0.0153715	0.0162895	0.666667	0.705882	0.698925	0.263666
1637	3.7	3.7	Aiyu Sunshine (Sanya Hexi Road Branch)	0.367939	0.0315969	0.0162895	0.5	0.661765	0.268817	0.401929
1638	3.9	3.9	Hong Kong Mizhilian (Dadonghai Branch)	0.048281	0.0128096	0.0162895	0.5	0.426471	0.655914	0.276527
1639	3.6	3.6	Haiji fried chicken (fishing village branch)	0.0972605	0.0495303	0.0161393	0.5	0.485294	0.774194	0.263666
1640	3.8	3.8	LirErlang roasted bone (Danhu Road Head Store)	0.547894	0.0649018	0.0158766	0.5	0.529412	0.870968	0.0707395
1641	3.9	3.9	Meet fresh (big pineapple branch)	0.0464235	0.0204953	0.0157265	0.5	0.426471	0.688172	0.259378
1642	4.8	4.8	Chaoniucun barbecue (Letiancheng branch)	0.0396958	0.0606319	0.0154262	1	0.661765	0.870968	0.0439443
1643	3.6	3.6	Yinyun seascape resort hotel-Chinese restaurant	0.0646214	0.0760034	0.0153887	0.5	0.132353	0.870968	0.0664523
1644	3.8	3.8	Heyigang (Fenghuang Road Branch)	0.551209	0.0623399	0.0149758	0.5	0.5	0.784946	0.0900322
1645	3.8	3.8	Jiaxuan casserole healthy Guo (litchi Gou branch)	0.0401146	0.0358668	0.0147131	0.5	0.397059	0.860215	0.0439443
1646	3.9	3.9	Filson Yu (Conch Branch)	0.134469	0.0196413	0.0147131	0.5	0.397059	0.978495	0.00857449
1647	3.8	3.8	Seascape suzhai restaurant	0.00345501	0.0725875	0.0145629	0.5	0	1	0.0214362
1648	4.3	4.3	Aoku Terrace Restaurant (Sanya Bay Branch)	0.552796	0.0905209	0.0144128	0.666667	0.470588	0.967742	0.312969
1649	4.4	4.4	Liaota cuisine restaurant (Nanshansi branch)	0.00123938	0.059778	0.0143377	0.666667	0.0294118	1	0.0139335
1650	4.1	4.1	Du mei Zhen San he Zhu tripe wrapped chicken (lizhigou branch)	0.0446837	0.0512383	0.0143377	0.666667	0.470588	0.935484	0.0825295
1651	4.0	4	Haagen-Dazs (Sanya Summer Branch)	0.066788	0.0503843	0.014075	0.666667	0.5	0.268817	0.473741
1652	4.4	4.4	CoCo Coco (Danzhou Community Branch)	0.510333	0.0059778	0.014075	0.666667	0.5	0.731183	0.0943194
1653	3.7	3.7	Xinyuan bakery cake bread dessert (shangpin ST store)	0.68243	0.00939368	0.014075	0.5	0.941176	0.139785	0.712755
1654	4.1	4.1	Hulala barbecue store	0.56933	0.0777114	0.0139624	0.666667	0.529412	0.774194	0.0921758
1655	4.3	4.3	CoCo coco (qingchunsong branch)	0.764686	0.00768574	0.0139624	0.666667	0.691176	0.698925	0.282958
1656	3.9	3.9	Meet fresh (Lanhai Plaza Branch)	0.701535	0.0162254	0.0138498	0.5	0.867647	0.526882	0.437299
1657	4.3	4.3	Haagen-Dazs (Sanya Baihuagu Branch)	0.0356359	0.0418446	0.0137747	0.666667	0.161765	0.580645	0.0546624
1658	3.9	3.9	Naxienian BBQ barbecue bar	0.566141	0.0717336	0.0136246	0.5	0.911765	0.419355	0.592712
1659	4.6	4.6	Xiaochuniang frog pot	0.649975	0.0333049	0.0132493	0.833333	0.955882	0.225806	0.613076
1660	4.0	4	Nihao Paris Bread Dessert (Lanhai Branch)	0.705097	0.0358668	0.0132117	0.666667	0.867647	0.516129	0.439443
1661	4.5	4.5	Hao Shi Wei Shi San Yi (Hexi Road Branch)	0.852623	0.00853971	0.0131742	0.833333	0.764706	0.172043	0.931404
1662	4.1	4.1	Malaimei Manual Bakery (Shangpin Street Store)	0.583185	0.0350128	0.0129115	0.666667	0.955882	0.268817	0.463023
1663	4.5	4.5	Dq cake ice cream (Sanya Youth Song Store)	0.765891	0.0179334	0.0129115	0.833333	0.691176	0.698925	0.27224
1664	4.4	4.4	Huo Ji cha dang (longhai style townlet branch)	0.0288618	0.030743	0.0128739	0.666667	0.0588235	0.946237	0.0267953
1665	4.5	4.5	Du Mei Zhen San He Zhu Belly Packed Chicken (Fenghuang Road Branch)	0.171348	0.0760034	0.0128739	0.833333	0.705882	0.924731	0.211147
1666	3.9	3.9	Haitangwan Grand Hyatt Hotel Coffee House Buffet	0.0204242	0.330487	0.0128364	0.5	0.147059	0.967742	0.00643087
1667	4.6	4.6	Musi barbecue (tiancheng branch)	0.948441	0.0444065	0.0127613	0.833333	0.705882	0.258065	0.954984
1668	4.3	4.3	Jiale grilled fish	0.0329257	0.0546541	0.0127613	0.666667	0.191176	0.870968	0.0707395
1669	3.8	3.8	Kongjia pigeon	0.696665	0.0725875	0.0127238	0.5	0.617647	0.817204	0.143623
1670	4.1	4.1	Tartars roast lamb leg brand direct sales stores	0.489512	0.0572161	0.0125737	0.666667	0.455882	0.731183	0.0953912
1671	3.8	3.8	Bate charcoal barbecue (Longhai style town branch)	0.029348	0.0666097	0.0124611	0.5	0.0588235	0.946237	0.0267953
1672	3.9	3.9	A-Gump Guokui (Lanhai Shopping Plaza Branch)	0.705082	0.00939368	0.0124235	0.5	0.867647	0.516129	0.439443
1673	3.6	3.6	Shaxian Snacks (Yalongwan Branch)	0.0328881	0.0145175	0.0123109	0.5	0.191176	0.655914	0.0600214
1674	3.7	3.7	Xinyuan bakery cake bread dessert (foreign trade branch)	0.763705	0.0256191	0.0122734	0.5	0.544118	0.688172	0.705252
1675	3.7	3.7	Yi noodles restaurant (Haitang 68 global food street branch)	0.0194041	0.0341588	0.0121608	0.5	0.147059	0.967742	0.00750268
1676	4.2	4.2	Ai Jia yi pin (shangpin ST branch)	0.682009	0.0222032	0.0120107	0.666667	0.911765	0.16129	0.634512
1677	4.3	4.3	Wensi Store New Ronghe Cantonese Cuisine (Yingbin Road Branch)	0.711118	0.101623	0.0118605	0.666667	0.632353	0.763441	0.138264
1678	3.9	3.9	Xin lobby bar afternoon tea (Tianfang Intercontinental Resort Hotel)	0.0388498	0.0982067	0.0117479	0.5	0.0882353	0.967742	0.00643087
1679	3.9	3.9	Sheraton Sanya Haitang Bay Resort Hotel Noodles	0.0192353	0.0734415	0.0117479	0.5	0.117647	0.913978	0.00750268
1680	4.4	4.4	Tartars roast lamb leg (Haitangwan branch)	0.0295917	0.0572161	0.0116729	0.666667	0.0588235	0.946237	0.0267953
1681	3.8	3.8	Bapple big apple cake (jinjiling store)	0.734369	0.0222032	0.0115603	0.5	0.573529	0.774194	0.126474
1682	3.9	3.9	Ziyiwei Barbecue Bibimbap (Shangpin Street Branch)	0.676108	0.00683177	0.0114477	0.5	0.911765	0.225806	0.663451
1683	3.8	3.8	Tianmimi (Lizhigou Market Branch)	0.0689229	0.00853971	0.0113351	0.5	0.426471	0.698925	0.101822
1684	4.2	4.2	Changlaicha Fruit Tea Institute (Guangming Road Direct Sales Stores)	0.830989	0.00683177	0.01126	0.666667	0.647059	0.0967742	0.87567
1685	4.1	4.1	Cheng Yong he Chao shan xian beef kway teow soup hotpot	0.985199	0.0170794	0.0111099	0.666667	0.705882	0.354839	0.832797
1687	3.9	3.9	Ru Shi Shu su restaurant	0.502761	0.0819812	0.0107721	0.5	0.926471	0.397849	0.470525
1688	4.2	4.2	Gu 'aila Xianchao Mixed Noodles (Jin Run Branch)	0.914515	0.0187874	0.0107721	0.666667	0.779412	0.311828	0.914255
1689	3.9	3.9	Filson Language (Letiancheng Branch)	0.0398018	0.0256191	0.0107345	0.5	0.397059	0.88172	0.0439443
1690	4.6	4.6	Si Xi Ma Lu Ya Zi Di Zhuo Barbecue (Hong Shu Mi Jie Branch)	0.642593	0.0700256	0.0107345	0.833333	0.602941	0.806452	0.138264
1691	4.4	4.4	Yipin Stall Roasted Beef (Longhai Style Town Branch)	0.0298246	0.0555081	0.0106595	0.666667	0.0588235	0.946237	0.0267953
1692	3.8	3.8	Tianmimi (Qilin Lane Branch)	0.730757	0.00939368	0.0106219	0.5	0.897059	0.311828	0.632369
1694	4.5	4.5	No.20 Haitangwan giblet pot (Haitangwan Linwang Night Market Branch)	0.0223748	0.0529462	0.0105844	0.833333	0.705882	0.795699	0.0675241
1695	3.8	3.8	Pelosi Pelosi (Mingzhu Branch)	0.959107	0.0247652	0.0102466	0.5	0.705882	0.451613	0.770632
1696	3.9	3.9	Fish Shang xian Cao Mao Zheng qi stone fish (litchi Gou branch)	0.0649077	0.0469684	0.0102091	0.5	0.426471	0.698925	0.103966
1697	3.5	3.5	Tianqilou Handmade Beef Lamian Noodles	0.0756158	0.0512383	0.010134	0.5	0.0735294	1	0.0117899
1698	4.2	4.2	Zhangjia Guandong barbecue	0.665123	0.0657558	0.0100965	0.666667	0.514706	0.731183	0.115756
1699	3.8	3.8	Asan soup	0.590887	0.00768574	0.00998386	0.5	0.470588	0.892473	0.106109
1700	4.1	4.1	Haitangwan Minsheng Westin Zongtao Bar Top Floor Infinite Swimming Pool Afternoon Tea	0.0392902	0.151153	0.00994633	0.666667	0.0882353	0.946237	0.00857449
1701	3.7	3.7	Gang men ya Hua fried rice noodles (tuanjie road branch)	0.983498	0.0196413	0.00990879	0.5	0.661765	0.44086	0.823151
1702	4.6	4.6	Bing Bing Jiang Mianmian Bing (Haitang Longhai Branch)	0.0292529	0.0145175	0.00983373	0.833333	0.132353	0.946237	0.0267953
1703	4.1	4.1	Shishang cowboy barbecue boutique Hainan barbecue hotpot (train head store)	0.213798	0.0802733	0.00983373	0.666667	0.132353	0.956989	0.00214362
1704	4.2	4.2	Chixie Restaurant (Dadonghai Branch)	0.106496	0.215201	0.00983373	0.666667	0.647059	0.591398	0.461951
1705	3.6	3.6	Golden palm resort hotel-Dan GUI quan ri restaurant	0.035654	0.0811272	0.00979619	0.5	0.176471	0.870968	0.039657
1706	3.7	3.7	Longsheng foreign pastry cake	0.983259	0.0546541	0.00979619	0.5	0.676471	0.387097	0.809218
1707	3.9	3.9	Accompanying sheng freedom	0.174112	0.0273271	0.00975866	0.5	0.441176	0.956989	0.0128617
1708	4.1	4.1	Sauce bone barbecue (shangpin ST branch)	0.513945	0.0401366	0.00972113	0.666667	0.911765	0.462366	0.489818
1709	4.3	4.3	Xiaotang Barbecue (Haitangwan Longhai Style Town Branch)	0.0263981	0.0999146	0.00972113	0.666667	0.0588235	0.956989	0.0257235
1710	4.0	4	Mr.hemade baking studio (Haichang Dream Sleepless City Store)	0.0222092	0.0333049	0.00968359	0.666667	0.0882353	0.989247	0.00214362
1712	3.5	3.5	Yalong bay seascape international resort hotel seascape Fang	0.0175576	0.270709	0.00960853	0.5	0.132353	0.903226	0.0139335
1713	3.5	3.5	Xiari food plaza	0.0651215	0.0461144	0.00960853	0.5	0.485294	0.193548	0.469453
1714	4.0	4	Changlai beef brisket restaurant	0.511103	0.089667	0.00960853	0.666667	0.897059	0.451613	0.495177
1715	3.8	3.8	Hushang Ayi Fresh Fruit Tea (Xinfeng Street Branch)	0.980549	0.00512383	0.00953346	0.5	0.705882	0.247312	0.95284
1716	3.9	3.9	Yexiaoka (Yalong Bay Dongrong Food Plaza Branch)	0.0245206	0.0102477	0.00934579	0.5	0.117647	0.709677	0.0267953
1717	4.4	4.4	Fulai barbecue	0.0122174	0.0717336	0.00934579	0.666667	0.147059	1	0.00107181
1718	3.6	3.6	Lao A Qiang Clay Pot Rice (Heping Street Branch)	0.703783	0.0153715	0.00919566	0.5	0.720588	0.150538	0.907824
1719	3.9	3.9	Xiao Liu Jin Qiong Gan Kao barbecue snack (Shangpin Street Branch)	0.617681	0.0324509	0.00919566	0.5	0.941176	0.344086	0.676313
1720	3.9	3.9	CoCo Coco (First Market Branch)	0.437228	0.0059778	0.0091206	0.5	0.573529	0.483871	0.495177
1721	4.7	4.7	Huo le Rong he Chinese food zhenxuan branch (Hexi road branch)	0.831451	0.149445	0.0091206	0.833333	0.779412	0.172043	0.931404
1722	3.9	3.9	Mi Xue bing cheng (yi market branch)	0.437177	0	0.00904553	0.5	0.573529	0.483871	0.501608
1723	3.6	3.6	Yedaofen family (Daboluo branch)	0.0464329	0.0213493	0.00897046	0.5	0.426471	0.677419	0.285102
1724	3.5	3.5	Zhengxin Chicken Cutlet Fried Chicken Barbecue (Weilong Branch)	0.440449	0.0111016	0.00893293	0.5	0.544118	0.473118	0.483387
1725	3.8	3.8	Xin San he bing lang Hua pork tripe Bao pheasant (Tongxin Jiayuan branch)	0.0426742	0.058924	0.00882033	0.5	0.352941	0.924731	0.0418006
1726	3.8	3.8	Crystal Palace Restaurant Moon Cake Collection Point	0.59988	0.157985	0.00882033	0.5	0.544118	0.795699	0.0943194
1727	4.0	4	Lihe Windham Hotel Lobby Bar	0.178931	0.0760034	0.00882033	0.666667	0.235294	0.784946	0.0836013
1728	4.1	4.1	CoCo Coco (Shengli Plaza Branch)	0.981184	0.0059778	0.00874526	0.666667	0.661765	0.473118	0.836013
1729	4.0	4	Yejiwang	0.111071	0.00853971	0.0086702	0.666667	0.411765	0.795699	0.139335
1730	4.6	4.6	Taishan Mountain Barbecue Brochette City (Jiabao Garden Branch)	0.408111	0.0674637	0.00852006	0.833333	0.691176	0.870968	0.0868167
1731	3.9	3.9	Crown resort sanya Haitang bay-qu children's restaurant	0.0317117	0.117848	0.00852006	0.5	0.102941	1	0.00535906
1732	3.8	3.8	Taizhongniu bone soup store	0.155344	0.0204953	0.00840746	0.5	0.338235	0.935484	0.158628
1733	3.8	3.8	Yihetang (Sanya Jinjiling Branch)	0.675945	0.00256191	0.00840746	0.5	0.5	0.731183	0.129689
1734	3.8	3.8	Chengxiaojiang bakery (Tongxin Jiayuan store)	0.044962	0.0315969	0.00833239	0.5	0.411765	0.913978	0.0707395
1735	3.7	3.7	Xuji Xinglong Hotel (Jixiang Street Branch)	0.899051	0.0546541	0.00825733	0.5	0.617647	0.376344	0.758842
1736	3.8	3.8	Aiyu Sunshine (Jiefang Road No.3 Branch)	0.957873	0.0315969	0.0082198	0.5	0.705882	0.430108	0.807074
1737	4.0	4	Chushan onigiri (Lanhai Plaza Branch)	0.704359	0.0111016	0.00818226	0.666667	0.867647	0.526882	0.441586
1738	3.6	3.6	Jike pie	0.680693	0.00939368	0.00818226	0.5	0.5	0.731183	0.129689
1739	3.9	3.9	Xianming pancake guozikao cold noodles (shangpin ST branch)	0.621944	0.00341588	0.00814473	0.5	0.985294	0.322581	0.622722
1740	3.7	3.7	Niutongling (Hongsha Branch)	0.0163387	0.0187874	0.00810719	0.5	0.132353	0.924731	0.0482315
1741	4.0	4	Jun Shuang La Tang Daoxiao Noodles	0.650623	0.0179334	0.00806966	0.666667	0.5	0.731183	0.128617
1742	3.5	3.5	Yelintan grant restaurant buffet	0.151045	0.0768574	0.00806966	0.5	0.176471	0.924731	0.0836013
1743	3.8	3.8	Qiqi fish pot (shangpin ST branch)	0.627204	0.0563621	0.00803213	0.5	0.867647	0.247312	0.738478
1744	4.4	4.4	Lijie Tunchang Fengmu Vanilla Duck (Sanya Bay Branch)	0.166892	0.0614859	0.0079946	0.666667	0.397059	0.946237	0.160772
1745	4.4	4.4	Jianghu Jian brochette hotpot (Haitangwan branch)	0.0254034	0.05807	0.00795706	0.666667	0.0588235	0.956989	0.0235798
1746	3.8	3.8	Hehe charcoal barbecue store (Danzhou community farmers' market erlou branch)	0.497546	0.05807	0.00788199	0.5	0.470588	0.731183	0.0953912
1747	4.8	4.8	Jiangzi Grilled Fish (Sanya Hai Hotel)	0.0646698	0.0649018	0.00784446	1	0.441176	0.903226	0.0760986
1748	4.5	4.5	Laojie cauldron beef soup Wuzhishan beef feast (Tuanjie Street Branch)	0.98863	0.0375747	0.0077694	0.833333	0.691176	0.397849	0.830654
1749	3.9	3.9	Haipi barbecue music snack bar (Yingbin Road Branch)	0.680219	0.0614859	0.00773186	0.5	0.588235	0.752688	0.130761
1750	4.0	4	Zhuangyuange barbecue roasted pork knuckle (Youyi Road Branch)	0.733052	0.0649018	0.0076568	0.666667	0.529412	0.741935	0.614148
1751	3.5	3.5	Yumu Lanzhou Lamian Noodles (Sanya Bay Branch)	0.157206	0.0230572	0.0076568	0.5	0.367647	0.903226	0.143623
1752	4.3	4.3	Wahaha milk tea (shangpin ST branch)	0.722196	0.00853971	0.00761926	0.666667	0.897059	0.16129	0.646302
1753	4.8	4.8	Miloke bakery studio (Hedong road store)	0.784531	0.0649018	0.00746913	1	0.838235	0.397849	0.625938
1754	4.0	4	CoCo coco (jinjiling branch)	0.672646	0.00683177	0.00746913	0.666667	0.5	0.731183	0.129689
1755	4.4	4.4	Da Zhuo Lu chuan er (shangpin ST branch)	0.724908	0.0538002	0.00746913	0.666667	0.897059	0.193548	0.644159
1756	4.1	4.1	Wu er Lao tan zi fish with Chinese sauerkraut (sanyawan branch)	0.157513	0.0802733	0.0074316	0.666667	0.367647	0.903226	0.142551
1757	4.8	4.8	QiongXiaochuan barbecue Hainan chicken soup (Letiancheng branch)	0.041988	0.0478224	0.0074316	1	0.691176	0.903226	0.0439443
1758	4.4	4.4	D-1 Music Barbecue Restaurant (Shangpin Street Branch)	0.671161	0.0785653	0.00739406	0.666667	0.941176	0.172043	0.577706
1759	3.9	3.9	Xicha (Haitangwan International Duty Free City Phase II Branch)	0.0350368	0.0145175	0.00735653	0.5	0.0882353	0.967742	0.00857449
1760	4.5	4.5	Guoxiaoyaxiang Tofu (Shangpin Street Branch)	0.605185	0.00683177	0.00716886	0.833333	0.926471	0.344086	0.616292
1761	4.0	4	Xin hong Ji Qiong yuan yi xian seascape restaurant	0.0718157	0.100769	0.00713133	0.666667	0.470588	0.688172	0.46731
1762	3.8	3.8	Yishanbang restaurant	0.00107584	0.0409906	0.00701873	0.5	0.0588235	1	0.00535906
1763	4.0	4	Grand hyatt Haitangwan Chi Pan barbecue restaurant	0.0216218	0.287788	0.0069812	0.666667	0.132353	0.967742	0.00643087
1764	3.6	3.6	Ou feng mai Tian custom made bakery (jinjiling store)	0.638388	0.0503843	0.00690613	0.5	0.5	0.677419	0.133976
1766	3.6	3.6	Benniu giblet (Dadonghai Branch)	0.0712548	0.0170794	0.00679353	0.5	0.514706	0.182796	0.475884
1767	4.6	4.6	Howard Yebing (Qingchunli Branch)	0.792507	0.0162254	0.00679353	0.833333	0.529412	0.655914	0.699893
1768	4.8	4.8	Guolianghao fish frog shuangpin (San ya wan yi feng he life plaza branch)	0.143706	0.0623399	0.006756	1	0.573529	0.903226	0.0632369
1769	4.6	4.6	Lvdousu (Hekoule Branch)	0.986529	0.00939368	0.00668093	0.833333	0.720588	0.322581	0.815648
1771	3.9	3.9	Grassland roast lamb leg (Shibu farm road branch)	0.424721	0.0606319	0.00656833	0.5	0.294118	0.978495	0.017149
1772	3.0	3	Another Noodles Haipai Noodles (Yalong Bay Aolai Branch)	0.00706532	0.0708796	0.0065308	0.333333	0.294118	0.946237	0.0407288
1773	3.8	3.8	Baosiyuan (Danzhou Branch)	0.507947	0.00256191	0.0065308	0.5	0.5	0.731183	0.0943194
1774	3.9	3.9	Ningxiang love rat Handmade Lemon Tea Room (Jiefang Road Alishan Branch)	0.99241	0.00512383	0.00649326	0.5	0.691176	0.236559	0.893891
1776	3.7	3.7	Oubeisi bakery (linwang store)	0.0241785	0.0426985	0.0064182	0.5	0.117647	0.806452	0.0621651
1777	3.7	3.7	Hu tu Zhao Xiang Shi re Lu (lanhai branch)	0.704973	0.0247652	0.00638066	0.5	0.867647	0.505376	0.446945
1778	3.9	3.9	M7·CAKE birthday cake party dingzhi	0.0382733	0.200683	0.00638066	0.5	0.338235	0.903226	0.039657
1779	4.3	4.3	Chayubao (flagship store)	0.869543	0.0239112	0.00638066	0.666667	0.764706	0.215054	0.949625
1780	3.8	3.8	Hilton Sanya Garden Hotel Huahuiwei Restaurant	0.577091	0.0742955	0.00615546	0.5	0.514706	0.967742	0.341908
1781	3.8	3.8	Oubeisi (Xiayangtian Branch)	0.129439	0.0111016	0.00611793	0.5	0.720588	0.784946	0.275456
1782	4.0	4	Cake richangtian cake dessert dingzhi	0.708561	0.128096	0.0059678	0.666667	0.617647	0.774194	0.528403
1783	4.1	4.1	Xicha (Yalong Bay Binhai World Branch)	0.0375547	0.0170794	0.00589273	0.666667	0.176471	0.677419	0.0493033
1784	4.1	4.1	Ningxiang love rat Handmade Lemon Tea (Jinjiling Branch)	0.679164	0.00426986	0.0058552	0.666667	0.5	0.731183	0.128617
1785	4.5	4.5	Howard Yebing (Dadonghai Branch)	0.0719087	0.0179334	0.00581766	0.833333	0.514706	0.225806	0.463023
1786	3.9	3.9	Sheraton Sanya Haitang Bay Resort Lobby Bar	0.0186475	0.0324509	0.00581766	0.5	0.117647	0.913978	0.00750268
1787	3.7	3.7	Huicha (Sanya Pedestrian Street Branch)	0.915119	0.0059778	0.00578013	0.5	0.647059	0.451613	0.857449
1788	3.8	3.8	Du Mei Zhen San He Zhu Belly Covered Chicken (Yuechuan Middle Road Branch)	0.594797	0.0734415	0.00570506	0.5	0.485294	0.849462	0.107181
1789	3.9	3.9	Grand hyatt Haitang bay lobby lounge	0.0203563	0.102477	0.00566753	0.5	0.147059	0.967742	0.00643087
1790	4.2	4.2	Liubanxia bakery	0.687386	0.0273271	0.00559246	0.666667	0.897059	0.16129	0.628081
1791	4.2	4.2	Dq cake ice cream (Binhai World Branch)	0.0382613	0.0204953	0.0052922	0.666667	0.176471	0.677419	0.0493033
1792	3.7	3.7	Yilang Lobby Bar (Renaissance Sanya Haitang Bay Resort)	0.0496833	0.137489	0.00521713	0.5	0	0.903226	0.00321543
1793	4.4	4.4	Golden chicken hand stall barbecue	0.541232	0.0649018	0.00514206	0.666667	0.514706	0.849462	0.0750268
1794	3.9	3.9	Xuefeier Cake (Shangpin Street Gangmencun Store)	0.437525	0.0486763	0.00514206	0.5	0.882353	0.666667	0.524116
1795	3.5	3.5	FATELEAF yuanye tea	0.0398199	0.0239112	0.00514206	0.5	0.0735294	0.935484	0.00750268
1796	4.7	4.7	Dumeizhen Sanhe pork tripe wrapped chicken (Linchunhe Road Branch)	0.301802	0.0760034	0.00510453	0.833333	0.808824	0.795699	0.367631
1797	3.8	3.8	Taibanding (Hainan Sanya Shangpin Street Branch)	0.578406	0.0119556	0.00502946	0.5	0.911765	0.430108	0.602358
1798	4.8	4.8	Xiaotanjia Barbecue (Houhaiwan Branch)	0.0233715	0.10333	0.00499193	1	0.676471	0.924731	0.0825295
1799	3.9	3.9	Xuncha (No.1 Harbour City Branch)	0.0476388	0.0111016	0.00499193	0.5	0.426471	0.677419	0.278671
1800	4.2	4.2	Chabaidao (First Market Branch)	0.452749	0.00768574	0.0049544	0.666667	0.529412	0.44086	0.498392
1801	3.7	3.7	Haitian Yise Restaurant Camping Barbecue Buffet (Tianfang Intercontinental Resort Hotel)	0.0431574	0.22801	0.0049544	0.5	0.0588235	0.989247	0.00428725
1802	3.9	3.9	CoCo Coco (Baihuagu Branch)	0.035092	0.00939368	0.00487933	0.5	0.176471	0.623656	0.0546624
1803	3.9	3.9	CoCo Coco (Style No.2 Branch)	0.725341	0.00853971	0.00487933	0.5	0.647059	0.107527	0.916399
1804	3.9	3.9	Yijie shrimp bar bullfrog grilled fish hotpot (Shangpin Street 8 Lane Branch)	0.651853	0.0452605	0.0048418	0.5	0.955882	0.225806	0.618435
1805	3.8	3.8	Chengdu Snacks Shop (Sanya Head Store)	0.606155	0.0111016	0.00480426	0.5	0.926471	0.344086	0.620579
1806	3.7	3.7	Crowne plaza sanya bay resort-starlight all-day restaurant	0.160931	0.105038	0.00480426	0.5	0.132353	0.935484	0.0289389
1807	3.7	3.7	Yuanlianghong jiaozi Wonton (No.3 Market Branch)	0.701781	0.0128096	0.00480426	0.5	0.647059	0.709677	0.50911
1808	3.7	3.7	Aimiqi bakery cake	0.476269	0.0170794	0.00476673	0.5	0.441176	0.731183	0.0943194
1809	3.9	3.9	Babafang cake (Shangpin Street Yixiang Store)	0.511755	0.0136635	0.0047292	0.5	0.911765	0.451613	0.468382
1810	3.8	3.8	Midu bakery cake custom made (Gangmen Cunyi Road Store)	0.581861	0.0623399	0.0047292	0.5	0.823529	0.408602	0.65702
1811	3.8	3.8	Hutaoli Music Wine House (Baihuagu Branch)	0.0339881	0.0640478	0.00457906	0.5	0.191176	0.645161	0.056806
1812	3.9	3.9	CoCo Coco (Dadonghai Branch)	0.0756389	0.00853971	0.00454153	0.5	0.514706	0.182796	0.459807
1813	3.9	3.9	Pinlian vegetarian restaurant	0.0732428	0.0179334	0.004504	0.5	0.426471	0.946237	0.022508
1814	3.8	3.8	Hutong barbecue	0.696672	0.0623399	0.00446646	0.5	0.632353	0.817204	0.143623
1815	3.4	3.4	Sanya international duty-free city-food plaza	0.0387659	0.0461144	0.00442893	0.333333	0.0882353	0.935484	0.00643087
1816	3.3	3.3	Chan yue yuan su Zhai	0.00143153	0.0392827	0.0043914	0.333333	0	1	0.0182208
1817	3.7	3.7	Yihetang (Sanya Danzhou Community Branch)	0.499784	0.00426986	0.0043914	0.5	0.5	0.731183	0.0943194
1818	2.9	2.9	Jinwei Noodles (Baihuagu Commercial Street Branch)	0.0354811	0.0572161	0.00435386	0	0.176471	0.623656	0.0514469
1819	3.9	3.9	Xiajiangke beef brisket hotpot (Yanglan branch)	0.115153	0.0520922	0.00435386	0.5	0.294118	0.892473	0.0975348
1820	3.7	3.7	Mandarin Oriental Hotel Sanya Noodles Bar Haimeng Camping Wine House Live Folk Songs ...	0.00972778	0.23655	0.00435386	0.5	0.0735294	0.935484	0.00535906
1821	3.8	3.8	Hao Hao Shi Ji Li zhi mu roast chicken Yao Ji (lizhigou branch)	0.0264096	0.0409906	0.00431633	0.5	0.308824	1	0.0107181
1822	3.7	3.7	Yuan zhe Shang tou grilled fish (linwang branch)	0.02253	0.0683177	0.0042788	0.5	0.117647	0.784946	0.0675241
1823	3.7	3.7	Xu Liushan hong kong-style dessert	0.0348408	0.0239112	0.00424126	0.5	0.0735294	0.967742	0.00857449
1824	4.3	4.3	GELATOBUONO Jieladian (Guogou Branch)	0.425042	0.0204953	0.00424126	0.666667	0.426471	0.55914	0.389068
1825	3.7	3.7	Ke c ke d fruit and vegetable oxygen bar (Haiyun road branch)	0.0695797	0.0102477	0.00424126	0.5	0.485294	0.182796	0.4791
1826	4.0	4	Jianggong Tunchang Fengmu Vanilla Duck (Jinjiling Branch)	0.741091	0.0563621	0.00424126	0.666667	0.588235	0.870968	0.137192
1827	4.0	4	Haozai Roasted Duck (Jixiang Street Branch)	0.890393	0.0239112	0.00420373	0.666667	0.632353	0.419355	0.682744
1828	3.8	3.8	Dq cake ice cream (Sanya Phoenix Airport Branch)	0.0695443	0.0230572	0.00401606	0.5	0.0588235	0.978495	0.0107181
1829	3.7	3.7	Xinyuan bakery cake bread dessert (Gangmencun store)	0.336827	0.00853971	0.00401606	0.5	0.764706	0.494624	0.506967
1830	4.0	4	Beiwei 18 Degree Roasted Beef Sausage (sanya station Branch)	0.435311	0.0333049	0.00401606	0.666667	0.352941	0.946237	0.0300107
1831	3.7	3.7	Bapple big apple cake (Danzhou community store)	0.510333	0.0256191	0.00397853	0.5	0.5	0.731183	0.0943194
1832	3.8	3.8	Huicha (Sanya College Branch)	0.00704889	0.00426986	0.00390346	0.5	0.117647	0.967742	0.0107181
1833	3.6	3.6	Sean Hot Spicy Dip (Shangpin Street Yixiang Branch)	0.520597	0.0230572	0.00390346	0.5	0.911765	0.430108	0.483387
1834	3.9	3.9	Bao Dao Cantonese Dim Sum Specialty Store (Heping Street Branch)	0.710619	0.00512383	0.00386593	0.5	0.676471	0.11828	0.901393
1835	4.2	4.2	Golden phoenix seascape hotel-Fenghuangge Chinese restaurant	0.795204	0.0538002	0.0038284	0.666667	0.514706	0.645161	0.693462
1836	3.8	3.8	CoCo Coco (Guogou Branch)	0.401544	0.00683177	0.00379086	0.5	0.455882	0.548387	0.391211
1837	3.6	3.6	Kfc (Shangdong Coast Branch)	0.743552	0.0384287	0.00379086	0.5	0.588235	0.860215	0.137192
1838	3.7	3.7	Fangjie grilled sheep leg (Yazhou branch)	0.0394082	0.0828352	0.00375333	0.5	0.308824	0.913978	0.073955
1839	4.0	4	Yuanji Yunjiao Fresh Choice (No.1 Market Branch)	0.429841	0.0145175	0.00375333	0.666667	0.617647	0.516129	0.563773
1840	4.1	4.1	Liangji northeast original barbecue barbecue	0.028034	0.0845431	0.00375333	0.666667	0.0588235	0.946237	0.0257235
1841	3.6	3.6	Benniu boutique giblet beef	0.729786	0.0128096	0.00375333	0.5	0.882353	0.44086	0.605573
1842	3.7	3.7	Manjing grilled fish (Yalong Bay Yatai Branch)	0.0321799	0.0606319	0.00375333	0.5	0.205882	0.655914	0.0578778
1843	3.6	3.6	Qiongzhou college sanya campus-No.1 canteen	0.0145296	0.00512383	0.0037158	0.5	0.176471	0.946237	0.00535906
1844	3.6	3.6	Tian mi xian Yu cake dessert table (Heping store)	0.713686	0.0145175	0.00367826	0.5	0.617647	0.129032	0.890675
1845	3.9	3.9	CoCo coco (foreign trade branch)	0.763485	0.00512383	0.00364073	0.5	0.544118	0.688172	0.707395
1846	3.8	3.8	CoCo coco (shangpin ST 2 nd branch)	0.507538	0.00683177	0.0036032	0.5	0.926471	0.462366	0.461951
1847	4.1	4.1	Yihetang (Sanya Hailuoyi Road Branch)	0.133842	0.00512383	0.0036032	0.666667	0.397059	0.978495	0.00857449
1848	4.4	4.4	A Dao Xiao chuan (Danzhou community branch)	0.569624	0.0845431	0.0036032	0.666667	0.529412	0.774194	0.0921758
1849	4.1	4.1	CoCo Coco (Yang Lan Tian Yun Branch)	0.119031	0.00683177	0.00356566	0.666667	0.294118	0.892473	0.0975348
1850	3.6	3.6	Jin Wei Kao da gu (Danzhou community branch)	0.490885	0.05807	0.00356566	0.5	0.5	0.731183	0.0943194
1851	3.8	3.8	Guang yuan di Guo barbecue hotpot (Danzhou community branch)	0.494845	0.0674637	0.00352813	0.5	0.5	0.731183	0.0943194
1852	3.7	3.7	Zhouyuanwai (Shangpin Street Branch)	0.725734	0.0119556	0.00352813	0.5	0.897059	0.397849	0.622722
1853	3.8	3.8	CoCo coco (Xin mingzhu branch)	0.967093	0.00768574	0.0034906	0.5	0.720588	0.376344	0.813505
1854	4.2	4.2	Tianxi 1968 Litchi Roast Duck	0.227606	0.0657558	0.00345306	0.666667	0.588235	0.763441	0.243301
1855	3.8	3.8	Nanshansu noodles	0.00345501	0.0392827	0.00341553	0.5	0	1	0.0214362
1856	3.9	3.9	MGM Resort Chocolate House	0.0357493	0.0939368	0.003378	0.5	0.191176	0.806452	0.0428725
1857	3.8	3.8	Tudui outdoor barbecue grilled fish Hainan snack (Heping Street Branch)	0.691959	0.059778	0.003378	0.5	0.558824	0.236559	0.80493
1858	3.7	3.7	Gongjifen Native (Wenming Road Branch)	0.707279	0.00768574	0.00330293	0.5	0.720588	0.129032	0.912111
1859	3.7	3.7	Street barbecue bibimbap	0.6228	0.00683177	0.0032654	0.5	0.985294	0.322581	0.617363
1860	4.0	4	Dq cake ice cream (Dadonghai branch)	0.0714275	0.0179334	0.0032654	0.666667	0.514706	0.354839	0.452304
1861	3.8	3.8	Lao Tartars Barbecue (Longhai Style Town Branch)	0.0293871	0.0555081	0.00322786	0.5	0.0588235	0.946237	0.0267953
1862	3.6	3.6	Hainan Snack City (Dadonghai Branch)	0.0460196	0.0367208	0.00319033	0.5	0.426471	0.688172	0.27224
1863	3.7	3.7	Taihaihao	0.0885439	0.00512383	0.00319033	0.5	0.132353	0.913978	0.117899
1864	4.8	4.8	Yechuan Spicy Roasted Niugu (Xingyu Branch)	0.269635	0.0700256	0.0031528	1	0.617647	0.913978	0.0471597
1865	3.8	3.8	Oubeisi bakery (Fenghuang store)	0.126332	0.0239112	0.0031528	0.5	0.279412	0.892473	0.108253
1866	3.9	3.9	Crowne Plaza Sanya Haitang Bay Renheng Lobby Bar	0.0339971	0.0939368	0.00311526	0.5	0.102941	1	0.00750268
1867	3.6	3.6	Yezhan grilled workshop	0.0402922	0.0623399	0.00311526	0.5	0.205882	0.860215	0.0696677
1868	3.8	3.8	Feiyou Noodles (Longhai Style Town Branch)	0.026631	0.0145175	0.00311526	0.5	0.0588235	0.956989	0.0257235
1869	3.9	3.9	Wenhua cake dessert (Haitangwan store)	0.0228	0.0973527	0.00311526	0.5	0.0588235	0.967742	0.0235798
1870	3.6	3.6	M.moer bakery (shangpin ST store)	0.521256	0.0136635	0.00311526	0.5	0.911765	0.430108	0.487674
1871	3.9	3.9	Maikesu cake (Jinjiling store)	0.627889	0.0819812	0.00311526	0.5	0.485294	0.741935	0.121115
1872	4.6	4.6	Qian Yu Qian Xun dessert shop (Kangle Xiang medicine community store)	0.71053	0.00939368	0.00307773	0.833333	0.617647	0.774194	0.53269
1873	4.0	4	Rafting Alley (No.2 Middle School)	0.862542	0.0059778	0.0030402	0.666667	0.691176	0.0860215	0.963558
1874	4.5	4.5	Rulaoer Fish with Chinese sauerkraut (Hai Hotel)	0.0652579	0.0538002	0.0030402	0.833333	0.441176	0.903226	0.073955
1875	3.7	3.7	Yihetang (Xinjian ST branch)	0.441331	0.00341588	0.00300266	0.5	0.573529	0.473118	0.553055
1876	3.8	3.8	Yezibao (Xiayangtian Branch)	0.0977479	0.00853971	0.00300266	0.5	0.705882	0.784946	0.393355
1877	3.9	3.9	Chun Shu si Cai fish restaurant	0.706934	0.0683177	0.00296513	0.5	0.897059	0.172043	0.633441
1878	3.7	3.7	Mi Xue bing cheng (jianshe ST branch)	0.693551	0.000853971	0.0029276	0.5	0.705882	0.0860215	0.89925
1879	3.6	3.6	Time-honored litchi mu roast chicken	0.0299982	0.087959	0.0029276	0.5	0.308824	0.978495	0.0321543
1880	3.6	3.6	Yang Guofu Hot Spicy Dip (Jinjiling Branch)	0.668763	0.0170794	0.00289006	0.5	0.5	0.731183	0.129689
1881	4.3	4.3	Howard Yebing (Youth Song Branch)	0.766512	0.0153715	0.00289006	0.666667	0.691176	0.688172	0.291533
1882	3.7	3.7	Tianshi Workshop Qianceng Cake (Shanshui International Store)	0.127368	0.0222032	0.00289006	0.5	0.735294	0.892473	0.117899
1883	3.7	3.7	Wanzhou grilled fish (Haitangwan branch)	0.0291179	0.0563621	0.00285253	0.5	0.0588235	0.946237	0.0267953
1884	3.7	3.7	Hilton Gretel Select Hotel Tea Gallery Lobby Bar	0.0140742	0.114432	0.00285253	0.5	0.147059	0.989247	0.00428725
1885	3.6	3.6	Jiumenzhai Stone Fish (Hongshulin Branch)	0.680223	0.0478224	0.00285253	0.5	0.632353	0.806452	0.143623
1886	3.7	3.7	Yangxiaoxian (Dadonghai Fishing Village Branch)	0.101925	0.0145175	0.00285253	0.5	0.5	0.774194	0.227224
1887	3.6	3.6	Shengji authentic Puning rice rolls Wang	0.869544	0.00768574	0.002815	0.5	0.617647	0.247312	0.89925
1888	4.0	4	Ai Jia yi pin (fenghuang town branch)	0.13643	0.155423	0.00277746	0.666667	0.220588	0.913978	0.121115
1889	3.5	3.5	Zhengxin Chicken Cutlet Fried Chicken Barbecue (Sanya ji yang Branch)	0.0859803	0.00853971	0.00277746	0.5	0.338235	0.666667	0.096463
1890	4.0	4	CoCo Coco (Shangpin Street Boulevard Branch)	0.682533	0.0059778	0.00273993	0.666667	0.941176	0.139785	0.712755
1891	3.8	3.8	Sanya Yacheng stinky tofu (Danzhou community store)	0.978312	0.00683177	0.00273993	0.5	0.661765	0.419355	0.803859
1892	3.7	3.7	Meixindi time birthday cake	0.0214936	0.0358668	0.00273993	0.5	0.132353	0.784946	0.0653805
1893	3.7	3.7	Zhengxin Chicken Cutlet Fried Chicken Barbecue (Sanya Mingzhu)	0.986529	0.00768574	0.0027024	0.5	0.720588	0.322581	0.815648
1894	3.8	3.8	Hushang Ayi Fresh Fruit Tea (Hongtukan Branch)	0.0469997	0.0059778	0.0027024	0.5	0.264706	0.849462	0.039657
1895	3.4	3.4	Sanya Zhujiang Nantian Hot Spring Catering Food	0.00326084	0.0708796	0.00266487	0.333333	0.0441176	0.956989	0.0107181
1896	3.9	3.9	Huicha (Mingzhu Plaza Branch)	0.992159	0.00341588	0.0025898	0.5	0.720588	0.311828	0.813505
1897	4.1	4.1	Zuiyuwan salmon fish hotpot	0.652241	0.0563621	0.0025898	0.666667	0.941176	0.150538	0.541265
1898	3.8	3.8	Huicha (First Market Branch)	0.450505	0.00256191	0.00255227	0.5	0.529412	0.44086	0.500536
1899	3.8	3.8	Huicha (Lizhigou Branch)	0.0882334	0.00939368	0.00255227	0.5	0.338235	0.612903	0.0900322
1900	3.9	3.9	Mi Xue bing cheng (linwang boulevard branch)	0.0245495	0.000853971	0.00251473	0.5	0.117647	0.806452	0.0600214
1901	3.8	3.8	Lina dessert shop (first market branch)	0.454816	0.00768574	0.00251473	0.5	0.529412	0.430108	0.514469
1902	3.8	3.8	Hailaer mutton	0.519692	0.0717336	0.00251473	0.5	0.455882	0.731183	0.0921758
1903	4.6	4.6	Open the lobby of Vifell Menghai Bay.	0.0268424	0.0683177	0.00251473	0.833333	0.529412	0.978495	0.00428725
1904	3.4	3.4	Meiwa store	0.65272	0.0520922	0.0024772	0.333333	0.220588	0.225806	0.718114
1905	3.7	3.7	Sean Hot Spicy Dip (Jinjiling Branch)	0.682407	0.0136635	0.0024772	0.5	0.5	0.731183	0.130761
1906	3.8	3.8	Le Xiang le huo diving	0.223106	0.168232	0.0024772	0.5	0.602941	0.537634	0.212219
1907	3.7	3.7	Zhengxin Chicken Cutlet Fried Chicken Barbecue (Shangpin Street Branch)	0.596229	0.00768574	0.0024772	0.5	0.882353	0.376344	0.628081
1908	3.9	3.9	Neighborhood hand-made lemon tea	0.627871	0.00853971	0.0023646	0.5	0.867647	0.215054	0.734191
1909	4.1	4.1	Jiujiuguo cold rice noodles (Jinjiling branch)	0.651169	0.00512383	0.0023646	0.666667	0.5	0.72043	0.128617
1910	3.9	3.9	Huicha (Innovation Branch)	0.970523	0.000853971	0.00232707	0.5	0.794118	0.27957	0.950697
1911	3.8	3.8	Haagen-Dazs (Sanya Duty Free Shop)	0.0348663	0.0512383	0.00232707	0.5	0.0882353	0.967742	0.00857449
1912	3.5	3.5	Kaihe Chinese Style Convenient Fast Food (Jinjiling Branch)	0.668413	0.0230572	0.00232707	0.5	0.514706	0.731183	0.115756
1913	4.2	4.2	Mom dipped mango in sauce	0.888723	0.0196413	0.00228953	0.666667	0.779412	0.204301	0.974277
1914	4.1	4.1	Simu bakery (lizhigou head store)	0.0648132	0.0315969	0.00228953	0.666667	0.294118	0.967742	0.00535906
1915	3.8	3.8	Yue Wang ge Huang (sanya branch)	0.598847	0.0674637	0.002252	0.5	0.470588	0.903226	0.10075
1916	3.8	3.8	Chayubao (Shanshui International Branch)	0.166061	0.0170794	0.00221447	0.5	0.808824	0.892473	0.185423
1918	3.8	3.8	Hushang Ayi Fresh Fruit Tea (Tianya Yanglan Branch)	0.129513	0.00512383	0.00217693	0.5	0.25	0.892473	0.107181
1919	3.6	3.6	Yihetang (Sanya Xinfeng Street Branch)	0.951674	0.00426986	0.00217693	0.5	0.647059	0.290323	0.93462
1920	3.7	3.7	Xiaoyanzi barbecue barbecue hotpot	0.0918714	0.0264731	0.00217693	0.5	0.279412	0.55914	0.0857449
1921	3.7	3.7	Seafood roast bar (Yatai commercial plaza branch)	0.0322227	0.0819812	0.0021394	0.5	0.176471	0.623656	0.0610932
1922	4.8	4.8	Pian Zhou Cao yi grilled fish hall	0.149425	0.0461144	0.0021394	1	1	0.903226	0.146838
1923	3.6	3.6	Dadonghai night market	0.0591199	0.0734415	0.0021394	0.5	0.441176	0.419355	0.444802
1924	4.2	4.2	CoCo coco (letiancheng branch)	0.0400259	0.0111016	0.00210187	0.666667	0.367647	0.88172	0.0439443
1925	3.7	3.7	Fangjie grilled sheep leg mutton chop whole lamb (Letiancheng branch)	0.0427882	0.0674637	0.00210187	0.5	0.367647	0.924731	0.0418006
1926	3.8	3.8	Jinzhiwei pancake guozi	0.638129	0.00341588	0.00210187	0.5	0.985294	0.301075	0.655949
1927	3.5	3.5	Chaxiaoban	0.0234006	0.0273271	0.00210187	0.5	0.0147059	0.924731	0.0825295
1928	3.7	3.7	Limin Pie King (Foreign Trade Road Branch)	0.757326	0.0102477	0.00206433	0.5	0.529412	0.72043	0.710611
1929	4.1	4.1	TODAY music snack bar (Yiheng shopping center branch)	0.604965	0.0606319	0.00206433	0.666667	0.411765	0.903226	0.368703
1930	4.0	4	Guang yuan di Guo barbecue barbecue (ji yang branch)	0.0283895	0.0546541	0.00206433	0.666667	0.220588	0.935484	0.022508
1931	3.6	3.6	Fu shou Tian hai ya Luo soup mix (Hexi Lu Xi he apartment branch)	0.900176	0.00939368	0.00206433	0.5	0.735294	0.268817	0.956056
1932	3.8	3.8	Hexige courtyard restaurant Mongolia copper pot hotpot barbecue	0.0276484	0.105038	0.0019142	0.5	0.235294	0.978495	0.00750268
1933	3.6	3.6	Haofuli (First Market Branch)	0.427696	0.0119556	0.0019142	0.5	0.691176	0.516129	0.629153
1934	3.8	3.8	Tengqiao sparerib	0.027386	0.0708796	0.00187667	0.5	0.0588235	0.956989	0.0235798
1935	3.8	3.8	MGM Resort Hotel-.Haitang Restaurant	0.0359832	0.198975	0.0018016	0.5	0.191176	0.774194	0.0450161
1936	4.1	4.1	Lijiayue pancake	0.0163845	0.0461144	0.00176407	0.666667	0.117647	0.924731	0.0471597
1937	3.6	3.6	Qin Yu Lin lang cake (Hexi road store)	0.423672	0.0102477	0.00176407	0.5	0.691176	0.494624	0.617363
1938	4.0	4	Rafting Alley (Shangpin Street Branch)	0.557123	0.00256191	0.00176407	0.666667	0.926471	0.344086	0.487674
1939	3.7	3.7	Apinha music snack bar (Shangpin Street Branch)	0.548136	0.028181	0.00172653	0.5	0.911765	0.419355	0.533762
1940	3.4	3.4	Gangmen mutton Zhuang	0.588571	0.0640478	0.00172653	0.333333	0.323529	0.430108	0.702036
1941	4.3	4.3	Ben gong de cha (dadonghai international plaza branch)	0.046766	0.0102477	0.001689	0.666667	0.426471	0.677419	0.280815
1942	4.0	4	Xi Niu Jing Niang Restaurant (Red women soldiers Theater Branch)	0.0269437	0.087959	0.00165147	0.666667	0.0588235	1	0.00107181
1943	3.6	3.6	Lao Zhu Ji roasted duck restaurant	0.638165	0.0128096	0.00165147	0.5	0.970588	0.215054	0.598071
1944	3.7	3.7	Grains Fish Meal (Shangpin Street Yixiang Branch)	0.548136	0.00768574	0.00165147	0.5	0.911765	0.419355	0.533762
1945	3.6	3.6	Toupai guochao barbecue	0.0383231	0.0563621	0.00161393	0.5	0.191176	0.870968	0.0707395
1946	3.6	3.6	Yihetang (Dadonghai Branch)	0.0525391	0.00341588	0.00161393	0.5	0.441176	0.548387	0.387996
1947	3.8	3.8	Jiumenzhai Stone Fish (Haitangwan Branch)	0.0206397	0.0572161	0.00161393	0.5	0.132353	0.827957	0.0643087
1948	3.6	3.6	Juewei Duck Neck (Mingzhu Plaza Branch)	0.967744	0.0222032	0.00161393	0.5	0.75	0.451613	0.769561
1949	4.0	4	Ma Shi JIU Bao	0.0154127	0.277541	0.00161393	0.666667	0.117647	1	0
1950	3.6	3.6	Yihetang (Sanya Longling Road Branch)	0.143168	0.00256191	0.0015764	0.5	0.794118	0.892473	0.133976
1951	4.2	4.2	Xie Xiang Lin Jin sheng Cui mandarin fish	0.293648	0.089667	0.0015764	0.666667	0.205882	0.989247	0.00857449
1952	3.7	3.7	Ai Yu yang guang restaurant (youyi branch)	0.695995	0.0324509	0.0015764	0.5	0.602941	0.763441	0.480171
1953	3.8	3.8	Baixing bakery (Sanya store)	0.264565	0.0179334	0.0015764	0.5	0.75	0.806452	0.337621
1954	3.8	3.8	Dachengzi bakery (Letiancheng store)	0.04121	0.0375747	0.00153887	0.5	0.426471	0.870968	0.0439443
1955	4.1	4.1	Nai Xue de cha (Baihuagu business center branch)	0.0356835	0.0102477	0.00153887	0.666667	0.161765	0.580645	0.0525188
1956	4.6	4.6	Bing bing Jiang mian mian bing (first market branch)	0.451327	0.0128096	0.00153887	0.833333	0.529412	0.44086	0.50911
1957	3.8	3.8	Shenzhou Pigeon (ji yang Branch)	0.0435262	0.0222032	0.00153887	0.5	0.367647	0.924731	0.0450161
1958	3.7	3.7	Xiaozhu Hanni Hot Spicy Dip Spicy Balsamic Pot (Shangpin Street Liuxiang Branch)	0.638129	0.0213493	0.00153887	0.5	0.985294	0.311828	0.658092
1959	3.8	3.8	Aimite personal dingzhi bakery (jinjiling store)	0.630307	0.00853971	0.00153887	0.5	0.529412	0.677419	0.132905
1960	3.7	3.7	A slice of bread (Tongxin Phase 3 Store)	0.0447402	0.0196413	0.00153887	0.5	0.411765	0.924731	0.0696677
1961	3.9	3.9	Jingxinzhai (vegetarian restaurant)	0.0591532	0.0512383	0.00150133	0.5	0.323529	0.989247	0.056806
1962	3.6	3.6	Benniu giblet noodle rice (Waimao Road Flagship Store)	0.766634	0.0145175	0.00150133	0.5	0.514706	0.634409	0.714898
1963	3.8	3.8	Dashude Branch pig bag (Jinjiling Branch)	0.738383	0.00853971	0.0014638	0.5	0.558824	0.806452	0.118971
1964	3.6	3.6	Jiang Xiao Xi Jiang Bone Rib Rice (Summer Department Store)	0.0708647	0.0145175	0.0014638	0.5	0.514706	0.182796	0.480171
1965	3.7	3.7	Wangdefu Traditional Hainan Snacks (Sanya Branch)	0.911717	0.0204953	0.00142627	0.5	0.647059	0.548387	0.640943
1966	3.7	3.7	Old Tartars Roast Lamb Leg (China City Branch)	0.747432	0.0614859	0.00142627	0.5	0.867647	0.537634	0.543408
1967	3.4	3.4	Pang ge Jin Zhou chuan Dao	0.0432498	0.0853971	0.00138873	0.333333	0.382353	0.946237	0.0407288
1968	3.6	3.6	Rongshuwu beer supermarket	0.227165	0.0973527	0.00138873	0.5	0.602941	0.55914	0.19507
1969	3.8	3.8	Yazhanggui (Airport Branch)	0.091437	0.0572161	0.0013512	0.5	0.0882353	0.935484	0.022508
1970	3.6	3.6	Longxin pork knuckle fan catering chain (litchi Gou branch)	0.0704216	0.0111016	0.0013512	0.5	0.426471	0.698925	0.101822
1971	3.7	3.7	Zhongyuan Heji Huimian Noodles (Luxun Middle School Branch)	0.0171455	0.0264731	0.0013512	0.5	0.132353	0.946237	0.0460879
1972	3.9	3.9	Ning Xiao er Bao da lemon tea (hongqi ST branch)	0.561199	0.00256191	0.00131367	0.5	0.647059	0.247312	0.817792
1973	3.7	3.7	Xing kong ye ke snack bar	0.645417	0.0486763	0.00131367	0.5	0.544118	0.645161	0.137192
1974	3.5	3.5	Auchan cake (Yangxin road store)	0.129418	0.0059778	0.00127613	0.5	0.397059	0.903226	0.107181
1975	3.7	3.7	Fuyuanqiao crossing the bridge noodles	0.042877	0.0213493	0.00127613	0.5	0.367647	0.935484	0.0407288
1976	3.6	3.6	Ji Long Roasted Duck Restaurant (Chunyuan Branch)	0.974705	0.030743	0.00127613	0.5	0.823529	0.505376	0.773848
1977	4.2	4.2	Hairun dong goat hotpot	0.0899703	0.0777114	0.00127613	0.666667	0.470588	0.784946	0.26045
1978	4.2	4.2	Yuanji Yunjiao Fresh Choice (No.2 Market Branch)	0.946952	0.0162254	0.0012386	0.666667	0.661765	0.408602	0.767417
1979	3.9	3.9	Hushang Ayi Fresh Fruit Tea (Sanya Airport Branch)	0.0690602	0.00939368	0.0012386	0.5	0.0588235	0.978495	0.0107181
1980	3.6	3.6	Doubletree by hilton sanya Haitang bay lobby bar	0.0252122	0.0853971	0.0012386	0.5	0.147059	0.924731	0.00857449
1981	4.4	4.4	1986 barbecue wineshop (Danzhou community branch)	0.552788	0.089667	0.00120107	0.666667	0.514706	0.774194	0.0900322
1982	4.1	4.1	Ning Ji shou da lemon tea (shangpin ST branch)	0.625824	0.00768574	0.00120107	0.666667	0.985294	0.311828	0.632369
1983	4.2	4.2	Qiongcai Hainan Dong goat Zhuang	0.667142	0.0794193	0.00116353	0.666667	0.617647	0.752688	0.322615
1984	3.6	3.6	Yalong bay tropical forest park-tianjie snack city	0.0103461	0.0384287	0.00116353	0.5	0.25	0.913978	0.0332262
1985	3.6	3.6	Sweet honey (Jinjiling branch)	0.74092	0.0059778	0.001126	0.5	0.588235	0.806452	0.125402
1986	3.8	3.8	Yijia Qiqihar Barbecue (Hongshulin Branch)	0.699665	0.0708796	0.001126	0.5	0.617647	0.806452	0.143623
1987	3.8	3.8	DM diemu bakery	0.766213	0.0111016	0.001126	0.5	0.691176	0.698925	0.276527
1988	3.6	3.6	Huicha (Tiancheng Shopping Mall Branch)	0.960282	0.00512383	0.001126	0.5	0.705882	0.215054	0.945338
1989	3.7	3.7	Peasant-style yard Sanya cookshop (Chunyuan Road Branch)	0.961445	0.0922289	0.00108847	0.5	0.808824	0.666667	0.695606
1990	3.7	3.7	Chuan Bai yue Wei yangxiezi (Shibu farm branch)	0.398292	0.0811272	0.00108847	0.5	0.294118	0.989247	0.017149
1991	4.3	4.3	Jiujing barbecue barbecue brochette bar	0.668846	0.0367208	0.00108847	0.666667	0.602941	0.763441	0.316184
1992	3.7	3.7	Bing lang Hua Diao chicken	0.453472	0.0520922	0.00108847	0.5	0.926471	0.473118	0.434084
1993	3.6	3.6	Yihetang (Sanya College Off-campus Branch)	0.00689466	0.00341588	0.00108847	0.5	0.0735294	0.989247	0.0096463
1994	3.8	3.8	Xiajie hot spicy dip	0.115599	0.0187874	0.00105093	0.5	0.735294	0.784946	0.334405
1995	3.5	3.5	Jinzhou barbecue (foreign trade road branch)	0.769141	0.0845431	0.00105093	0.5	0.514706	0.634409	0.718114
1996	3.7	3.7	Time-honored Li Jie Chao Bing (Summer Store)	0.0648639	0.0128096	0.00105093	0.5	0.485294	0.193548	0.468382
1997	3.4	3.4	Yaomei fish with Chinese sauerkraut (Shangpin Street Branch)	0.614351	0.0435525	0.0010134	0.333333	0.235294	0.344086	0.621651
1998	3.8	3.8	Guoranzui goose (Atlantis branch)	0.0210573	0.0742955	0.0010134	0.5	0.0735294	1	0.00321543
1999	3.4	3.4	Kaihe Chinese style convenient fast food (Jiefang Road Branch)	1	0.0230572	0.000975866	0.333333	0.352941	0.215054	0.87567
2000	3.6	3.6	Happy barbecue bar	0.727645	0.0426985	0.000975866	0.5	0.382353	0.903226	0.511254
2001	3.6	3.6	Lumanxiang Shitou Goose Meat Rice (Danzhou Branch)	0.502851	0.0162254	0.000975866	0.5	0.5	0.731183	0.0943194
2002	3.7	3.7	Sanya Bay Mangrove Resort World Hotel (Fenghuang Road Branch)	0.669638	0.353544	0.000975866	0.5	0.632353	0.817204	0.142551
2003	3.7	3.7	Banyan Tree Swimming Pool Bar	0.0480691	0.172502	0.000975866	0.5	0.235294	0.892473	0.0450161
2004	3.7	3.7	Happylemon (sanya haichang branch)	0.022393	0.00939368	0.000938333	0.5	0.0882353	0.989247	0.00214362
2005	3.7	3.7	Ating Snack Bar (Xinfeng Street Food City Branch)	0.92403	0.0222032	0.000938333	0.5	0.676471	0.634409	0.546624
2006	3.6	3.6	Baozhu Hegang Barbecue (Foreign Trade Road Branch)	0.774088	0.0614859	0.000938333	0.5	0.514706	0.612903	0.717042
2007	3.7	3.7	Jiwei Kitchen Baoding Donkey Meat Huoshao (Dadonghai Branch)	0.0266167	0.029035	0.000900799	0.5	0.294118	0.913978	0.0771704
2008	3.4	3.4	Chenji Longjiang pork knuckle fan (tuanjie ST branch)	0.986571	0.0111016	0.000900799	0.333333	0.338235	0.419355	0.830654
2009	3.6	3.6	Zhengxin Chicken Cutlet Fried Chicken Barbecue (Letiancheng Branch)	0.0408365	0.00683177	0.000900799	0.5	0.397059	0.88172	0.0450161
2010	4.7	4.7	Daxi Hotpot Factory (Mingzhu Plaza Branch)	0.985082	0.0495303	0.000863266	0.833333	0.764706	0.408602	0.813505
2011	3.7	3.7	Fisherman alley breakfast	0.0232372	0.0145175	0.000863266	0.5	0.0147059	0.924731	0.0836013
2012	4.1	4.1	Munich craft beer packaging station	0.776114	0.0119556	0.000863266	0.666667	0.529412	0.602151	0.710611
2013	3.7	3.7	Peng Wang xing Li zhi mu roast chicken (Tongxin Jiayuan phase 1 3 branch)	0.0424807	0.0614859	0.000863266	0.5	0.352941	0.913978	0.0418006
2014	3.8	3.8	Sisters diguo barbecue	0.137166	0.0862511	0.000825733	0.5	0.470588	0.817204	0.129689
2015	3.6	3.6	Liaoji Bangbangji (Lanhai Branch)	0.701576	0.0273271	0.000825733	0.5	0.867647	0.516129	0.436227
2016	3.3	3.3	Kaihe Chinese style convenient fast food (Nongken Branch)	0.695778	0.0256191	0.0007882	0.333333	0.323529	0.709677	0.469453
2017	3.5	3.5	Qishi Barbecue (Shangpin Street Branch)	0.663712	0.0495303	0.0007882	0.5	0.632353	0.225806	0.608789
2018	3.8	3.8	Night market (Jiyang District Night Market)	0.181361	0.030743	0.0007882	0.5	0.294118	0.795699	0.0868167
2019	3.7	3.7	Mi Xue bing cheng (fumeilai barbecue store branch)	0.0065586	0.000853971	0.000750666	0.5	0.0735294	0.989247	0.0096463
2020	2.9	2.9	Liuyunxuan healthy cafeteria	0.0120828	0.0529462	0.000750666	0	0.0735294	1	0
2021	3.5	3.5	Nanshan Hotpot City (Fenghuang Road Branch)	0.157167	0.112724	0.000750666	0.5	0.676471	0.946237	0.174705
2022	3.8	3.8	Yongshenglong roasted duck	0.0904218	0.0324509	0.000750666	0.5	0.470588	0.784946	0.255091
2023	3.7	3.7	Benniu giblet (shangpin ST branch)	0.584237	0.00853971	0.000750666	0.5	0.882353	0.430108	0.620579
2024	3.8	3.8	Yuehua Roasted Duck Lou (Danzhou Community Business Center Branch)	0.490285	0.0495303	0.000750666	0.5	0.5	0.731183	0.0943194
2025	3.9	3.9	Chaoweiyuan cake shop (Gangmencun store)	0.292401	0.0059778	0.000713133	0.5	0.75	0.709677	0.378349
2026	3.4	3.4	Danzhou Fish Xiang (Heping Branch)	0.758556	0.0742955	0.000713133	0.333333	0.323529	0.172043	0.908896
2027	3.7	3.7	Chabaidao (Shangpin Street Yixiang Branch)	0.534973	0.00683177	0.000713133	0.5	0.911765	0.430108	0.495177
2028	3.8	3.8	Chabaidao (Jinjiling Branch)	0.690199	0.0119556	0.0006756	0.5	0.5	0.731183	0.130761
2030	3.6	3.6	Xin port seascape restaurant	0.0586638	0.0853971	0.0006756	0.5	0.455882	0.397849	0.435155
2031	3.8	3.8	Ban kou you nai dessert bakery (Yalong bay bohoucun store)	0.00495702	0.05807	0.000638066	0.5	0.294118	0.956989	0.0385852
2032	3.9	3.9	Turtle yard	0.631162	0.119556	0.000638066	0.5	0.485294	0.752688	0.105038
2033	3.7	3.7	Xiaohuige Cold Rice Noodles (Lanhai Shopping Plaza Branch)	0.7007	0.0059778	0.000638066	0.5	0.867647	0.526882	0.437299
2034	3.7	3.7	Bameng roast lamb leg outdoor food plaza (air garden shangpin street branch)	0.629469	0.0623399	0.000638066	0.5	0.867647	0.215054	0.737406
2035	3.5	3.5	Gloria resort phoenix Watertown-chuan restaurant	0.725718	0.109308	0.000638066	0.5	0.573529	0.903226	0.141479
2036	4.2	4.2	Hezhong stall roasted beef (Hongtukan branch)	0.0475161	0.0606319	0.000600533	0.666667	0.264706	0.849462	0.0439443
2037	3.8	3.8	Jiaojiren Authentic Chaoshan Original beef offal soup	0.0877892	0.0170794	0.000600533	0.5	0.338235	0.591398	0.0889603
2038	3.9	3.9	The restaurant under the jackfruit tree (Letiancheng branch)	0.0393843	0.0444065	0.000600533	0.5	0.352941	0.935484	0.0364416
2039	4.0	4	Zijin feast	0.124538	0.187874	0.000600533	0.666667	0.691176	0.849462	0.185423
2040	3.6	3.6	Pangpang snack bar stinky tofu	0.150263	0.00939368	0.000600533	0.5	0.279412	0.774194	0.105038
2041	4.2	4.2	Atlantis Royal Club	0.0209968	0.383433	0.000600533	0.666667	0.102941	0.989247	0.00535906
2042	3.6	3.6	Sanya guijie snack bar	0.906363	0.00768574	0.000563	0.5	0.735294	0.193548	0.995713
2043	3.8	3.8	Ning Ji shou da lemon tea (ning Ji hai LV duty-free shop)	0.0651525	0.00853971	0.000525466	0.5	0.411765	0.903226	0.091104
2044	3.8	3.8	Xiao Liu Jin Qiong Gankao Private Cuisine (Jin Run Sunshine Plaza Branch)	0.923151	0.0538002	0.000525466	0.5	0.779412	0.290323	0.921758
2045	4.7	4.7	Braided string	0.654848	0.0256191	0.000525466	0.833333	0.955882	0.27957	0.718114
2046	3.7	3.7	Zhengxin Chicken Cutlet (Danzhou Community Branch)	0.510333	0.00683177	0.000525466	0.5	0.5	0.731183	0.0943194
2047	3.7	3.7	Huang Shang Huang Jiang ya (Tianyue Lake Branch)	0.132381	0.0333049	0.000487933	0.5	0.397059	0.978495	0.00857449
2048	4.2	4.2	Starry Sky Bar (Hilton Gretel Selected Hotel)	0.013927	0.123826	0.000487933	0.666667	0.147059	0.989247	0.00428725
2049	3.7	3.7	Turtle King (Jinjiling Branch)	0.726515	0.0444065	0.000487933	0.5	0.882353	0.516129	0.498392
2050	3.7	3.7	Xinjiaochu (Hongzhou Plaza Branch)	0.341108	0.0674637	0.000487933	0.5	0.602941	0.354839	0.356913
2051	3.6	3.6	Zhengxin Chicken Cutlet Fried Chicken Barbecue (Sanya Phoenix Branch)	0.129555	0.0170794	0.000487933	0.5	0.25	0.892473	0.108253
2052	3.7	3.7	Qiqige roast lamb leg (Fenghuang airport branch)	0.137982	0.058924	0.0004504	0.5	0.25	0.892473	0.128617
2053	3.5	3.5	China Lanzhou Lamian Noodles (Dadonghai Branch)	0.0545694	0.0170794	0.0004504	0.5	0.441176	0.430108	0.413719
2054	3.5	3.5	Chengdu soup king (shangpin ST branch)	0.683644	0.0563621	0.0004504	0.5	0.647059	0.139785	0.730975
2055	3.8	3.8	Tatar roast lamb leg (Shibu farm branch)	0.410364	0.0725875	0.0004504	0.5	0.294118	0.978495	0.017149
2056	3.6	3.6	Jinbaijia Special Roasted Zhushou (Yuechuan Middle Road Branch)	0.682624	0.0725875	0.0004504	0.5	0.529412	0.774194	0.123258
2058	3.6	3.6	Tailongcheng Sichuan style chicken feet (Sanya branch)	0.967679	0.0145175	0.000412866	0.5	0.794118	0.236559	0.951768
2059	3.7	3.7	Luxiang rice noodles restaurant (Wenming road branch)	0.695836	0.0102477	0.000412866	0.5	0.705882	0.11828	0.916399
2060	3.5	3.5	Dingdingxiang	0.0329674	0.211785	0.000412866	0.5	0.176471	0.860215	0.0300107
2061	3.8	3.8	Yuelanwan seascape barbecue tent camp	0.0149495	0.100769	0.000412866	0.5	0.176471	0.989247	0.00107181
2062	3.5	3.5	Longxin pork knuckle fan catering chain (Tongxin Road Branch)	0.0420516	0.0111016	0.000412866	0.5	0.352941	0.903226	0.0428725
2063	4.3	4.3	Bing Shu Hou qie Chao yogurt	0.528409	0.00768574	0.000412866	0.666667	0.926471	0.419355	0.475884
2064	4.2	4.2	ARTEASG (letiancheng commercial plaza branch)	0.0395499	0.0111016	0.000375333	0.666667	0.382353	0.870968	0.0439443
2065	3.3	3.3	Haitian Pavilion (Huayu Resort Yalong Bay)	0.0336	0.0905209	0.000375333	0.333333	0.191176	0.55914	0.0589496
2066	3.4	3.4	Li Shasha Xian Lu Ya Huo (Jinjiling Branch)	0.674387	0.0256191	0.000375333	0.333333	0.5	0.731183	0.129689
2067	4.1	4.1	Chaihuo Fishing Village Turtle Yard (Haitang Bay Linwang Branch)	0.0182451	0.105892	0.000375333	0.666667	0.147059	0.892473	0.0621651
2068	3.8	3.8	Yeka barbecue	0.134774	0.0520922	0.0003378	0.5	0.382353	0.956989	0.0117899
2069	3.6	3.6	Tianci northeast barbecue	0.498013	0.0196413	0.0003378	0.5	0.441176	0.731183	0.0932476
2070	3.7	3.7	Longxin litchi mu roast chicken	0.433811	0.0512383	0.0003378	0.5	0.323529	0.956989	0.0235798
2071	3.6	3.6	Ou Bei si shou gan bakery	0.0421061	0.0273271	0.0003378	0.5	0.191176	0.870968	0.0718114
2072	3.6	3.6	Xinyaju casserole rice noodles special mixed rice (Waimao Road Branch)	0.766882	0.0136635	0.000262733	0.5	0.529412	0.688172	0.708467
2073	3.6	3.6	Baoganglao (Jianshe Street Branch)	0.686528	0.0145175	0.000262733	0.5	0.705882	0.0860215	0.900322
2074	3.7	3.7	Yihetang (Sanya Shangpin Street Yixiang Branch)	0.618231	0.00426986	0.000262733	0.5	0.838235	0.311828	0.719185
2075	3.6	3.6	Yihetang (Sanya Hekoule Store)	0.992769	0.00256191	0.000262733	0.5	0.720588	0.333333	0.813505
[truncated: 19 more rows]
