# Supplementary material for: Spatial differences and underlying mechanisms in electronic word of mouth in the foodservice industry: A case of Sanya, China
Source: PLoS One. 2024 May 30;19(5):e0303913. doi: 10.1371/journal.pone.0303913 (PMC11139341; doi:10.1371/journal.pone.0303913)
Supplement: S4 Data — (XLSX) [file pone.0303913.s004.xlsx]

## Sheet: Sheet1
Area_key	Intercept	Population	Price	Market popularity	Restaurant rating	Transportation conditions	Commercial development
1	2.5224	-0.001856	0.169435	0.199576	2.28163	0.100011	0.048735
2	2.52241	-0.001853	0.169517	0.199495	2.28157	0.100025	0.048759
3	2.52254	-0.001996	0.169233	0.199762	2.2815	0.100041	0.048746
4	2.52275	-0.001541	0.173272	0.196313	2.2793	0.100474	0.049677
5	2.52692	-0.004494	0.150317	0.226035	2.28274	0.098329	0.044565
6	2.52241	-0.001854	0.169529	0.199483	2.28157	0.100027	0.048762
7	2.52256	-0.002009	0.169264	0.19973	2.28145	0.100053	0.048763
8	2.60232	-0.050104	0.113005	0.080787	1.9378	0.242623	0.178055
9	2.56106	-0.019586	0.169157	0.194784	2.18257	0.131483	0.071587
10	2.60221	-0.050027	0.112903	0.080882	1.9373	0.242916	0.178441
11	2.52355	-0.003	0.163609	0.206556	2.28297	0.099274	0.047319
12	2.52242	-0.001863	0.16949	0.199521	2.28158	0.100024	0.048755
13	2.59771	-0.050467	0.111882	0.068084	1.91864	0.25066	0.194159
14	2.60524	-0.050619	0.11911	0.111097	1.98884	0.221674	0.144146
15	2.52354	-0.003047	0.166766	0.202377	2.28123	0.100026	0.048453
16	2.52266	-0.001579	0.172728	0.196717	2.27968	0.100414	0.049547
17	2.60207	-0.049961	0.112802	0.080794	1.93663	0.243259	0.178963
18	2.56106	-0.019607	0.169676	0.19552	2.1823	0.131699	0.071604
19	2.60161	-0.050803	0.124658	0.142067	2.02435	0.209863	0.125142
20	2.52358	-0.003092	0.166604	0.20257	2.28125	0.10001	0.048417
21	2.52699	-0.006039	0.161759	0.209672	2.27924	0.099985	0.04763
22	2.52688	-0.004621	0.15346	0.222747	2.28288	0.098024	0.044675
23	2.59908	-0.048682	0.111358	0.078493	1.9255	0.248763	0.188358
24	2.52366	-0.003171	0.164785	0.20491	2.28217	0.099617	0.047802
25	2.60273	-0.050369	0.113422	0.080538	1.93998	0.241404	0.176431
26	2.52334	-0.002622	0.169588	0.199338	2.28002	0.100422	0.049194
27	2.52702	-0.006062	0.161772	0.209654	2.2792	0.099999	0.047643
28	2.52241	-0.001852	0.16953	0.199482	2.28157	0.100026	0.048762
29	2.56105	-0.019578	0.169146	0.194758	2.18262	0.131462	0.071578
30	2.6018	-0.047221	0.125745	0.117797	2.02017	0.204676	0.129598
31	2.52701	-0.006054	0.161775	0.209648	2.27921	0.099996	0.047641
32	2.53052	-0.010422	0.12793	0.240555	2.27401	0.106363	0.04791
33	2.6027	-0.050331	0.113369	0.080685	1.9398	0.241528	0.176555
34	2.60277	-0.05032	0.113392	0.081032	1.94023	0.241365	0.17622
35	2.52253	-0.001977	0.169306	0.199691	2.28148	0.100046	0.048759
36	2.59849	-0.050536	0.112094	0.069	1.92107	0.249516	0.191967
37	2.52255	-0.001998	0.16925	0.199745	2.28148	0.100045	0.048752
38	2.52707	-0.006101	0.161705	0.209775	2.27917	0.099994	0.047625
39	2.52241	-0.001851	0.169522	0.199491	2.28158	0.100024	0.048759
40	2.60343	-0.049786	0.113163	0.087673	1.94468	0.240461	0.17259
41	2.60187	-0.05112	0.124197	0.141859	2.02274	0.210913	0.125776
42	2.52962	-0.007878	0.136836	0.237144	2.27782	0.10228	0.045835
43	2.52363	-0.003128	0.166668	0.202489	2.28115	0.100041	0.048456
44	2.52242	-0.001863	0.169486	0.199524	2.28158	0.100024	0.048754
45	2.52969	-0.007944	0.136698	0.23729	2.27774	0.102327	0.045839
46	2.52253	-0.001406	0.173087	0.196461	2.27977	0.100372	0.049542
47	2.59255	-0.050642	0.111112	0.061667	1.90541	0.256805	0.207047
48	2.52684	-0.004587	0.153475	0.222691	2.28291	0.098025	0.044682
49	2.52701	-0.006053	0.16178	0.209639	2.27921	0.099998	0.047644
50	2.55945	-0.018577	0.170914	0.195706	2.18714	0.1296	0.070351
51	2.52366	-0.003171	0.164735	0.204978	2.2822	0.099605	0.047784
52	2.52679	-0.004415	0.151585	0.224709	2.28294	0.098156	0.044576
53	2.55007	-0.013566	0.173425	0.193177	2.21507	0.118312	0.063813
54	2.52356	-0.003064	0.166719	0.202433	2.28123	0.100024	0.048444
55	2.52367	-0.00318	0.164739	0.204972	2.28218	0.09961	0.04779
56	2.52346	-0.002988	0.164969	0.20467	2.28236	0.099586	0.047793
57	2.58091	-0.050725	0.110062	0.060108	1.88959	0.264854	0.227642
58	2.60167	-0.049769	0.112531	0.080531	1.9348	0.244189	0.180409
59	2.60247	-0.050197	0.113144	0.080724	1.93855	0.242209	0.177491
60	2.52405	-0.003251	0.16151	0.2097	2.28339	0.098879	0.046672
61	2.55945	-0.018582	0.170743	0.1955	2.18719	0.129554	0.070353
62	2.52257	-0.002018	0.169243	0.19975	2.28145	0.100053	0.048761
63	2.55262	-0.014883	0.171319	0.192156	2.20864	0.120552	0.065344
64	2.55075	-0.013851	0.173556	0.19349	2.21301	0.119079	0.064265
65	2.52704	-0.006068	0.161655	0.209857	2.27926	0.099963	0.04759
66	2.52242	-0.001864	0.169497	0.199514	2.28157	0.100026	0.048758
67	2.55259	-0.014855	0.171519	0.19234	2.20861	0.120582	0.065342
68	2.52293	-0.002486	0.167081	0.202055	2.282	0.099841	0.048297
69	2.52253	-0.001983	0.16927	0.199726	2.2815	0.100042	0.048751
70	2.56004	-0.018927	0.169347	0.194139	2.18594	0.129928	0.070768
71	2.55064	-0.013793	0.173641	0.193519	2.21329	0.118977	0.064197
72	2.60219	-0.05132	0.123725	0.14086	2.02078	0.21189	0.126634
73	2.52367	-0.003164	0.166657	0.2025	2.28109	0.100056	0.048469
74	2.5606	-0.01931	0.170013	0.19555	2.1837	0.131083	0.071241
75	2.52342	-0.002947	0.164907	0.204756	2.28245	0.099555	0.047755
76	2.6016	-0.049738	0.11249	0.080481	1.93451	0.244336	0.180644
77	2.55946	-0.018587	0.170735	0.195497	2.18717	0.129564	0.07036
78	2.52238	-0.001831	0.16952	0.199494	2.28161	0.100014	0.048748
79	2.52362	-0.003123	0.166712	0.202436	2.28113	0.10005	0.04847
80	2.60441	-0.049334	0.121277	0.104056	1.99448	0.2163	0.142436
81	2.60262	-0.050234	0.113244	0.081054	1.9394	0.241815	0.176834
82	2.52273	-0.001739	0.172123	0.197176	2.27983	0.100407	0.04947
83	2.52689	-0.004496	0.151552	0.224852	2.28287	0.09815	0.044553
84	2.52365	-0.003162	0.164831	0.204848	2.28216	0.099625	0.047815
85	2.52372	-0.003098	0.162897	0.207591	2.28312	0.099145	0.047104
86	2.52367	-0.003178	0.164719	0.204999	2.28219	0.099604	0.047781
87	2.52362	-0.003123	0.166695	0.202456	2.28114	0.100045	0.048464
88	2.6051	-0.050571	0.119523	0.112673	1.99145	0.220588	0.142696
89	2.6032	-0.049649	0.112959	0.087356	1.94331	0.241141	0.173607
90	2.52695	-0.004519	0.150157	0.226213	2.2827	0.098353	0.044563
91	2.55398	-0.01535	0.174043	0.195302	2.20312	0.12295	0.066437
92	2.56024	-0.019064	0.169807	0.194943	2.18505	0.130419	0.070941
93	2.52293	-0.001738	0.172939	0.196542	2.27914	0.100535	0.049704
94	2.52592	-0.00396	0.154942	0.220117	2.28351	0.098041	0.044971
95	2.5228	-0.001571	0.173313	0.19628	2.2792	0.100497	0.049707
96	2.60522	-0.050605	0.119176	0.111253	1.98921	0.221503	0.143952
97	2.59324	-0.048248	0.11041	0.071059	1.91018	0.255493	0.203249
98	2.60114	-0.048828	0.111854	0.083377	1.93342	0.245592	0.181506
99	2.53648	-0.009086	0.17212	0.193893	2.25158	0.107314	0.055905
100	2.59453	-0.050075	0.111153	0.065784	1.91057	0.254566	0.202004
101	2.52948	-0.007772	0.136917	0.236874	2.27792	0.102277	0.045888
102	2.52212	-0.001627	0.169306	0.199731	2.28213	0.099881	0.048576
103	2.5224	-0.001852	0.169447	0.199565	2.28163	0.100011	0.048736
104	2.60185	-0.047256	0.125681	0.117623	2.01983	0.204835	0.129758
105	2.60343	-0.049785	0.113162	0.087694	1.9447	0.240457	0.172577
106	2.52368	-0.003184	0.164704	0.205019	2.28219	0.099603	0.047779
107	2.52812	-0.005769	0.143964	0.231944	2.28079	0.099802	0.04492
108	2.52405	-0.003247	0.161523	0.20968	2.28339	0.098881	0.046675
109	2.55394	-0.015321	0.174091	0.195318	2.20325	0.122901	0.066405
110	2.52253	-0.001978	0.16935	0.199647	2.28145	0.100054	0.048773
111	2.53287	-0.026915	0.07986	0.244911	2.2491	0.135793	0.063648
112	2.55027	-0.013671	0.17327	0.193117	2.21456	0.118491	0.063934
113	2.52741	-0.004878	0.149149	0.227615	2.28229	0.09848	0.044487
114	2.56022	-0.019057	0.169865	0.19501	2.18506	0.130421	0.070933
115	2.60563	-0.050725	0.116532	0.102781	1.97256	0.228832	0.153547
116	2.52684	-0.004612	0.153675	0.222452	2.28289	0.098024	0.044706
117	2.52753	-0.004999	0.148211	0.228496	2.28206	0.09867	0.044526
118	2.53096	-0.0126	0.120687	0.242096	2.27073	0.110146	0.049979
119	2.59314	-0.04811	0.110364	0.071382	1.91014	0.255566	0.203354
120	2.52699	-0.006037	0.161808	0.209587	2.27922	0.1	0.047651
121	2.52747	-0.004921	0.148979	0.227816	2.28223	0.098508	0.044483
122	2.52239	-0.001827	0.169583	0.199433	2.28158	0.100024	0.048765
123	2.55979	-0.018793	0.170329	0.195258	2.18626	0.129931	0.07061
124	2.60104	-0.049413	0.112133	0.080391	1.93228	0.245522	0.182469
125	2.53623	-0.009028	0.172024	0.194006	2.25223	0.107157	0.055761
126	2.60184	-0.049848	0.11264	0.080646	1.93555	0.243811	0.179814
127	2.60141	-0.049639	0.112368	0.080386	1.93369	0.244757	0.181305
128	2.52778	-0.00523	0.147145	0.229573	2.28173	0.098897	0.044559
129	2.52602	-0.003981	0.154391	0.220884	2.28349	0.098031	0.044885
130	2.08753	-0.366512	-0.411148	1.57451	2.16517	0.380711	0.547829
131	2.60395	-0.049734	0.113295	0.091055	1.9483	0.239368	0.169776
132	2.5328	-0.028767	0.074659	0.244613	2.24619	0.139476	0.065694
133	2.52688	-0.004472	0.151161	0.225217	2.28285	0.098202	0.044555
134	2.60266	-0.050308	0.113328	0.080691	1.93957	0.241652	0.176725
135	2.52264	-0.00147	0.173185	0.196383	2.27954	0.100422	0.049609
136	2.52255	-0.001993	0.169309	0.199687	2.28145	0.100054	0.048768
137	2.52361	-0.003109	0.166697	0.202455	2.28116	0.10004	0.048458
138	2.55957	-0.018655	0.1705	0.195293	2.18691	0.129652	0.070441
139	2.59546	-0.050167	0.11133	0.066424	1.91272	0.253526	0.199831
140	2.52244	-0.001887	0.169463	0.199544	2.28155	0.100031	0.04876
141	2.5242	-0.003673	0.165052	0.204527	2.28122	0.099896	0.048109
142	2.5269	-0.004487	0.151064	0.225333	2.28283	0.098213	0.044551
143	2.52755	-0.005013	0.148127	0.228576	2.28204	0.098688	0.044529
144	2.52582	-0.003886	0.155018	0.21995	2.28358	0.098041	0.044989
145	2.52706	-0.006098	0.161699	0.209785	2.27918	0.099991	0.047621
146	2.60182	-0.051014	0.124308	0.1417	2.02304	0.210634	0.125677
147	2.53286	-0.027113	0.079284	0.244866	2.24879	0.136195	0.063877
148	2.5236	-0.003028	0.163415	0.206834	2.28301	0.09924	0.047261
149	2.52675	-0.004393	0.151747	0.22451	2.28297	0.098141	0.044586
150	2.52406	-0.003255	0.1615	0.209716	2.28339	0.098878	0.046669
151	2.52702	-0.006064	0.161773	0.209653	2.2792	0.1	0.047644
152	2.52703	-0.00607	0.161767	0.209663	2.27919	0.100001	0.047644
153	2.52719	-0.004704	0.149627	0.226948	2.28249	0.098418	0.044523
154	2.52365	-0.003155	0.164816	0.204868	2.28218	0.099618	0.047807
155	2.59455	-0.050083	0.111159	0.065771	1.9106	0.254547	0.201967
156	2.53313	-0.026344	0.081944	0.245408	2.25006	0.134384	0.062702
157	2.60246	-0.050137	0.113088	0.081077	1.93854	0.242288	0.177487
158	2.59909	-0.048678	0.111357	0.078525	1.92553	0.248753	0.188331
159	2.52351	-0.00193	0.174061	0.195726	2.27764	0.100823	0.050147
160	2.5936	-0.049518	0.110828	0.067054	1.90923	0.255412	0.203632
161	2.52522	-0.004467	0.166968	0.201995	2.27839	0.10079	0.049222
162	2.60224	-0.047536	0.125119	0.115707	2.01669	0.206212	0.131271
163	2.54413	-0.010843	0.175766	0.193385	2.23046	0.113128	0.0604
164	2.52682	-0.004595	0.153702	0.222398	2.28291	0.098024	0.044712
165	2.52605	-0.005264	0.162721	0.207982	2.27996	0.099948	0.047791
166	2.52703	-0.006063	0.161697	0.209783	2.27924	0.099975	0.047609
167	2.60272	-0.050282	0.113334	0.08112	1.93997	0.241521	0.176406
168	2.52292	-0.002492	0.166567	0.202667	2.28229	0.099735	0.048128
169	2.53639	-0.009028	0.17221	0.19391	2.25176	0.107269	0.055873
170	2.60013	-0.05023	0.112352	0.07383	1.92748	0.246854	0.186468
171	2.52318	-0.002741	0.166016	0.203326	2.28219	0.099721	0.048053
172	2.6036	-0.04986	0.1133	0.088111	1.94579	0.239957	0.171765
173	2.53627	-0.008999	0.172166	0.193963	2.25207	0.107193	0.055803
174	2.52828	-0.006104	0.142257	0.233004	2.28023	0.100373	0.045189
175	2.5221	-0.001158	0.172655	0.196811	2.28067	0.100176	0.049274
176	2.52683	-0.004587	0.153555	0.222585	2.28291	0.098024	0.044693
177	2.52344	-0.002934	0.16719	0.201884	2.28116	0.100069	0.048547
178	2.52366	-0.003172	0.164748	0.20496	2.28219	0.099609	0.047789
179	2.54727	-0.012058	0.175861	0.193995	2.2219	0.115949	0.062214
180	2.5236	-0.003097	0.166762	0.202378	2.28114	0.100049	0.048475
181	2.52251	-0.001944	0.169453	0.199548	2.28145	0.100056	0.048787
182	2.52257	-0.002019	0.169248	0.199744	2.28145	0.100055	0.048763
183	2.60263	-0.050287	0.113298	0.080748	1.93945	0.241729	0.176814
184	2.6023	-0.047579	0.125034	0.11544	2.01622	0.206422	0.131497
185	2.52938	-0.007343	0.167497	0.200516	2.27047	0.102858	0.051179
186	2.52355	-0.003001	0.163607	0.206559	2.28297	0.099274	0.047319
187	2.52367	-0.003174	0.164759	0.204945	2.28218	0.099612	0.047794
188	2.53045	-0.00541	0.176238	0.194061	2.26304	0.104186	0.053582
189	2.60029	-0.046234	0.127738	0.124935	2.03095	0.200056	0.124514
190	2.52361	-0.003111	0.1667	0.202451	2.28116	0.100041	0.04846
191	2.52685	-0.004603	0.153576	0.222574	2.2829	0.098024	0.044693
192	2.52282	-0.001635	0.173045	0.196472	2.27928	0.100493	0.049671
193	2.52685	-0.004604	0.153577	0.222573	2.2829	0.098024	0.044693
194	2.52674	-0.004363	0.151144	0.22508	2.28294	0.09822	0.044589
195	2.52246	-0.001901	0.169495	0.199512	2.2815	0.100043	0.048777
196	2.60277	-0.050331	0.113404	0.080959	1.94023	0.241347	0.176219
197	2.52659	-0.005275	0.168639	0.199906	2.27491	0.101746	0.050358
198	2.52265	-0.001492	0.173145	0.196411	2.27952	0.100428	0.049611
199	2.52444	-0.003574	0.161114	0.210359	2.2831	0.098887	0.046623
200	2.52215	-0.001648	0.169363	0.199672	2.28206	0.0999	0.048604
201	2.52416	-0.003479	0.162452	0.208274	2.28277	0.099172	0.047071
202	2.52685	-0.004596	0.153503	0.222663	2.2829	0.098024	0.044685
203	2.53285	-0.028044	0.076714	0.24476	2.24733	0.138014	0.064871
204	2.52698	-0.006023	0.161754	0.209678	2.27927	0.099976	0.047622
205	2.60117	-0.049524	0.112232	0.080246	1.93275	0.245238	0.182081
206	2.60154	-0.049276	0.112189	0.082625	1.9347	0.244707	0.180451
207	2.52677	-0.004425	0.152174	0.224087	2.28298	0.098096	0.044595
208	2.52349	-0.001896	0.174147	0.19567	2.27764	0.100816	0.050149
209	2.5201	0.00027	0.170638	0.198669	2.28469	0.099257	0.047955
210	2.60255	-0.051459	0.123212	0.139314	2.01844	0.212909	0.127712
211	2.60305	-0.050531	0.113759	0.080552	1.94189	0.240378	0.17503
212	2.60226	-0.051219	0.123681	0.139961	2.02026	0.211885	0.126934
213	2.5224	-0.001852	0.169447	0.199565	2.28163	0.100011	0.048736
214	2.59255	-0.050658	0.111119	0.061596	1.90538	0.256812	0.207065
215	2.52148	-0.001088	0.16894	0.200164	2.2833	0.09958	0.048195
216	2.52718	-0.004699	0.149648	0.226924	2.2825	0.098414	0.044523
217	2.52703	-0.004581	0.150457	0.226042	2.28269	0.09829	0.04453
218	2.60519	-0.050596	0.119256	0.111561	1.98972	0.221291	0.143668
219	2.52741	-0.004914	0.148141	0.228387	2.28212	0.098708	0.044574
220	2.52366	-0.003166	0.164806	0.204882	2.28217	0.09962	0.047807
221	2.53643	-0.00911	0.171964	0.193946	2.25181	0.107262	0.055848
222	2.52249	-0.001383	0.173051	0.19649	2.27985	0.100354	0.049519
223	2.60496	-0.050466	0.11501	0.093018	1.9584	0.234161	0.162961
224	2.59871	-0.047313	0.129158	0.143899	2.04086	0.199371	0.118846
225	2.53289	-0.026465	0.081142	0.244985	2.2498	0.134899	0.063148
226	2.52407	-0.003259	0.161431	0.209824	2.2834	0.098864	0.046647
227	2.52678	-0.004411	0.151658	0.224628	2.28295	0.098148	0.044579
228	2.52578	-0.003851	0.155045	0.219885	2.28361	0.098041	0.044996
229	2.6035	-0.049805	0.113207	0.087927	1.94514	0.240274	0.172246
230	2.52534	-0.004672	0.165321	0.204113	2.27929	0.100438	0.048652
231	2.60516	-0.05059	0.119342	0.111946	1.99029	0.221063	0.143342
232	2.54015	-0.091243	0.111194	0.064041	1.8684	0.276472	0.280823
233	2.52361	-0.003116	0.166688	0.202466	2.28116	0.100041	0.048458
234	2.60224	-0.050064	0.112942	0.080749	1.9374	0.242832	0.178365
235	2.52252	-0.001977	0.169273	0.199725	2.28151	0.10004	0.048749
236	2.5242	-0.003671	0.165063	0.204512	2.28121	0.099898	0.048112
237	2.52584	-0.003897	0.154993	0.219994	2.28357	0.098041	0.044984
238	2.53287	-0.028028	0.076788	0.244787	2.24736	0.137965	0.064834
239	2.52337	-0.002853	0.167542	0.201485	2.28107	0.100109	0.048629
240	2.20626	-0.789992	-0.494984	2.6769	2.13654	0.430244	0.437903
241	2.52405	-0.003252	0.161536	0.20966	2.28338	0.098885	0.046681
242	2.53043	-0.005405	0.17623	0.194065	2.26308	0.104179	0.053574
243	2.52683	-0.004589	0.15355	0.222595	2.28291	0.098024	0.044692
244	2.52191	-0.001052	0.172341	0.197068	2.28113	0.100078	0.049126
245	2.52684	-0.004589	0.153526	0.222626	2.28291	0.098024	0.044689
246	2.52684	-0.004595	0.153584	0.222556	2.28291	0.098024	0.044696
247	2.52367	-0.003179	0.16471	0.205012	2.2822	0.099602	0.047778
248	2.52605	-0.005259	0.16263	0.208128	2.28002	0.099918	0.04775
249	2.54119	-0.089204	0.111139	0.063846	1.86867	0.276312	0.279597
250	2.52776	-0.005225	0.147026	0.229628	2.28171	0.098933	0.044581
251	2.52355	-0.002998	0.16359	0.206583	2.28298	0.099269	0.047312
252	2.53046	-0.00542	0.176231	0.194062	2.26301	0.104196	0.053589
253	2.52582	-0.003946	0.155493	0.219328	2.28352	0.098065	0.045069
254	2.5269	-0.004631	0.153417	0.222813	2.28287	0.098024	0.044668
255	2.52635	-0.005566	0.164035	0.205939	2.27857	0.100499	0.048492
256	2.52925	-0.008136	0.134493	0.237143	2.27717	0.103418	0.046657
257	2.60231	-0.047587	0.125017	0.115371	2.01612	0.206464	0.131547
258	2.59905	-0.04865	0.111339	0.078544	1.92543	0.248812	0.188426
259	2.52364	-0.003154	0.16481	0.204877	2.28218	0.099616	0.047804
260	2.52252	-0.001951	0.169526	0.199475	2.28138	0.100073	0.048813
261	2.51934	0.000895	0.168802	0.200545	2.28647	0.098812	0.047212
262	2.52282	-0.002351	0.167864	0.201174	2.28176	0.099942	0.04849
263	2.59591	-0.049828	0.111263	0.06843	1.91437	0.252919	0.198356
264	2.55998	-0.01891	0.170275	0.195345	2.18567	0.130196	0.070753
265	2.55253	-0.014824	0.171589	0.192387	2.20875	0.120538	0.065309
266	2.52176	-0.001338	0.16902	0.200053	2.28283	0.099701	0.048343
267	2.60509	-0.050381	0.114767	0.095668	1.95929	0.234422	0.162114
268	2.60299	-0.050464	0.113651	0.080827	1.94152	0.240632	0.175286
269	2.52375	-0.003112	0.162803	0.207732	2.28313	0.099128	0.047076
270	2.52682	-0.00458	0.153606	0.22251	2.28292	0.098024	0.044701
272	2.55988	-0.018846	0.170315	0.195311	2.18599	0.130055	0.070675
273	2.52606	-0.005261	0.162561	0.208238	2.28006	0.099898	0.047721
274	2.59451	-0.050065	0.111147	0.065807	1.91054	0.254582	0.202034
275	2.52283	-0.001647	0.173012	0.196496	2.27928	0.100495	0.049669
276	2.52707	-0.006095	0.161618	0.209925	2.27923	0.099963	0.047583
277	2.52269	-0.001604	0.172694	0.19674	2.27966	0.100422	0.049552
278	2.59816	-0.044757	0.130337	0.132562	2.04376	0.194296	0.118868
279	2.53287	-0.027242	0.078954	0.244875	2.24859	0.13643	0.063996
280	2.52668	-0.004423	0.153164	0.222912	2.28304	0.098037	0.044672
281	2.52283	-0.001573	0.173401	0.196217	2.27911	0.100511	0.049733
282	2.52703	-0.006063	0.161715	0.209752	2.27923	0.099981	0.047617
283	2.60261	-0.051499	0.12311	0.1391	2.01801	0.213124	0.127903
285	2.52702	-0.006063	0.161773	0.209651	2.2792	0.1	0.047644
286	2.52405	-0.003253	0.161553	0.209635	2.28337	0.098889	0.046687
287	2.52364	-0.003148	0.164775	0.204925	2.28221	0.099605	0.047789
288	2.52266	-0.001545	0.172872	0.19661	2.27964	0.100417	0.049567
289	2.53635	-0.00904	0.172121	0.193942	2.2519	0.107235	0.055837
290	2.52346	-0.002966	0.164523	0.205276	2.28261	0.099473	0.047627
291	2.53042	-0.005406	0.176203	0.194076	2.26312	0.104171	0.053565
292	2.52349	-0.003022	0.166173	0.203108	2.28164	0.099879	0.048233
293	2.52366	-0.003171	0.164751	0.204955	2.28219	0.099609	0.04779
294	2.52739	-0.004993	0.152909	0.223876	2.28252	0.098024	0.044544
295	2.52632	-0.004155	0.153575	0.22211	2.2833	0.098035	0.044761
297	2.52252	-0.001964	0.169395	0.199604	2.28145	0.100056	0.04878
298	2.60352	-0.045994	0.11103	0.102267	1.94813	0.243776	0.169031
299	2.52297	-0.001722	0.173189	0.196358	2.27895	0.100565	0.049766
300	2.52927	-0.00841	0.133316	0.237457	2.27673	0.103961	0.046977
301	2.53642	-0.009036	0.172227	0.193893	2.25166	0.107293	0.055894
302	2.52183	-0.001025	0.172152	0.197223	2.28133	0.100038	0.049059
303	2.52704	-0.006078	0.161699	0.209783	2.27922	0.099982	0.047614
304	2.14073	-0.544378	-0.445196	1.77237	2.15877	0.406933	0.498138
305	2.52279	-0.001563	0.173313	0.196281	2.27922	0.100493	0.049702
307	2.60103	-0.049404	0.112125	0.080403	1.93224	0.245544	0.182499
308	2.52361	-0.00311	0.166694	0.202459	2.28117	0.100039	0.048457
309	2.60198	-0.05115	0.124049	0.141322	2.02204	0.21119	0.126102
310	2.52273	-0.001523	0.173289	0.196302	2.27933	0.100466	0.04967
311	2.53642	-0.009064	0.17212	0.193916	2.25173	0.107278	0.055873
312	2.56091	-0.019504	0.169755	0.195481	2.1828	0.131473	0.071479
313	2.52888	-0.007298	0.166161	0.202447	2.2725	0.10229	0.050424
314	2.52691	-0.004509	0.151448	0.224978	2.28285	0.098161	0.044547
315	2.52308	-0.00265	0.166007	0.203345	2.28235	0.09968	0.048009
316	2.52299	-0.002524	0.167494	0.201573	2.28168	0.099945	0.048453
317	2.52352	-0.003022	0.166903	0.202216	2.28119	0.100046	0.048489
318	2.52618	-0.004094	0.154108	0.221364	2.28338	0.098029	0.044834
319	2.52296	-0.002487	0.16773	0.201309	2.2816	0.099977	0.048513
320	2.55388	-0.015268	0.174386	0.195539	2.2033	0.122895	0.066373
321	2.52354	-0.001994	0.173876	0.195846	2.27766	0.100833	0.050135
322	2.60565	-0.050769	0.117005	0.10474	1.97596	0.22743	0.151463
323	2.52228	-0.001268	0.172795	0.196694	2.28032	0.100255	0.049378
324	2.5233	-0.00283	0.164845	0.204844	2.28266	0.099494	0.047686
325	2.55995	-0.018889	0.170221	0.195248	2.1858	0.130129	0.070727
326	2.55172	-0.01407	0.175604	0.195402	2.20928	0.120557	0.064961
327	2.52717	-0.004688	0.149729	0.226839	2.28252	0.098401	0.044523
328	2.59203	-0.046579	0.109932	0.074483	1.90976	0.256313	0.204464
329	2.52702	-0.004569	0.150484	0.226	2.2827	0.098287	0.044533
330	2.52327	-0.001766	0.174003	0.195779	2.2781	0.100715	0.050024
331	2.52174	-0.001399	0.166919	0.202354	2.28385	0.099357	0.047748
332	2.52336	-0.001878	0.173812	0.1959	2.278	0.100753	0.050042
333	2.55921	-0.018428	0.170961	0.195567	2.18791	0.129253	0.070167
334	2.52492	-0.004289	0.165947	0.203302	2.27954	0.100421	0.048729
335	2.52266	-0.001496	0.17315	0.196406	2.27951	0.100431	0.049615
336	2.52347	-0.002999	0.164924	0.20473	2.28237	0.09958	0.047781
337	2.52638	-0.004203	0.153527	0.222221	2.28326	0.098035	0.044748
338	2.52676	-0.004396	0.151726	0.224536	2.28297	0.098143	0.044585
339	2.52297	-0.001746	0.173052	0.196457	2.27902	0.100557	0.049741
340	2.52625	-0.00407	0.153219	0.222457	2.28336	0.098054	0.044742
341	2.55492	-0.015868	0.17368	0.195506	2.20039	0.124052	0.067077
342	2.52204	-0.001553	0.169376	0.199669	2.28222	0.099859	0.048559
343	2.52307	-0.002075	0.171714	0.197475	2.27944	0.100524	0.049549
344	2.60165	-0.050921	0.124555	0.14233	2.02411	0.210138	0.125205
345	2.60525	-0.050628	0.119068	0.111015	1.98862	0.221784	0.144262
346	2.52881	-0.006967	0.167605	0.200574	2.2715	0.102602	0.050968
347	2.52798	-0.005575	0.144815	0.231282	2.28109	0.099549	0.044827
348	2.60052	-0.046394	0.127442	0.124024	2.02943	0.200734	0.125205
349	2.60263	-0.050293	0.113298	0.080668	1.93938	0.241749	0.176867
350	2.60517	-0.050605	0.119314	0.112005	1.99021	0.221132	0.14337
351	2.59554	-0.049772	0.111184	0.068193	1.91349	0.253345	0.19923
352	2.55759	-0.017439	0.17198	0.195521	2.19271	0.12721	0.068966
353	2.52945	-0.007422	0.167326	0.200704	2.27047	0.102852	0.051143
354	2.53449	-0.008247	0.17259	0.194471	2.25596	0.106234	0.055
355	2.60159	-0.049728	0.112478	0.080479	1.93444	0.244376	0.180704
356	2.59256	-0.050663	0.111122	0.061585	1.9054	0.256802	0.207043
357	2.52958	-0.007846	0.136863	0.237063	2.27785	0.102278	0.045849
358	2.60276	-0.050375	0.113442	0.080601	1.94014	0.241329	0.176307
359	2.52279	-0.001747	0.172358	0.196988	2.27962	0.100449	0.049543
360	2.5247	-0.003639	0.169977	0.198828	2.27748	0.101072	0.049902
361	2.52294	-0.001708	0.173142	0.196393	2.27903	0.10055	0.049744
362	2.52199	-0.001507	0.169329	0.199721	2.28234	0.099829	0.048521
363	2.55124	-0.014085	0.173404	0.193536	2.21165	0.119579	0.064575
364	2.59883	-0.048603	0.111282	0.078252	1.92474	0.249115	0.189042
365	2.52213	-0.001644	0.169224	0.199811	2.28215	0.099874	0.048561
366	2.5267	-0.004438	0.153138	0.222961	2.28303	0.098037	0.044667
367	2.59469	-0.049836	0.111084	0.066932	1.91128	0.254333	0.201392
368	2.60531	-0.050594	0.116462	0.095067	1.96686	0.229886	0.157717
369	2.53049	-0.010386	0.128012	0.240498	2.27406	0.106325	0.047899
370	2.52266	-0.001492	0.173165	0.196395	2.2795	0.100431	0.049617
371	2.52747	-0.006157	0.167158	0.201456	2.27435	0.101862	0.050227
372	2.59532	-0.049743	0.11114	0.068039	1.91297	0.253597	0.199756
373	2.524	-0.003227	0.161698	0.209409	2.28336	0.098913	0.046729
374	2.52309	-0.002089	0.171715	0.197473	2.27941	0.100531	0.049557
375	2.52253	-0.001812	0.170677	0.198403	2.28083	0.100207	0.049086
376	2.52889	-0.00703	0.167565	0.200595	2.27136	0.102636	0.050991
377	2.60198	-0.051149	0.124051	0.141325	2.02205	0.211185	0.126099
378	2.60174	-0.050944	0.124445	0.141928	2.02359	0.210341	0.125446
379	2.52611	-0.004134	0.154958	0.22024	2.28335	0.098046	0.04496
380	2.56098	-0.019548	0.169561	0.195282	2.18264	0.131519	0.071535
381	2.58908	-0.047063	0.109815	0.071122	1.90403	0.258725	0.21083
383	2.55619	-0.016605	0.172808	0.19544	2.19683	0.125495	0.067954
384	2.60403	-0.049885	0.113492	0.090555	1.94887	0.238895	0.169418
385	2.52411	-0.001849	0.176079	0.194495	2.27577	0.101078	0.05066
386	2.52348	-0.002883	0.168385	0.200547	2.28042	0.100306	0.048932
387	2.52555	-0.004811	0.166034	0.203146	2.27847	0.100713	0.049012
388	2.52354	-0.002846	0.169157	0.199743	2.2799	0.100451	0.049173
389	2.52887	-0.007008	0.167584	0.200581	2.2714	0.102626	0.050985
390	2.52342	-0.002774	0.168921	0.199993	2.28023	0.100365	0.049055
391	2.52335	-0.002687	0.169134	0.199785	2.28024	0.100364	0.04908
392	2.52482	-0.004193	0.16352	0.206695	2.28124	0.099719	0.047726
393	2.52514	-0.004501	0.163892	0.20615	2.28053	0.099953	0.047994
394	2.52348	-0.002881	0.168391	0.200541	2.28042	0.100307	0.048933
395	2.52325	-0.002571	0.169427	0.199503	2.28025	0.100364	0.049114
396	2.59947	-0.045613	0.128771	0.127556	2.03606	0.197662	0.122269
397	2.5264	-0.005608	0.163991	0.206007	2.27852	0.100506	0.048489
399	2.5528	-0.01467	0.174944	0.195429	2.20633	0.121698	0.065657
400	2.52346	-0.001883	0.174113	0.195694	2.2777	0.100803	0.050131
401	2.52359	-0.003092	0.166774	0.202363	2.28114	0.100049	0.048477
402	2.52339	-0.002881	0.167354	0.201698	2.28114	0.100081	0.048578
404	2.52273	-0.001538	0.17322	0.196351	2.27935	0.100465	0.049661
405	2.52347	-0.002993	0.164967	0.204672	2.28235	0.099587	0.047794
406	2.52275	-0.002264	0.168245	0.200765	2.28167	0.099978	0.048571
407	2.5248	-0.00418	0.163581	0.206604	2.28122	0.09973	0.047745
408	2.52592	-0.003943	0.154788	0.220315	2.28353	0.098036	0.044947
409	2.60423	-0.049991	0.113701	0.091167	1.95045	0.238174	0.168287
410	2.52361	-0.002006	0.174026	0.195743	2.27748	0.100865	0.050186
411	2.60355	-0.049822	0.113242	0.088084	1.94546	0.240135	0.172003
412	2.52241	-0.001849	0.169529	0.199484	2.28158	0.100025	0.04876
413	2.52346	-0.002964	0.167093	0.201995	2.28116	0.100062	0.048528
414	2.52343	-0.00186	0.174111	0.195697	2.27776	0.100788	0.050116
415	2.56559	-0.022601	0.165704	0.194115	2.16846	0.13784	0.075347
416	2.52346	-0.002989	0.164987	0.204646	2.28235	0.09959	0.0478
417	2.5229	-0.002357	0.168696	0.200274	2.28119	0.100112	0.048764
418	2.5952	-0.050097	0.111261	0.066431	1.91218	0.253808	0.200392
419	2.52661	-0.004371	0.153273	0.22272	2.2831	0.098035	0.044693
420	2.56021	-0.019054	0.169963	0.195136	2.18504	0.130446	0.070929
421	2.55266	-0.014896	0.171435	0.192285	2.20843	0.120644	0.065387
422	2.52534	-0.004227	0.159763	0.212677	2.28267	0.098767	0.046303
423	2.5236	-0.003022	0.163319	0.206973	2.28306	0.099215	0.047226
424	2.52337	-0.002892	0.166937	0.202187	2.28139	0.099993	0.048439
425	2.55399	-0.015353	0.174066	0.195327	2.20309	0.122967	0.066444
426	2.56088	-0.019468	0.169323	0.194847	2.18312	0.131249	0.07144
427	2.60343	-0.049784	0.113162	0.087704	1.94471	0.240456	0.172572
428	2.52356	-0.003006	0.163601	0.206567	2.28297	0.099275	0.047319
429	2.52607	-0.003555	0.174402	0.195337	2.27274	0.101998	0.051369
430	2.56007	-0.018963	0.170077	0.195161	2.18547	0.130261	0.070817
431	2.52406	-0.003457	0.163204	0.207147	2.28249	0.099347	0.047338
432	2.60477	-0.05012	0.114088	0.094672	1.95526	0.236458	0.164761
433	2.59047	-0.047622	0.11002	0.070544	1.90563	0.257788	0.208588
434	2.52511	-0.002929	0.174459	0.195375	2.27453	0.101551	0.05094
436	2.52396	-0.003213	0.16897	0.19989	2.27931	0.100605	0.049308
437	2.52383	-0.003148	0.168589	0.200298	2.27974	0.100486	0.04914
438	2.52343	-0.002949	0.166841	0.202296	2.28135	0.099998	0.048433
439	2.52616	-0.004077	0.154159	0.22128	2.28339	0.098029	0.044843
440	2.52503	-0.004351	0.162954	0.207556	2.28128	0.099629	0.047559
441	2.52383	-0.003157	0.168523	0.200367	2.27978	0.100477	0.049122
442	2.52261	-0.00152	0.172819	0.196653	2.27974	0.100395	0.049537
443	2.55987	-0.018838	0.17029	0.195268	2.18604	0.130027	0.070665
444	2.54497	-0.011223	0.175429	0.193346	2.22837	0.113799	0.060854
445	2.5599	-0.018861	0.17026	0.19526	2.18593	0.130072	0.070692
446	2.56562	-0.022615	0.165633	0.19402	2.16839	0.137857	0.075371
447	2.60244	-0.050186	0.113125	0.080716	1.93843	0.24227	0.177579
448	2.52244	-0.001459	0.172435	0.196956	2.28019	0.100304	0.049392
449	2.5236	-0.003028	0.163415	0.206834	2.28301	0.09924	0.047261
450	2.55989	-0.018849	0.170118	0.195061	2.18605	0.129997	0.070677
451	2.52159	-0.001031	0.170632	0.198529	2.28238	0.09982	0.048644
452	2.55857	-0.018033	0.171291	0.195457	2.18986	0.128407	0.069684
453	2.52295	-0.00248	0.167594	0.201464	2.2817	0.099946	0.048465
454	2.55403	-0.015373	0.174068	0.19535	2.20296	0.123017	0.066471
455	2.60129	-0.05062	0.125108	0.143171	2.02626	0.208959	0.124303
456	2.52354	-0.001955	0.174046	0.195734	2.27759	0.100836	0.050159
457	2.52352	-0.003051	0.166199	0.203073	2.28158	0.099898	0.048255
458	2.55021	-0.013648	0.173244	0.193079	2.21475	0.11842	0.063892
459	2.52615	-0.004072	0.154157	0.221278	2.2834	0.098029	0.044843
460	2.5273	-0.004124	0.175006	0.194895	2.27007	0.102595	0.052008
461	2.52308	-0.002646	0.165838	0.203559	2.28244	0.099642	0.04795
462	2.60164	-0.05088	0.124582	0.142196	2.02415	0.210056	0.125205
463	2.60006	-0.05021	0.11232	0.073771	1.92722	0.246982	0.186691
464	2.52381	-0.00314	0.168565	0.200324	2.27978	0.100477	0.049128
465	2.5991	-0.050683	0.112333	0.069284	1.92299	0.248557	0.19026
466	2.52682	-0.004425	0.150987	0.225319	2.28287	0.098233	0.04457
467	2.60027	-0.050256	0.112409	0.074008	1.92802	0.246601	0.186017
468	2.60219	-0.051315	0.123723	0.140822	2.02076	0.21189	0.126647
470	2.52303	-0.002606	0.166008	0.203347	2.28242	0.099662	0.047991
471	2.52347	-0.001887	0.174117	0.195691	2.27769	0.100806	0.050135
472	2.59013	-0.047638	0.109998	0.070274	1.90503	0.258061	0.20928
473	2.52403	-0.003519	0.165524	0.203906	2.28119	0.099946	0.048219
474	2.55619	-0.016607	0.172809	0.195443	2.19682	0.125499	0.067956
475	2.60184	-0.051037	0.124275	0.141694	2.02293	0.210709	0.12572
476	2.52356	-0.001967	0.174047	0.195732	2.27756	0.100844	0.050167
477	2.6032	-0.049649	0.112959	0.087356	1.94331	0.241141	0.173607
478	2.55992	-0.018867	0.170204	0.195196	2.18592	0.13007	0.0707
479	2.55997	-0.018903	0.170088	0.195095	2.18578	0.13012	0.070744
480	2.58985	-0.047661	0.109982	0.070035	1.90453	0.258284	0.209852
481	2.53021	-0.009182	0.132365	0.239259	2.2759	0.104218	0.046753
482	2.52872	-0.006898	0.139111	0.234936	2.27903	0.101509	0.045704
483	2.60289	-0.051177	0.114428	0.074515	1.94065	0.240046	0.176199
484	2.52781	-0.005255	0.147072	0.229663	2.2817	0.098911	0.044558
485	2.52348	-0.002993	0.164619	0.205144	2.28253	0.099506	0.047672
486	2.5229	-0.00237	0.168561	0.200415	2.28126	0.100091	0.048727
487	2.52297	-0.001748	0.173041	0.196465	2.27902	0.100557	0.04974
488	2.52242	-0.001445	0.172421	0.196967	2.28023	0.100295	0.04938
489	2.5251	-0.004375	0.162454	0.208333	2.28149	0.099502	0.047368
490	2.5941	-0.050046	0.111083	0.065475	1.90962	0.25502	0.202975
491	2.52298	-0.002512	0.167545	0.201516	2.28167	0.09995	0.048464
492	2.5297	-0.009417	0.13007	0.238811	2.27528	0.105442	0.047706
493	2.52895	-0.007077	0.167522	0.200629	2.27128	0.102655	0.051001
494	2.54429	-0.009385	0.182774	0.195499	2.2279	0.113332	0.060483
495	2.52337	-0.00289	0.166924	0.202202	2.2814	0.09999	0.048434
496	2.55065	-0.013801	0.173595	0.193486	2.21329	0.118975	0.0642
497	2.55988	-0.01885	0.170277	0.195267	2.18598	0.130051	0.070679
498	2.56006	-0.01896	0.170082	0.195162	2.18549	0.130254	0.070813
499	2.52295	-0.002485	0.167573	0.201488	2.2817	0.099944	0.04846
500	2.52705	-0.004593	0.150702	0.225835	2.2827	0.098249	0.04452
501	2.60565	-0.050775	0.117027	0.104924	1.97618	0.22736	0.151323
502	2.52331	-0.002842	0.164821	0.204876	2.28266	0.099493	0.047682
503	2.52243	-0.001878	0.169458	0.199551	2.28157	0.100026	0.048754
504	2.60192	-0.051096	0.124151	0.141469	2.02243	0.21097	0.125935
505	2.56112	-0.019641	0.169652	0.195535	2.18213	0.131773	0.071645
506	2.54524	-0.011147	0.17642	0.193821	2.2272	0.114159	0.061062
507	2.6052	-0.050605	0.119231	0.111547	1.98961	0.221355	0.143722
508	2.52774	-0.006382	0.16694	0.201677	2.27402	0.101939	0.050258
509	2.60275	-0.050313	0.113374	0.080978	1.94008	0.241437	0.176336
510	2.52412	-0.003455	0.162667	0.207948	2.28272	0.099215	0.047141
511	2.52509	-0.004362	0.16243	0.208369	2.28152	0.099491	0.047355
512	2.53311	-0.025585	0.084029	0.245452	2.25124	0.132935	0.061921
513	2.59592	-0.047536	0.11052	0.076561	1.91741	0.25268	0.196169
514	2.60249	-0.05023	0.113185	0.080613	1.93868	0.242114	0.177394
515	2.52354	-0.003052	0.164646	0.205104	2.28242	0.099536	0.047705
516	2.55296	-0.014791	0.174545	0.195195	2.206	0.121816	0.065759
517	2.60191	-0.051114	0.124156	0.141608	2.0225	0.210977	0.125893
518	2.56604	-0.02298	0.165708	0.194755	2.16675	0.138749	0.075767
519	2.58986	-0.047173	0.109887	0.071316	1.90515	0.258167	0.209413
520	2.54657	-0.011972	0.174655	0.1932	2.22437	0.11511	0.061737
521	2.52336	-0.002829	0.167771	0.201229	2.28096	0.100147	0.048695
522	2.56095	-0.019514	0.16928	0.194853	2.1829	0.131349	0.071498
523	2.59941	-0.045564	0.128849	0.127742	2.03643	0.197483	0.122106
524	2.53294	-0.028095	0.076737	0.244895	2.24728	0.138017	0.064815
525	2.52354	-0.002851	0.169118	0.199781	2.27992	0.100446	0.049163
526	2.52685	-0.005925	0.161929	0.209363	2.27934	0.09999	0.047669
527	2.52281	-0.001652	0.172916	0.196567	2.27935	0.100483	0.049645
528	2.52335	-0.002702	0.169042	0.199876	2.28028	0.100353	0.049058
529	2.55424	-0.01551	0.173692	0.195131	2.20249	0.123191	0.066606
530	2.59048	-0.047629	0.110023	0.070536	1.90566	0.257776	0.208561
531	2.54677	-0.012044	0.174683	0.193248	2.22381	0.115296	0.061855
532	2.52948	-0.007432	0.167355	0.200658	2.27039	0.102872	0.051167
533	2.52669	-0.00443	0.153145	0.222944	2.28304	0.098037	0.044669
534	2.52614	-0.005287	0.161977	0.209195	2.28034	0.099732	0.047476
535	2.60443	-0.049348	0.121243	0.103983	1.99429	0.216392	0.142535
536	2.5228	-0.002362	0.167391	0.201707	2.28203	0.099851	0.048341
537	2.52717	-0.004685	0.149723	0.226839	2.28252	0.098402	0.044524
538	2.52286	-0.002343	0.168462	0.200523	2.28138	0.100059	0.048681
539	2.60231	-0.048532	0.124722	0.124381	2.01805	0.207781	0.129694
540	2.52264	-0.002113	0.168873	0.200117	2.28153	0.100029	0.048694
541	2.52667	-0.00385	0.174668	0.195133	2.27146	0.102288	0.051678
542	2.52374	-0.003156	0.163269	0.207047	2.28289	0.099252	0.047255
543	2.52708	-0.006094	0.161547	0.210049	2.27928	0.099939	0.047549
544	2.58292	-0.050294	0.110099	0.060841	1.89197	0.263684	0.224269
545	2.60226	-0.051195	0.123698	0.139882	2.02029	0.211836	0.126934
546	2.55342	-0.015056	0.174148	0.195099	2.20478	0.122287	0.06606
547	2.55479	-0.015813	0.173494	0.195261	2.20087	0.123845	0.066985
548	2.58994	-0.047613	0.109979	0.070218	1.90474	0.258204	0.209637
549	2.52278	-0.002358	0.166963	0.202206	2.28229	0.09976	0.048198
550	2.52298	-0.002507	0.167548	0.201513	2.28168	0.099949	0.048463
551	2.52208	-0.001577	0.169462	0.199581	2.28213	0.099884	0.048597
552	2.52306	-0.002617	0.166756	0.202428	2.28198	0.09983	0.048249
554	2.52283	-0.001816	0.172133	0.19716	2.27966	0.100451	0.049518
555	2.52637	-0.004159	0.15303	0.222781	2.28327	0.098057	0.044709
556	2.52615	-0.005357	0.162684	0.208049	2.27983	0.099978	0.047809
557	2.52557	-0.004875	0.163611	0.206576	2.28008	0.10004	0.048025
558	2.52293	-0.002462	0.167602	0.201456	2.28172	0.09994	0.048459
559	2.52427	-0.004933	0.135898	0.228735	2.28012	0.104003	0.048835
560	2.52349	-0.002988	0.167026	0.202072	2.28117	0.100058	0.048516
561	2.52308	-0.002636	0.166858	0.202305	2.28188	0.09986	0.048292
562	2.52367	-0.003174	0.164608	0.205151	2.28226	0.099576	0.04774
563	2.52603	-0.003963	0.154146	0.221189	2.28349	0.098031	0.044855
564	2.52338	-0.00277	0.168594	0.200336	2.28048	0.100294	0.048944
565	2.52252	-0.001435	0.172903	0.196597	2.27986	0.10036	0.049508
566	2.24488	-0.038545	-0.218805	0.46304	2.21128	0.312825	0.36974
567	2.08431	-0.332456	-0.408727	1.43629	2.17117	0.381723	0.549143
568	2.60169	-0.050873	0.124531	0.141885	2.02386	0.210136	0.125349
569	2.52635	-0.004184	0.153556	0.222164	2.28328	0.098035	0.044755
570	2.6039	-0.046868	0.1114	0.102257	1.94977	0.242727	0.16778
571	2.52391	-0.003378	0.164106	0.205844	2.28219	0.099537	0.047638
572	2.55079	-0.013874	0.173501	0.19346	2.21292	0.119107	0.064286
573	2.52859	-0.007032	0.166558	0.201978	2.27273	0.102252	0.050466
574	2.5289	-0.007038	0.167559	0.2006	2.27135	0.102639	0.050993
575	2.0883	-0.369524	-0.412015	1.57799	2.16508	0.381309	0.547128
576	2.5272	-0.006212	0.165169	0.204198	2.27631	0.101222	0.049314
577	2.52355	-0.003048	0.166964	0.20214	2.2811	0.100072	0.048523
578	2.60533	-0.050564	0.116954	0.095543	1.96951	0.228496	0.156169
579	2.6006	-0.046472	0.127329	0.123869	2.02889	0.201016	0.125433
580	2.59236	-0.050552	0.111053	0.061912	1.90516	0.256956	0.207367
581	2.56214	-0.020296	0.168598	0.195015	2.17914	0.133043	0.072459
582	2.52324	-0.002587	0.169187	0.199742	2.2804	0.100324	0.049044
583	2.52701	-0.006053	0.161752	0.209687	2.27923	0.099989	0.047631
584	2.52376	-0.003258	0.164633	0.205114	2.28211	0.099616	0.047783
585	2.52703	-0.004897	0.154673	0.221306	2.28262	0.098067	0.044855
586	2.59362	-0.049549	0.110841	0.066958	1.90923	0.255398	0.203614
587	2.53591	-0.00902	0.171658	0.194227	2.25323	0.106922	0.055524
588	2.52174	-0.001399	0.166894	0.202383	2.28386	0.099352	0.047741
589	2.5216	-0.001088	0.170212	0.198912	2.28254	0.099782	0.048557
590	2.12254	-0.483121	-0.43705	1.67227	2.16261	0.400629	0.514845
591	2.60169	-0.051018	0.124466	0.142524	2.02388	0.210372	0.125268
592	2.52717	-0.0047	0.149035	0.227398	2.28242	0.098544	0.044571
593	2.60526	-0.050637	0.119038	0.110987	1.98848	0.221863	0.144334
594	2.52894	-0.007319	0.158452	0.216269	2.2789	0.099403	0.046396
595	2.52717	-0.005816	0.167916	0.200605	2.27435	0.101883	0.050371
596	2.52412	-0.003597	0.165215	0.204311	2.28125	0.099904	0.048138
597	2.52528	-0.004629	0.16388	0.206169	2.28032	0.100007	0.04804
598	2.52236	-0.001806	0.16956	0.199458	2.28163	0.10001	0.048747
599	2.52238	-0.00183	0.169526	0.199489	2.28161	0.100015	0.048749
600	2.52332	-0.002859	0.165183	0.204393	2.28245	0.099582	0.047815
601	2.52351	-0.003038	0.166203	0.203068	2.28159	0.099893	0.048251
602	2.52348	-0.001893	0.174109	0.195696	2.27768	0.100808	0.050137
603	2.52342	-0.002955	0.166407	0.202823	2.28161	0.099903	0.048284
604	2.53349	-0.007302	0.174464	0.194179	2.2572	0.105813	0.054808
605	2.60232	-0.051294	0.123572	0.139937	2.01989	0.212138	0.12708
606	2.53219	-0.007895	0.170692	0.196292	2.26229	0.104801	0.053485
607	2.52231	-0.001761	0.169589	0.199435	2.2817	0.099993	0.048732
608	2.5236	-0.003114	0.16653	0.202659	2.28126	0.100003	0.048401
609	2.52352	-0.002904	0.16845	0.200475	2.28033	0.100331	0.048965
610	2.56021	-0.019055	0.169958	0.19513	2.18504	0.130447	0.070931
611	2.52347	-0.001887	0.174117	0.195691	2.27769	0.100806	0.050135
612	2.60231	-0.050103	0.113003	0.080784	1.93779	0.242631	0.178067
613	2.52534	-0.004674	0.163579	0.206619	2.28043	0.099941	0.047934
614	2.54991	-0.013488	0.173526	0.193208	2.21547	0.118171	0.06372
615	2.52328	-0.002597	0.169379	0.199548	2.28023	0.100368	0.049112
616	2.52612	-0.004141	0.154938	0.220274	2.28335	0.098045	0.044956
617	2.52697	-0.006025	0.161828	0.209552	2.27923	0.100001	0.047657
618	2.54332	-0.011533	0.17068	0.191494	2.23537	0.111556	0.059336
619	2.60043	-0.04634	0.127555	0.124452	2.03003	0.200483	0.124924
620	2.54126	-0.010937	0.170587	0.192141	2.2408	0.110054	0.05814
621	2.60187	-0.051029	0.124248	0.141503	2.02277	0.210749	0.125804
622	2.52974	-0.005344	0.175325	0.194487	2.26495	0.103822	0.053162
623	2.55206	-0.069965	0.110379	0.066545	1.8747	0.273412	0.264829
624	2.55136	-0.014105	0.173755	0.193863	2.21112	0.119799	0.064674
625	2.52675	-0.004379	0.15151	0.224737	2.28296	0.09817	0.044585
626	2.60048	-0.046382	0.127488	0.124307	2.0297	0.200643	0.125068
627	2.52344	-0.002943	0.16703	0.202071	2.28124	0.100038	0.048496
628	2.52225	-0.00181	0.168477	0.200566	2.28233	0.099815	0.048417
629	2.52555	-0.004861	0.16359	0.206607	2.28011	0.100028	0.048011
630	2.52298	-0.002489	0.167976	0.201036	2.28144	0.100029	0.048595
631	2.55807	-0.017732	0.171389	0.195195	2.19144	0.127709	0.069308
632	2.5241	-0.003428	0.162525	0.20816	2.28281	0.099171	0.047081
633	2.5237	-0.003211	0.165083	0.204506	2.28195	0.099705	0.047926
634	2.52974	-0.008027	0.136454	0.237457	2.27763	0.102423	0.045873
635	2.52618	-0.005421	0.164222	0.205659	2.2787	0.100485	0.048513
636	2.60172	-0.050901	0.124479	0.141807	2.02366	0.210248	0.125435
637	2.53019	-0.00919	0.132279	0.239243	2.27588	0.104263	0.046788
638	2.60049	-0.046378	0.127482	0.124214	2.02965	0.20065	0.125098
639	2.53291	-0.029739	0.072263	0.244708	2.2447	0.141245	0.066568
640	2.5331	-0.026724	0.080825	0.245313	2.24946	0.13516	0.063148
641	2.52509	-0.004243	0.161409	0.209981	2.28212	0.099176	0.046918
642	2.52162	-0.001138	0.169846	0.199255	2.28268	0.099747	0.048479
643	2.52519	-0.004461	0.166726	0.202294	2.27861	0.100721	0.049122
644	2.5296	-0.00799	0.164806	0.204316	2.27233	0.102233	0.050093
645	2.12321	-0.485362	-0.437376	1.6754	2.16249	0.400884	0.514228
646	2.52465	-0.003902	0.167892	0.200973	2.27878	0.100723	0.049287
647	2.59777	-0.05014	0.111733	0.069743	1.91927	0.250549	0.193674
648	2.52345	-0.001873	0.174129	0.195685	2.27771	0.100799	0.050129
649	2.52234	-0.001681	0.170481	0.198596	2.28123	0.100108	0.048956
650	2.52774	-0.006383	0.16694	0.201677	2.27402	0.101939	0.050258
651	2.52335	-0.002889	0.165209	0.204357	2.28239	0.099601	0.047836
652	2.52711	-0.004637	0.150459	0.226126	2.28264	0.09828	0.04451
653	2.52253	-0.001443	0.172913	0.196588	2.27983	0.100367	0.049517
654	2.52321	-0.002683	0.168037	0.200947	2.28104	0.100134	0.048713
655	2.54505	-0.011258	0.175403	0.193345	2.22817	0.113864	0.060897
656	2.52401	-0.003501	0.1655	0.203938	2.28124	0.099932	0.048202
657	2.52491	-0.004258	0.163243	0.207113	2.28128	0.09967	0.047641
658	2.56029	-0.01911	0.170149	0.195455	2.18468	0.130642	0.070998
659	2.5278	-0.00525	0.147069	0.229655	2.2817	0.098913	0.044561
660	2.59716	-0.050051	0.111572	0.069197	1.91753	0.251377	0.195291
661	2.59544	-0.04975	0.111161	0.06816	1.91327	0.253456	0.199457
662	2.52529	-0.004572	0.162658	0.208028	2.28109	0.099637	0.047518
663	2.5242	-0.003675	0.165479	0.203956	2.28096	0.100005	0.04827
664	2.52988	-0.00702	0.143209	0.23502	2.27965	0.099704	0.04432
665	2.60173	-0.05091	0.124465	0.141802	2.02361	0.210278	0.125453
666	2.60234	-0.051304	0.123546	0.139874	2.01978	0.212191	0.12713
667	2.52965	-0.005305	0.175306	0.194506	2.26514	0.103777	0.053119
668	2.52313	-0.002675	0.166968	0.20217	2.28175	0.099901	0.048348
669	2.52271	-0.001591	0.172857	0.196617	2.27955	0.10044	0.04959
670	2.5241	-0.003509	0.16339	0.206874	2.28233	0.099412	0.047424
671	2.52391	-0.003373	0.164023	0.205961	2.28224	0.099515	0.047606
672	2.59933	-0.045511	0.128944	0.128041	2.03691	0.197272	0.121893
673	2.52725	-0.005864	0.167952	0.200548	2.27418	0.101927	0.050417
674	2.52787	-0.006642	0.16584	0.203136	2.27462	0.101721	0.049868
675	2.52266	-0.002162	0.168576	0.200422	2.28164	0.099995	0.048625
676	2.52267	-0.002164	0.168581	0.200417	2.28163	0.099997	0.048628
677	2.52316	-0.002641	0.167939	0.201061	2.28118	0.100093	0.048659
678	2.5231	-0.002647	0.166886	0.20227	2.28185	0.099871	0.048307
679	2.52507	-0.004386	0.162961	0.207547	2.28123	0.099646	0.047575
680	2.60228	-0.051345	0.123597	0.140407	2.02017	0.212134	0.126918
681	2.5993	-0.045491	0.128986	0.128193	2.03712	0.197183	0.121797
682	2.60331	-0.049734	0.113072	0.087401	1.94396	0.240792	0.173131
683	2.52338	-0.002898	0.166944	0.202177	2.28138	0.099998	0.048445
684	2.52296	-0.00252	0.166961	0.202193	2.28202	0.099831	0.048273
685	2.5234	-0.002463	0.170981	0.198058	2.27921	0.100607	0.049551
686	2.52272	-0.002209	0.16863	0.20036	2.28151	0.100028	0.048667
687	2.52682	-0.005555	0.16798	0.200595	2.27494	0.101731	0.050243
688	2.59376	-0.04866	0.11058	0.07027	1.91078	0.255056	0.202433
689	2.52344	-0.002951	0.164607	0.205162	2.2826	0.099487	0.047651
690	2.52285	-0.001666	0.173005	0.196499	2.27925	0.100504	0.049679
691	2.52382	-0.003138	0.168594	0.200294	2.27976	0.100482	0.049137
692	2.52239	-0.001834	0.169514	0.1995	2.28161	0.100015	0.048748
693	2.52163	-0.000943	0.171587	0.197698	2.2819	0.099918	0.048859
694	2.52397	-0.003416	0.163807	0.20627	2.28228	0.099479	0.047543
695	2.5233	-0.002843	0.165181	0.204396	2.28248	0.099575	0.047808
696	2.52233	-0.001805	0.169347	0.199669	2.28178	0.099971	0.048681
697	2.55256	-0.014848	0.171478	0.192292	2.2087	0.120543	0.065323
698	2.52299	-0.001785	0.172962	0.19652	2.27901	0.100566	0.04974
699	2.5235	-0.002711	0.169872	0.199051	2.27961	0.100527	0.049336
700	2.52253	-0.001958	0.169511	0.199489	2.28138	0.100074	0.048812
701	2.52344	-0.002964	0.164972	0.204668	2.2824	0.099577	0.047784
702	2.60425	-0.050013	0.113739	0.091139	1.95061	0.238071	0.168176
703	2.52292	-0.001722	0.172993	0.196503	2.27913	0.100534	0.04971
704	2.52751	-0.005041	0.152324	0.224675	2.28245	0.098041	0.044468
705	2.52163	-0.000965	0.171432	0.197829	2.28197	0.099906	0.048828
706	2.52385	-0.003345	0.164695	0.205026	2.28194	0.099667	0.04784
707	2.59464	-0.049628	0.111	0.067708	1.91145	0.254341	0.20131
708	2.52275	-0.002219	0.168731	0.200253	2.28143	0.100053	0.048704
709	2.52291	-0.00246	0.16734	0.201757	2.28189	0.099884	0.048371
710	2.52374	-0.003243	0.164639	0.205107	2.28213	0.099612	0.047779
711	2.52333	-0.002552	0.170025	0.198923	2.27982	0.100472	0.049297
712	2.52362	-0.003039	0.16332	0.206972	2.28303	0.099221	0.047232
713	2.52774	-0.006396	0.166896	0.201731	2.27403	0.101933	0.050245
714	2.59471	-0.049859	0.111096	0.066867	1.91131	0.254312	0.201358
715	2.52279	-0.00226	0.168718	0.200262	2.28136	0.100069	0.04872
716	2.52241	-0.001858	0.169501	0.199511	2.28158	0.100024	0.048756
717	2.52316	-0.002632	0.168035	0.200955	2.28114	0.100109	0.048686
718	2.52554	-0.004806	0.166052	0.203122	2.27847	0.100716	0.049017
719	2.52928	-0.007406	0.166923	0.20128	2.27112	0.102676	0.050911
720	2.52342	-0.002936	0.166816	0.202327	2.28139	0.099987	0.048418
721	2.52591	-0.003937	0.154836	0.220244	2.28353	0.098037	0.044955
722	2.52343	-0.001862	0.17409	0.195712	2.27778	0.100786	0.050111
723	2.56089	-0.019476	0.169213	0.194707	2.18312	0.131234	0.071452
724	2.55271	-0.014921	0.171375	0.192243	2.20832	0.120679	0.065414
725	2.52334	-0.002871	0.166682	0.202495	2.28159	0.099927	0.048341
726	2.60184	-0.050995	0.124301	0.141545	2.02296	0.210629	0.125726
727	2.55261	-0.014877	0.171397	0.192231	2.2086	0.120576	0.065351
728	2.52278	-0.001622	0.172981	0.196521	2.27937	0.100476	0.049645
729	2.60022	-0.046173	0.127823	0.125041	2.03135	0.199845	0.124347
730	2.52702	-0.004579	0.150805	0.225715	2.28273	0.098236	0.044523
731	2.60014	-0.050216	0.112346	0.073915	1.92752	0.246846	0.186435
732	2.52305	-0.002556	0.167827	0.201194	2.28141	0.10003	0.048579
733	2.60539	-0.050733	0.118617	0.110339	1.98635	0.222959	0.145442
734	2.52554	-0.004808	0.165986	0.203208	2.27852	0.100698	0.048991
735	2.52704	-0.004589	0.150746	0.225786	2.28271	0.098243	0.044521
736	2.52679	-0.004416	0.151618	0.224677	2.28294	0.098152	0.044577
737	2.60017	-0.046089	0.127906	0.124867	2.03167	0.19961	0.12424
738	2.52967	-0.007956	0.136575	0.237294	2.27771	0.102386	0.04588
739	2.52345	-0.002985	0.166228	0.203042	2.28167	0.099875	0.048235
740	2.52534	-0.00466	0.163413	0.206869	2.28055	0.099887	0.04786
741	2.60234	-0.047898	0.124886	0.118498	2.01664	0.206958	0.130972
742	2.60179	-0.050983	0.12436	0.141757	2.02324	0.21052	0.125598
743	2.52332	-0.002853	0.166587	0.202611	2.28168	0.099898	0.0483
744	2.52522	-0.004462	0.167019	0.201933	2.27836	0.100801	0.04924
745	2.52331	-0.002848	0.166582	0.202618	2.28169	0.099894	0.048296
746	2.52779	-0.0066	0.165675	0.203387	2.2749	0.101635	0.049762
747	2.52252	-0.002055	0.168309	0.200719	2.282	0.099894	0.048487
748	2.52254	-0.001966	0.169493	0.199506	2.28138	0.100075	0.048811
749	2.52244	-0.001883	0.169466	0.199543	2.28155	0.10003	0.048759
750	2.52582	-0.003961	0.15563	0.21914	2.28351	0.098074	0.045095
751	2.56078	-0.019408	0.169364	0.19482	2.18342	0.131116	0.071367
752	2.5235	-0.003015	0.164815	0.204876	2.2824	0.099561	0.047749
753	2.52268	-0.001508	0.173167	0.196393	2.27947	0.10044	0.049627
754	2.52332	-0.002857	0.165167	0.204413	2.28246	0.099578	0.047808
755	2.52346	-0.001879	0.174118	0.195691	2.27771	0.100801	0.05013
756	2.52158	-0.000931	0.171372	0.197884	2.28207	0.099881	0.048793
757	2.52296	-0.002473	0.167917	0.201102	2.2815	0.10001	0.048568
758	2.52978	-0.006874	0.143972	0.234458	2.27989	0.099468	0.044236
759	2.52351	-0.003025	0.164782	0.20492	2.2824	0.099557	0.047742
760	2.5349	-0.008398	0.172599	0.194328	2.25499	0.106467	0.055206
761	2.52709	-0.005733	0.168062	0.200453	2.27439	0.101874	0.050386
762	2.52777	-0.005234	0.147035	0.229642	2.28171	0.098927	0.044574
763	2.52779	-0.005239	0.14711	0.229611	2.28171	0.098904	0.04456
764	2.52357	-0.002845	0.169329	0.199569	2.27977	0.100486	0.04923
765	2.52288	-0.001751	0.172704	0.196719	2.27931	0.100506	0.049645
766	2.60334	-0.049745	0.11309	0.087459	1.94411	0.240724	0.173019
767	2.52358	-0.00198	0.174041	0.195735	2.27753	0.100851	0.050174
768	2.60353	-0.049799	0.113213	0.088134	1.94535	0.240212	0.172081
769	2.52381	-0.003134	0.168566	0.200324	2.27979	0.100474	0.049125
770	2.52292	-0.002481	0.167088	0.202047	2.28201	0.099841	0.048297
771	2.60342	-0.049759	0.113133	0.087786	1.94462	0.240525	0.172627
772	2.52273	-0.00166	0.172558	0.19684	2.27964	0.100433	0.049548
773	2.6029	-0.049562	0.112787	0.08644	1.94157	0.24187	0.174951
774	2.52415	-0.003628	0.165132	0.204421	2.28124	0.099897	0.04812
775	2.52282	-0.002376	0.167342	0.201762	2.28203	0.099847	0.048332
776	2.52271	-0.001662	0.172479	0.196901	2.27971	0.100421	0.049526
777	2.60348	-0.049803	0.113197	0.087837	1.94501	0.240321	0.172343
778	2.52498	-0.004306	0.162986	0.207505	2.28133	0.09962	0.047556
779	2.52397	-0.003406	0.163714	0.206404	2.28234	0.099452	0.047505
780	2.52324	-0.002711	0.16791	0.201085	2.28108	0.100121	0.048684
781	2.60356	-0.04982	0.113244	0.088155	1.94553	0.240114	0.171949
782	2.52237	-0.001703	0.170468	0.198605	2.28119	0.100117	0.048964
783	2.58986	-0.04763	0.109977	0.070128	1.9046	0.258266	0.209799
784	2.52325	-0.002725	0.167955	0.201034	2.28102	0.100137	0.048706
785	2.523	-0.002528	0.167641	0.201406	2.28159	0.099978	0.048503
786	2.55271	-0.014621	0.174999	0.195428	2.20657	0.121603	0.065599
787	2.5236	-0.002019	0.173936	0.195803	2.27753	0.100859	0.050169
788	2.55397	-0.015343	0.174054	0.195305	2.20315	0.122938	0.06643
790	2.55163	-0.014017	0.175663	0.195399	2.20954	0.120456	0.064899
791	2.55983	-0.018818	0.170346	0.195314	2.18612	0.129998	0.070641
792	2.527	-0.004558	0.150854	0.225638	2.28275	0.098232	0.04453
793	2.52405	-0.003533	0.165536	0.203888	2.28116	0.099955	0.048229
794	2.52405	-0.003534	0.165553	0.203866	2.28115	0.09996	0.048236
795	2.52381	-0.003138	0.168544	0.200348	2.2798	0.100471	0.049119
796	2.52404	-0.003528	0.165727	0.20364	2.28105	0.1	0.048298
797	2.52357	-0.001987	0.173977	0.195778	2.27758	0.100845	0.050159
798	2.5241	-0.003428	0.168067	0.200833	2.2796	0.100514	0.049103
799	2.56029	-0.019107	0.170192	0.195505	2.18468	0.130648	0.070994
800	2.52528	-0.004466	0.161798	0.209382	2.28165	0.099359	0.047138
801	2.52986	-0.006987	0.143429	0.234884	2.27971	0.099632	0.044289
802	2.52338	-0.002727	0.168999	0.199917	2.28026	0.100357	0.049057
803	2.52295	-0.002528	0.166463	0.20279	2.28229	0.099728	0.04811
804	2.554	-0.015358	0.174025	0.195293	2.20309	0.122962	0.066446
805	2.5655	-0.022533	0.165745	0.194072	2.16877	0.137686	0.075266
806	2.59286	-0.04704	0.110091	0.074127	1.91088	0.255655	0.203038
807	2.52535	-0.004605	0.162435	0.208381	2.28115	0.099588	0.047439
808	2.52849	-0.005701	0.150401	0.22779	2.28172	0.098147	0.044168
809	2.59017	-0.047614	0.109996	0.07037	1.90514	0.25802	0.209169
810	2.52321	-0.00277	0.165567	0.203896	2.28239	0.099633	0.047911
811	2.5234	-0.002661	0.16968	0.199243	2.27987	0.100461	0.049245
812	2.52279	-0.002353	0.167405	0.201692	2.28204	0.099849	0.048341
813	2.52271	-0.001582	0.172912	0.196576	2.27952	0.100443	0.049601
814	2.52295	-0.002482	0.167593	0.201464	2.2817	0.099947	0.048466
815	2.55387	-0.015263	0.174386	0.195533	2.20332	0.122883	0.066366
816	2.52488	-0.00424	0.163346	0.206957	2.28125	0.099691	0.047675
817	2.52663	-0.00439	0.153236	0.222786	2.28308	0.098036	0.044686
818	2.52297	-0.002506	0.167555	0.201505	2.28168	0.09995	0.048464
819	2.56074	-0.019381	0.169425	0.194865	2.18354	0.13107	0.071333
820	2.5597	-0.018734	0.170415	0.195289	2.18654	0.129815	0.070537
821	2.52359	-0.003092	0.166798	0.202335	2.28113	0.100055	0.048485
822	2.52305	-0.00181	0.17303	0.196467	2.27889	0.10059	0.049775
823	2.52954	-0.007475	0.167341	0.200651	2.27027	0.102902	0.051191
824	2.52286	-0.001712	0.172817	0.196636	2.2793	0.100502	0.049654
825	2.5469	-0.011467	0.178348	0.195074	2.22202	0.115819	0.062038
826	2.5241	-0.003574	0.165868	0.203455	2.28089	0.100056	0.048371
827	2.52775	-0.006399	0.16691	0.201712	2.27401	0.10194	0.050253
828	2.52222	-0.001643	0.169944	0.199103	2.28168	0.099999	0.048776
829	2.52402	-0.003509	0.165498	0.20394	2.28123	0.099935	0.048205
830	2.52295	-0.002486	0.167578	0.201481	2.2817	0.099946	0.048463
831	2.5253	-0.004482	0.161751	0.20946	2.28165	0.099352	0.047124
832	2.60194	-0.049389	0.124861	0.132937	2.0217	0.208253	0.127214
833	2.52492	-0.004248	0.163039	0.207421	2.2814	0.099611	0.047556
834	2.55615	-0.016584	0.172903	0.195516	2.19688	0.125479	0.067934
835	2.52777	-0.006418	0.16688	0.201746	2.27399	0.101942	0.05025
836	2.55757	-0.017426	0.172009	0.195538	2.19276	0.127189	0.068951
837	2.52551	-0.003788	0.156321	0.218006	2.28365	0.098115	0.04524
838	2.52298	-0.002513	0.167555	0.201505	2.28166	0.099953	0.048468
839	2.52347	-0.002711	0.169748	0.19917	2.27971	0.100502	0.049295
840	2.52263	-0.001869	0.170846	0.198245	2.28058	0.100265	0.049169
841	2.52339	-0.002736	0.168988	0.199928	2.28025	0.100359	0.049058
842	2.52204	-0.001547	0.169391	0.199654	2.28222	0.099859	0.04856
843	2.59999	-0.050193	0.112292	0.073718	1.92699	0.247098	0.186892
844	2.55401	-0.015359	0.174069	0.195336	2.20305	0.122982	0.066452
845	2.52442	-0.003477	0.169644	0.199175	2.27816	0.100902	0.04969
846	2.52526	-0.004505	0.166895	0.202081	2.27838	0.10079	0.049212
847	2.5254	-0.004706	0.165791	0.203476	2.27887	0.100589	0.048862
848	2.52494	-0.004241	0.16272	0.207909	2.28156	0.099522	0.047428
849	2.52705	-0.004599	0.150696	0.225849	2.2827	0.098249	0.044518
850	2.58977	-0.047601	0.109965	0.070147	1.90448	0.25833	0.209954
851	2.52365	-0.003007	0.168545	0.200361	2.28006	0.100404	0.049051
852	2.52355	-0.001971	0.173987	0.195772	2.2776	0.100837	0.050152
853	2.56086	-0.019453	0.169236	0.194707	2.18323	0.131185	0.071423
854	2.52291	-0.002471	0.167096	0.202038	2.28202	0.099838	0.048295
855	2.60252	-0.049321	0.112493	0.086056	1.93961	0.242862	0.176466
856	2.52302	-0.001801	0.172963	0.196518	2.27897	0.100575	0.04975
857	2.52326	-0.002616	0.169132	0.199795	2.28038	0.100328	0.049041
858	2.52686	-0.005937	0.161912	0.209395	2.27933	0.099989	0.047665
859	2.60312	-0.049515	0.112822	0.087745	1.94292	0.241465	0.173874
860	2.5274	-0.004999	0.15287	0.223934	2.28251	0.098025	0.044538
861	2.56461	-0.021973	0.166834	0.19493	2.17134	0.136608	0.074522
862	2.52436	-0.00381	0.165693	0.203667	2.28059	0.100122	0.048411
864	2.52951	-0.007461	0.16731	0.200703	2.27036	0.102878	0.051164
865	2.60387	-0.046823	0.111379	0.102234	1.94965	0.242791	0.167869
866	2.52871	-0.006917	0.138942	0.234964	2.27899	0.101583	0.045754
867	2.52279	-0.002102	0.17014	0.198866	2.28064	0.10026	0.049084
868	2.52338	-0.002731	0.168991	0.199926	2.28026	0.100357	0.049056
869	2.60356	-0.049841	0.113266	0.088033	1.94555	0.240075	0.171948
870	2.55937	-0.018527	0.170754	0.195441	2.18748	0.129424	0.070285
872	2.52947	-0.007422	0.167374	0.200638	2.2704	0.102872	0.05117
873	2.52346	-0.002703	0.169712	0.199206	2.27976	0.10049	0.049279
874	2.52404	-0.003376	0.162651	0.207967	2.28283	0.099184	0.04711
875	2.52641	-0.004622	0.156383	0.218439	2.28281	0.098215	0.045273
876	2.52587	-0.003919	0.154976	0.220036	2.28355	0.098041	0.044979
877	2.54418	-0.009331	0.182798	0.195464	2.22818	0.113233	0.060423
879	2.53317	-0.027003	0.080172	0.245389	2.24904	0.135631	0.063362
880	2.52581	-0.005012	0.166253	0.202838	2.27788	0.100886	0.049203
881	2.52578	-0.005027	0.165773	0.203474	2.27825	0.100753	0.049007
882	2.52528	-0.004609	0.165734	0.203559	2.2791	0.100523	0.048793
883	2.59953	-0.045691	0.128686	0.127622	2.0357	0.197893	0.1224
884	2.52935	-0.007374	0.167272	0.200808	2.27071	0.102792	0.051079
885	2.52382	-0.003225	0.167782	0.201174	2.28021	0.100344	0.048898
887	2.55026	-0.013675	0.173181	0.193044	2.21464	0.118455	0.063918
888	2.55075	-0.013851	0.173556	0.19349	2.21301	0.119079	0.064265
889	2.52294	-0.002475	0.167582	0.201478	2.28171	0.099941	0.048459
890	2.52388	-0.003197	0.168555	0.200328	2.27967	0.100504	0.049154
891	2.55494	-0.01588	0.173608	0.195447	2.20038	0.124052	0.067085
892	2.52398	-0.00341	0.163594	0.206577	2.28239	0.099424	0.047463
893	2.52776	-0.00642	0.166791	0.201865	2.27409	0.101912	0.050208
894	2.52188	-0.001076	0.172049	0.197302	2.2813	0.100049	0.049061
895	2.52341	-0.002942	0.165107	0.204488	2.28236	0.099599	0.047823
896	2.5236	-0.003118	0.166355	0.202874	2.28137	0.099964	0.04834
897	2.52401	-0.003343	0.168227	0.200667	2.27964	0.100506	0.049116
898	2.60169	-0.050875	0.124535	0.14192	2.02389	0.21013	0.125334
899	2.52321	-0.002548	0.169372	0.19956	2.28034	0.100341	0.049083
900	2.52895	-0.007392	0.16584	0.202892	2.27265	0.102231	0.050309
901	2.52331	-0.002655	0.169113	0.19981	2.28032	0.100344	0.049056
902	2.52328	-0.002629	0.169158	0.199766	2.28034	0.10034	0.049057
903	2.52302	-0.002582	0.166827	0.202347	2.28199	0.09983	0.048257
904	2.52506	-0.004353	0.166771	0.20225	2.27879	0.100675	0.049086
905	2.52527	-0.004466	0.161813	0.209358	2.28164	0.099363	0.047143
906	2.60565	-0.050731	0.116325	0.102912	1.97175	0.229366	0.153969
907	2.58995	-0.0476	0.109977	0.070262	1.90478	0.258193	0.209605
908	2.52379	-0.003291	0.16475	0.204953	2.282	0.099658	0.047838
909	2.5205	-2.6e-05	0.171254	0.198082	2.28384	0.099455	0.048265
910	2.52561	-0.004874	0.165873	0.203353	2.27848	0.100701	0.048976
911	2.12478	-0.501615	-0.438706	1.77082	2.15895	0.400191	0.513598
912	2.52559	-0.004856	0.165901	0.203317	2.27849	0.100699	0.048979
913	2.52506	-0.004355	0.16674	0.202288	2.27881	0.100668	0.049075
914	2.52385	-0.003177	0.168508	0.200382	2.27975	0.100483	0.049127
915	2.52588	-0.003428	0.174443	0.195328	2.27308	0.101911	0.05129
916	2.52542	-0.004734	0.165628	0.203692	2.27894	0.100557	0.048808
917	2.52551	-0.004701	0.161915	0.209222	2.28126	0.09948	0.047259
918	2.54037	-0.01053	0.17123	0.192531	2.24263	0.109587	0.057777
919	2.52545	-0.004748	0.163117	0.207326	2.28057	0.099841	0.04777
920	2.52291	-0.002473	0.167109	0.202023	2.28201	0.099841	0.0483
921	2.52778	-0.005233	0.147148	0.229578	2.28172	0.098895	0.044557
922	2.52415	-0.001848	0.17619	0.194435	2.27565	0.101094	0.050689
923	2.52677	-0.005883	0.164979	0.204514	2.27719	0.100971	0.049064
924	2.52952	-0.007461	0.167339	0.200662	2.27032	0.10289	0.05118
925	2.55052	-0.014301	0.167687	0.188312	2.21732	0.11692	0.063344
926	2.52911	-0.007179	0.167489	0.20062	2.27101	0.102723	0.051056
927	2.09597	-0.406252	-0.419023	1.67391	2.16184	0.384486	0.540704
928	2.52514	-0.004496	0.163842	0.206224	2.28057	0.099937	0.047972
929	2.52383	-0.003077	0.169175	0.199696	2.27942	0.100577	0.049304
930	2.52493	-0.004259	0.166608	0.202462	2.2791	0.100582	0.048975
931	2.52327	-0.002605	0.169258	0.199668	2.28031	0.100347	0.049077
932	2.5226	-0.001506	0.17285	0.196631	2.27974	0.100392	0.049537
933	2.52483	-0.003687	0.17023	0.198581	2.27712	0.10116	0.05002
934	2.52269	-0.001934	0.170735	0.198338	2.28053	0.100279	0.049172
935	2.5233	-0.002616	0.169421	0.199503	2.28016	0.100386	0.049136
936	2.52261	-0.001464	0.173099	0.196447	2.27963	0.100406	0.049581
937	2.52406	-0.003399	0.162659	0.207957	2.2828	0.099193	0.04712
938	2.53313	-0.026959	0.080221	0.24533	2.2491	0.135589	0.063365
939	2.52384	-0.003155	0.168605	0.20028	2.27972	0.100494	0.04915
940	2.52656	-0.005296	0.168399	0.200171	2.27513	0.101688	0.050269
941	2.5268	-0.004427	0.151571	0.22474	2.28293	0.098156	0.044573
942	2.52265	-0.002199	0.167859	0.201196	2.28203	0.099872	0.048414
943	2.53001	-0.007137	0.142942	0.235363	2.27951	0.099772	0.044311
944	2.5254	-0.004587	0.167193	0.201706	2.27795	0.100917	0.049373
945	2.57121	-0.054202	0.110076	0.058434	1.88076	0.269351	0.242383
946	2.52358	-0.001999	0.173955	0.195792	2.27756	0.100849	0.050162
947	2.52705	-0.006076	0.16539	0.203895	2.2764	0.101217	0.04935
948	2.52222	-0.001695	0.169439	0.199591	2.28192	0.099936	0.048652
949	2.52273	-0.001632	0.172712	0.196724	2.27958	0.100441	0.049575
950	2.52317	-0.002733	0.165992	0.203358	2.28222	0.099712	0.048041
951	2.52333	-0.002616	0.169585	0.199341	2.28003	0.100419	0.049189
952	2.52722	-0.006215	0.165282	0.204031	2.2762	0.101263	0.049369
953	2.56718	-0.023822	0.164897	0.194819	2.16299	0.140574	0.076788
954	2.52327	-0.00251	0.16998	0.19897	2.27994	0.100441	0.049259
955	2.60409	-0.049913	0.113548	0.090751	1.94932	0.238695	0.169091
956	2.54057	-0.010594	0.171213	0.19246	2.24213	0.109717	0.057883
957	2.52405	-0.003539	0.165526	0.203902	2.28116	0.099956	0.048228
958	2.52253	-0.001526	0.172431	0.196952	2.28005	0.10034	0.049431
959	2.52354	-0.001972	0.173968	0.195786	2.27762	0.100834	0.050147
960	2.52266	-0.001634	0.172415	0.196954	2.27982	0.100396	0.049491
961	2.52455	-0.003778	0.168235	0.200605	2.27875	0.10074	0.049348
962	2.52887	-0.007003	0.167606	0.200554	2.27139	0.10263	0.050993
963	2.52422	-0.003687	0.165599	0.203796	2.28086	0.100041	0.048321
964	2.55994	-0.018883	0.170139	0.195133	2.18587	0.130086	0.070719
965	2.52779	-0.005241	0.147065	0.229639	2.28171	0.098917	0.044566
966	2.52338	-0.002921	0.165214	0.204348	2.28234	0.099615	0.047852
967	2.55255	-0.01484	0.171526	0.192335	2.20871	0.120545	0.06532
968	2.60202	-0.051098	0.124039	0.140914	2.02184	0.211164	0.126223
969	2.52401	-0.003504	0.165493	0.203946	2.28124	0.099932	0.048201
970	2.52371	-0.003213	0.164628	0.205122	2.28218	0.099597	0.047763
971	2.5233	-0.002641	0.169192	0.19973	2.28029	0.100352	0.049074
973	2.52405	-0.00353	0.165709	0.203664	2.28106	0.099997	0.048292
974	2.599	-0.048325	0.111209	0.079658	1.92568	0.248916	0.188246
975	2.52532	-0.004606	0.162774	0.20785	2.28098	0.099683	0.047578
976	2.52772	-0.006364	0.166973	0.201639	2.27403	0.101937	0.050262
977	2.52578	-0.00385	0.155043	0.219887	2.28362	0.098041	0.044995
978	2.52321	-0.002566	0.169214	0.199717	2.28042	0.100319	0.049042
979	2.56073	-0.019375	0.169396	0.194818	2.18358	0.131045	0.071325
980	2.52296	-0.002092	0.171128	0.197971	2.27989	0.100431	0.049381
981	2.52442	-0.003486	0.16962	0.199198	2.27816	0.100902	0.049687
982	2.52539	-0.004657	0.166375	0.202717	2.2785	0.100728	0.049078
983	2.52521	-0.004561	0.163916	0.206114	2.28042	0.099987	0.048028
984	2.52294	-0.002473	0.167641	0.201411	2.28168	0.099953	0.048477
985	2.52464	-0.003751	0.161034	0.210511	2.2829	0.098923	0.046642
986	2.52343	-0.002686	0.169688	0.199232	2.27981	0.100476	0.049262
987	2.52407	-0.003409	0.162595	0.208053	2.28281	0.099182	0.0471
988	2.52313	-0.002593	0.168209	0.200769	2.28109	0.100127	0.048724
989	2.52662	-0.003827	0.174643	0.195152	2.27157	0.102264	0.051653
990	2.5526	-0.014867	0.171468	0.192296	2.20859	0.120586	0.06535
991	2.52877	-0.006889	0.167846	0.2003	2.2714	0.102632	0.051037
992	2.08828	-0.369453	-0.411999	1.57786	2.16508	0.3813	0.547141
993	2.52314	-0.002506	0.169188	0.19975	2.28056	0.100283	0.049001
994	2.52406	-0.003384	0.162511	0.208179	2.28288	0.099153	0.047062
995	2.55263	-0.014893	0.171283	0.192126	2.2086	0.12056	0.065353
996	2.52534	-0.004681	0.163767	0.206337	2.28031	0.099998	0.048014
997	2.52324	-0.002565	0.169429	0.199501	2.28026	0.100361	0.049111
998	2.52593	-0.005163	0.162841	0.207783	2.28006	0.09994	0.047806
999	2.52948	-0.007436	0.167355	0.200656	2.27038	0.102875	0.05117
1000	2.52359	-0.003085	0.166808	0.202324	2.28114	0.100054	0.048486
1001	2.52735	-0.004978	0.153112	0.223592	2.28254	0.098022	0.044573
1002	2.52763	-0.006495	0.165585	0.20354	2.27525	0.101537	0.049661
1003	2.52354	-0.002783	0.169602	0.199304	2.27968	0.10051	0.049287
1004	2.52934	-0.007376	0.167225	0.200871	2.27077	0.102774	0.051055
1005	2.56435	-0.021456	0.164571	0.190247	2.17386	0.134713	0.074108
1006	2.52264	-0.002192	0.167835	0.201223	2.28205	0.099864	0.048403
1007	2.52331	-0.002662	0.169104	0.199817	2.28031	0.100345	0.049057
1008	2.52727	-0.005075	0.154398	0.221876	2.28245	0.09806	0.044786
1009	2.52298	-0.002507	0.16757	0.201488	2.28167	0.099954	0.04847
1010	2.59021	-0.047616	0.11	0.070385	1.9052	0.257993	0.209102
1011	2.527	-0.004558	0.150854	0.225638	2.28275	0.098232	0.04453
1012	2.52384	-0.003161	0.168538	0.200351	2.27976	0.100482	0.049129
1013	2.59507	-0.049704	0.111089	0.0679	1.9124	0.253875	0.200334
1014	2.08141	-0.332861	-0.404305	1.48937	2.1683	0.377605	0.552699
1015	2.52528	-0.004609	0.165694	0.203612	2.27913	0.100512	0.048777
1016	2.54074	-0.010634	0.17126	0.192408	2.24167	0.10984	0.057985
1017	2.55269	-0.014911	0.171381	0.192242	2.20838	0.120657	0.0654
1018	2.52354	-0.002016	0.173758	0.195926	2.27772	0.100828	0.050115
1019	2.55981	-0.018797	0.170147	0.195029	2.18632	0.129879	0.070612
1020	2.52351	-0.003026	0.164762	0.204947	2.2824	0.099553	0.047736
1021	2.59242	-0.050726	0.111129	0.061215	1.90501	0.256966	0.207415
1022	2.6022	-0.0513	0.123721	0.140709	2.0207	0.211882	0.12668
1023	2.52362	-0.00314	0.165361	0.204142	2.28191	0.099741	0.047996
1024	2.6034	-0.049234	0.123028	0.119363	2.00914	0.211775	0.13399
1025	2.52731	-0.006091	0.166838	0.201891	2.27488	0.101711	0.050038
1026	2.52338	-0.002922	0.16522	0.20434	2.28233	0.099617	0.047854
1027	2.52301	-0.001719	0.173334	0.196252	2.27883	0.100585	0.049805
1028	2.52493	-0.004249	0.162839	0.207727	2.28149	0.099557	0.047478
1029	2.52509	-0.004364	0.162515	0.208236	2.28148	0.099515	0.047389
1030	2.52569	-0.004965	0.165574	0.203748	2.27854	0.100661	0.048893
1031	2.10724	-0.453253	-0.428121	1.78993	2.15834	0.389183	0.530752
1032	2.52338	-0.00292	0.165201	0.204366	2.28235	0.099612	0.047847
1033	2.52411	-0.003586	0.165774	0.203576	2.28092	0.100038	0.048341
1034	2.52624	-0.005468	0.16411	0.205826	2.27869	0.100474	0.048484
1035	2.52343	-0.00296	0.164995	0.204637	2.28239	0.09958	0.047791
1036	2.52349	-0.002695	0.169939	0.198988	2.27959	0.100531	0.049349
1037	2.52522	-0.004545	0.165992	0.203223	2.27902	0.100563	0.048868
1038	2.52604	-0.003538	0.174391	0.195347	2.27281	0.101983	0.051353
1039	2.52071	-0.000297	0.170362	0.198861	2.28387	0.099456	0.04818
1040	2.52222	-0.001704	0.169401	0.199627	2.28193	0.099933	0.048645
1041	2.55985	-0.018828	0.170192	0.195128	2.18614	0.129969	0.070651
1042	2.52535	-0.004584	0.162208	0.20874	2.28129	0.099516	0.04734
1043	2.52486	-0.004022	0.16829	0.200514	2.27819	0.100889	0.0495
1044	2.52456	-0.003688	0.161105	0.210389	2.28296	0.09892	0.04665
1045	2.52343	-0.002594	0.170326	0.198636	2.27948	0.100553	0.049417
1046	2.52347	-0.002873	0.168406	0.200525	2.28042	0.100306	0.048934
1047	2.52061	-0.00023	0.170007	0.199205	2.28417	0.09938	0.048053
1048	2.1053	-0.44545	-0.426641	1.77023	2.15891	0.388417	0.532482
1049	2.53636	-0.010874	0.165743	0.197666	2.25675	0.105999	0.053899
1050	2.60076	-0.046529	0.12714	0.122777	2.02779	0.201402	0.125987
1051	2.55398	-0.015348	0.174025	0.195283	2.20315	0.122938	0.066432
1052	2.52779	-0.00644	0.166843	0.20179	2.27398	0.101944	0.050245
1053	2.52348	-0.002688	0.16996	0.198969	2.27959	0.100531	0.049351
1054	2.52352	-0.003036	0.164717	0.205007	2.28241	0.099546	0.047723
1055	2.52491	-0.004214	0.166944	0.202052	2.27892	0.100648	0.049084
1056	2.52553	-0.004853	0.163957	0.206057	2.2799	0.100131	0.048162
1057	2.52488	-0.004256	0.165927	0.203331	2.27962	0.100398	0.048706
1058	2.52381	-0.003264	0.16378	0.206309	2.28252	0.099413	0.047477
1059	2.52516	-0.00447	0.166357	0.202758	2.27889	0.100624	0.048979
1060	2.52327	-0.002623	0.169166	0.199759	2.28034	0.100338	0.049056
1061	2.59937	-0.045583	0.128892	0.128309	2.03674	0.197445	0.121934
1062	2.5255	-0.004828	0.16395	0.206066	2.27995	0.100118	0.048149
1063	2.52492	-0.004248	0.163018	0.207453	2.28141	0.099605	0.047548
1064	2.52315	-0.00269	0.166908	0.20224	2.28176	0.099895	0.048334
1065	2.52381	-0.002832	0.170664	0.198297	2.27867	0.100752	0.049664
1066	2.52496	-0.004301	0.166375	0.202751	2.2792	0.100542	0.048904
1067	2.52335	-0.002631	0.169615	0.19931	2.27998	0.100432	0.049207
1068	2.60198	-0.051095	0.12408	0.141102	2.02205	0.21109	0.126121
1069	2.5258	-0.004886	0.167344	0.201482	2.27717	0.10113	0.049593
1071	2.53037	-0.008514	0.164633	0.204343	2.27102	0.10255	0.050325
1072	2.52729	-0.006259	0.165384	0.203877	2.276	0.101323	0.04944
1073	2.52637	-0.004204	0.153583	0.22215	2.28326	0.098033	0.044754
1074	2.52321	-0.00255	0.169305	0.199628	2.28038	0.100329	0.049062
1075	2.52354	-0.00305	0.164666	0.205077	2.28242	0.09954	0.047711
1076	2.52011	0.000262	0.170632	0.198674	2.28468	0.09926	0.047958
1077	2.52519	-0.004547	0.163892	0.20615	2.28045	0.099974	0.048013
1078	2.55259	-0.014839	0.171813	0.192626	2.20842	0.120685	0.065374
1079	2.59944	-0.045619	0.128806	0.127923	2.03628	0.19762	0.122146
1080	2.52357	-0.001971	0.174067	0.195718	2.27753	0.100849	0.050175
1081	2.52317	-0.002662	0.167857	0.201149	2.2812	0.100086	0.048642
1082	2.52344	-0.001952	0.173743	0.195942	2.27789	0.100787	0.05007
1083	2.5247	-0.004105	0.165817	0.203485	2.27998	0.100295	0.048593
1084	2.51951	0.000742	0.169164	0.200155	2.2861	0.098906	0.047367
1085	2.5262	-0.005335	0.161875	0.20937	2.28031	0.099721	0.047448
1086	2.52012	0.00026	0.17066	0.198648	2.28466	0.099264	0.047966
1087	2.60194	-0.051087	0.124137	0.141334	2.02233	0.210987	0.125988
1088	2.60176	-0.05096	0.124411	0.14186	2.02345	0.210412	0.125506
1089	2.52528	-0.004608	0.16571	0.203591	2.27912	0.100516	0.048783
1090	2.52341	-0.002474	0.170976	0.198062	2.27919	0.100612	0.049556
1091	2.52734	-0.004977	0.153162	0.223526	2.28254	0.098022	0.04458
1092	2.52362	-0.003042	0.163313	0.206983	2.28303	0.099221	0.04723
1093	2.54049	-0.010635	0.170924	0.192463	2.24253	0.109605	0.057781
1094	2.52684	-0.004446	0.15132	0.225021	2.28289	0.098185	0.044564
1095	2.52314	-0.002686	0.166952	0.202188	2.28174	0.099903	0.048347
1096	2.59606	-0.049876	0.111307	0.068425	1.91471	0.252741	0.19801
1097	2.58988	-0.047635	0.10998	0.070128	1.90463	0.258249	0.209756
1098	2.52507	-0.004428	0.163728	0.206391	2.28075	0.099876	0.047899
1100	2.52513	-0.004391	0.162406	0.208409	2.28149	0.099495	0.047355
1101	2.10063	-0.42657	-0.422918	1.72607	2.16021	0.386365	0.536657
1102	2.53083	-0.007562	0.144199	0.235956	2.27934	0.099223	0.04379
1103	2.60204	-0.051187	0.123968	0.141165	2.0217	0.21136	0.126246
1104	2.52737	-0.004989	0.153015	0.223732	2.28253	0.098023	0.044558
1105	2.5227	-0.002258	0.16767	0.201401	2.28204	0.099861	0.048382
1106	2.55997	-0.018902	0.170064	0.195062	2.1858	0.130108	0.070742
1107	2.52482	-0.003978	0.168382	0.200418	2.2782	0.100887	0.049511
1108	2.52523	-0.004575	0.163754	0.206355	2.28049	0.099947	0.047967
1109	2.52918	-0.007262	0.167301	0.20083	2.27102	0.102714	0.051015
1110	2.52566	-0.004899	0.16613	0.20301	2.27822	0.100788	0.049095
1111	2.52311	-0.002654	0.166898	0.202255	2.28183	0.099877	0.048314
1112	2.52302	-0.002526	0.167843	0.201179	2.28146	0.100019	0.04857
1113	2.52304	-0.00181	0.173007	0.196485	2.27891	0.100587	0.049768
1114	2.52407	-0.003556	0.165565	0.203849	2.28111	0.099973	0.04825
1115	2.60263	-0.048097	0.124449	0.117032	2.01421	0.208017	0.13215
1116	2.52454	-0.003961	0.165805	0.20351	2.28024	0.100223	0.048522
1117	2.52391	-0.003396	0.164758	0.204937	2.28183	0.099704	0.047884
1118	2.52408	-0.003567	0.165574	0.203837	2.28108	0.09998	0.048258
1119	2.52295	-0.001753	0.172952	0.196531	2.27909	0.100546	0.049717
1120	2.52371	-0.003202	0.166585	0.202583	2.28107	0.100056	0.048461
1122	2.52429	-0.003747	0.165633	0.203749	2.28073	0.100077	0.04836
1123	2.52293	-0.002495	0.167068	0.202069	2.282	0.099842	0.048297
1124	2.54634	-0.011854	0.174834	0.193258	2.22491	0.114931	0.061614
1125	2.19444	-0.045459	-0.256149	0.554927	2.21082	0.324198	0.420637
1126	2.52474	-0.004142	0.165823	0.203475	2.2799	0.100315	0.048612
1127	2.52671	-0.004344	0.151305	0.224896	2.28297	0.098201	0.044594
1128	2.52537	-0.004713	0.163912	0.206122	2.28017	0.100054	0.048087
1130	2.5235	-0.003004	0.164526	0.205269	2.28255	0.099489	0.047643
1131	2.52304	-0.00257	0.167369	0.201712	2.28168	0.09994	0.048433
1132	2.52323	-0.002785	0.16626	0.203018	2.28198	0.099795	0.048156
1133	2.52413	-0.003497	0.162957	0.207515	2.28254	0.0993	0.047261
1134	2.55995	-0.018893	0.170192	0.195216	2.18579	0.130129	0.070732
1135	2.52278	-0.001639	0.17289	0.196588	2.27941	0.100472	0.049629
1136	2.52524	-0.004557	0.166008	0.203201	2.27899	0.100574	0.04888
1137	2.52535	-0.004684	0.163694	0.206446	2.28035	0.099979	0.047985
1138	2.52722	-0.005858	0.167873	0.200645	2.27428	0.101898	0.050378
1139	2.52613	-0.005331	0.162621	0.208149	2.27991	0.099947	0.047772
1140	2.52348	-0.003006	0.164876	0.204795	2.28238	0.099571	0.047767
1141	2.60408	-0.048941	0.122024	0.10388	1.99783	0.214341	0.140899
1142	2.52774	-0.006564	0.165704	0.203352	2.27496	0.101622	0.049757
1143	2.52532	-0.004536	0.167049	0.201888	2.27818	0.100849	0.049289
1144	2.52276	-0.002281	0.168066	0.200958	2.28175	0.099951	0.048522
1145	2.52333	-0.002856	0.16692	0.202211	2.28147	0.099973	0.048416
1146	2.5226	-0.001579	0.172443	0.196937	2.27992	0.10037	0.049466
1147	2.52434	-0.003752	0.163687	0.206444	2.28183	0.099582	0.047624
1148	2.52338	-0.002691	0.169301	0.199615	2.2801	0.100401	0.049137
1149	2.52879	-0.00696	0.167596	0.200588	2.27153	0.102593	0.050958
1150	2.52803	-0.006735	0.165999	0.202881	2.27421	0.101839	0.05
1151	2.52345	-0.002972	0.164842	0.204841	2.28245	0.09955	0.047742
1152	2.52493	-0.00427	0.163196	0.207184	2.28129	0.099662	0.047626
1153	2.59509	-0.04971	0.111093	0.067897	1.91244	0.253855	0.200294
1154	2.52315	-0.00269	0.166971	0.202165	2.28172	0.099909	0.048356
1155	2.52222	-0.001231	0.172747	0.196734	2.28044	0.100228	0.049343
1156	2.52338	-0.002694	0.169298	0.199617	2.2801	0.100401	0.049138
1157	2.07858	-0.318836	-0.400245	1.46547	2.16907	0.375238	0.555109
1158	2.52515	-0.004412	0.166907	0.202076	2.27856	0.100743	0.049169
1159	2.52472	-0.003809	0.160866	0.210789	2.28288	0.098901	0.046597
1160	2.52611	-0.003575	0.174419	0.195325	2.27266	0.102017	0.051389
1161	2.52275	-0.002226	0.16865	0.200338	2.28147	0.10004	0.048681
1162	2.52488	-0.004259	0.165846	0.203437	2.27967	0.100378	0.048675
1163	2.52238	-0.001903	0.168676	0.200345	2.28204	0.099895	0.048526
1164	2.52261	-0.001539	0.172719	0.196727	2.27978	0.100391	0.04952
1165	2.52341	-0.002944	0.165092	0.204509	2.28236	0.099596	0.047818
1167	2.52685	-0.004035	0.174398	0.19527	2.27123	0.102373	0.051726
1168	2.52227	-0.001824	0.168511	0.200528	2.28228	0.099828	0.048435
1169	2.55764	-0.017469	0.17194	0.195512	2.19256	0.127269	0.069002
1170	2.5233	-0.002829	0.16693	0.202201	2.28151	0.099963	0.048407
1172	2.52303	-0.001808	0.172993	0.196495	2.27893	0.100584	0.049763
1173	2.52302	-0.001798	0.172974	0.19651	2.27897	0.100575	0.049751
1174	2.60351	-0.049784	0.113189	0.0881	1.94519	0.24029	0.172196
1177	2.52403	-0.003517	0.165495	0.203944	2.28121	0.099938	0.048207
1178	2.55191	-0.014145	0.175755	0.195597	2.20866	0.120798	0.065085
1179	2.52812	-0.006793	0.166062	0.202773	2.27399	0.101901	0.050065
1180	2.52392	-0.003377	0.164063	0.205906	2.28221	0.099526	0.047622
1181	2.52515	-0.004443	0.162748	0.207879	2.28125	0.09961	0.04751
1182	2.52417	-0.001857	0.176212	0.194422	2.2756	0.101103	0.050702
1185	2.55626	-0.016645	0.172852	0.195533	2.19657	0.125609	0.06801
1187	2.52337	-0.001913	0.173682	0.195988	2.27804	0.100754	0.050027
1188	2.5253	-0.004584	0.162691	0.207978	2.28106	0.099651	0.047536
1189	2.52264	-0.002095	0.169055	0.199932	2.28144	0.100055	0.048742
1190	2.59963	-0.0485	0.11139	0.080472	1.92769	0.248015	0.186439
1191	2.5232	-0.00267	0.168027	0.20096	2.28107	0.100126	0.048703
1192	2.52298	-0.002508	0.167552	0.201508	2.28168	0.09995	0.048464
1193	2.5237	-0.003084	0.162982	0.207467	2.28311	0.099159	0.047129
1194	2.52697	-0.004874	0.154846	0.221025	2.28264	0.098078	0.044894
1195	2.52328	-0.002634	0.1691	0.199825	2.28037	0.10033	0.04904
1196	2.58932	-0.047607	0.109934	0.069866	1.90374	0.258675	0.210836
1197	2.52036	0.000125	0.171555	0.197836	2.28394	0.099426	0.048259
1198	2.52356	-0.001982	0.173974	0.19578	2.27759	0.100842	0.050156
1199	2.52564	-0.004931	0.165322	0.204097	2.2788	0.10057	0.048771
1201	2.60332	-0.049734	0.113075	0.087455	1.94403	0.240769	0.173079
1202	2.55395	-0.015328	0.17409	0.195324	2.20321	0.122917	0.066414
1203	2.52335	-0.002877	0.166828	0.202318	2.28149	0.099962	0.048395
1204	2.52121	-0.000765	0.170053	0.199099	2.28322	0.099613	0.048342
1205	2.56027	-0.018916	0.166536	0.189958	2.18698	0.128879	0.070708
1206	2.53293	-0.027146	0.079328	0.24498	2.24875	0.136178	0.06382
1207	2.52538	-0.004717	0.163786	0.206309	2.28023	0.10002	0.048036
1208	2.60409	-0.049916	0.113551	0.090733	1.94932	0.238689	0.169091
1209	2.5597	-0.018733	0.170406	0.195277	2.18654	0.12981	0.070536
1210	2.55178	-0.014103	0.175564	0.195401	2.20912	0.120617	0.064998
1211	2.52331	-0.002832	0.166925	0.202207	2.28151	0.099963	0.048407
1212	2.52347	-0.002987	0.164632	0.205125	2.28253	0.099507	0.047674
1213	2.52895	-0.007078	0.167516	0.200637	2.27129	0.102654	0.050999
1214	2.52903	-0.00711	0.167574	0.200542	2.2711	0.102702	0.051052
1215	2.55167	-0.014041	0.175633	0.195398	2.20942	0.120501	0.064926
1216	2.52639	-0.004213	0.15355	0.222202	2.28325	0.098034	0.044749
1217	2.60566	-0.050777	0.116987	0.104885	1.97599	0.227465	0.151431
1218	2.52381	-0.003141	0.16855	0.20034	2.27979	0.100474	0.049123
1219	2.52242	-0.001366	0.172861	0.196634	2.28004	0.100317	0.049456
1220	2.55764	-0.017465	0.171943	0.195511	2.19258	0.12726	0.068997
1221	2.5278	-0.005252	0.147068	0.229659	2.2817	0.098913	0.04456
1222	2.54442	-0.00944	0.182794	0.195552	2.22754	0.113449	0.060554
1223	2.5249	-0.004233	0.16298	0.207511	2.28145	0.099589	0.047527
1224	2.5233	-0.00283	0.164845	0.204844	2.28266	0.099494	0.047686
1226	2.59314	-0.047334	0.11018	0.073636	1.91113	0.255434	0.202646
1227	2.52312	-0.002673	0.166871	0.202286	2.28181	0.099879	0.048314
1228	2.52358	-0.002002	0.173957	0.19579	2.27756	0.100851	0.050163
1229	2.5229	-0.001683	0.173097	0.196429	2.27913	0.100528	0.049715
1230	2.52405	-0.003538	0.16551	0.203923	2.28117	0.099951	0.048222
1231	2.52517	-0.004455	0.162617	0.208084	2.28129	0.099578	0.047461
1232	2.5988	-0.048194	0.111128	0.079676	1.92515	0.249204	0.188739
1233	2.60565	-0.050773	0.117035	0.104895	1.9762	0.22734	0.151319
1234	2.5233	-0.002831	0.164844	0.204845	2.28266	0.099494	0.047686
1235	2.59117	-0.047245	0.109996	0.072072	1.90736	0.257136	0.206818
1236	2.5238	-0.003131	0.168552	0.200339	2.27981	0.100469	0.049119
1237	2.56068	-0.019362	0.169915	0.195493	2.18347	0.131177	0.071304
1238	2.5469	-0.011467	0.178348	0.195074	2.22202	0.115819	0.062038
1239	2.52525	-0.004535	0.1664	0.202698	2.27872	0.100671	0.049028
1241	2.52775	-0.006401	0.166906	0.201718	2.27401	0.101939	0.050252
1243	2.52323	-0.002705	0.167956	0.201034	2.28105	0.100128	0.048697
1244	2.53022	-0.008424	0.164586	0.204482	2.27136	0.10246	0.050236
1247	2.52402	-0.003512	0.165516	0.203916	2.28121	0.099941	0.048213
1248	2.52293	-0.00246	0.167641	0.201413	2.28171	0.099946	0.04847
1249	2.52281	-0.002385	0.16703	0.202124	2.2822	0.099786	0.048233
1250	2.60565	-0.050773	0.116996	0.104806	1.97597	0.227447	0.15145
1251	2.52296	-0.002497	0.167527	0.201539	2.28171	0.09994	0.048451
1253	2.52215	-0.001189	0.172694	0.196779	2.28057	0.100198	0.049303
1254	2.52333	-0.002857	0.166869	0.202271	2.2815	0.099962	0.048399
1255	2.52919	-0.007258	0.167349	0.200767	2.27096	0.10273	0.051037
1257	2.52299	-0.00175	0.173138	0.196393	2.27894	0.100573	0.049768
1258	2.60096	-0.04867	0.111737	0.083462	1.93279	0.245953	0.182029
1259	2.60181	-0.049039	0.112127	0.084688	1.93626	0.244357	0.179148
1260	2.5234	-0.002923	0.166791	0.202358	2.28143	0.099975	0.048403
1261	2.52405	-0.003536	0.165514	0.203917	2.28117	0.099951	0.048223
1262	2.5229	-0.001754	0.172769	0.196669	2.27925	0.100518	0.049666
1263	2.60058	-0.048484	0.111573	0.083079	1.93142	0.246608	0.183201
1264	2.52344	-0.002955	0.166728	0.202431	2.28141	0.099976	0.048397
1265	2.52475	-0.004145	0.163775	0.206318	2.28117	0.099767	0.047808
1266	2.60353	-0.049825	0.11324	0.08799	1.94537	0.240161	0.172076
1267	2.52947	-0.007447	0.167278	0.200756	2.27046	0.102853	0.051136
1268	2.52214	-0.001706	0.168496	0.200558	2.2825	0.099772	0.048371
1269	2.11219	-0.474085	-0.431842	1.85492	2.15654	0.390585	0.526401
1270	2.52371	-0.003047	0.168601	0.200297	2.27994	0.100437	0.049091
1271	2.52272	-0.001665	0.172508	0.196878	2.27968	0.100428	0.049537
1272	2.55402	-0.015374	0.173985	0.195272	2.20303	0.122984	0.066462
1273	2.52413	-0.003496	0.162967	0.207499	2.28254	0.099303	0.047264
1274	2.58954	-0.047602	0.109948	0.070008	1.9041	0.258507	0.210404
1275	2.55488	-0.015838	0.173742	0.195534	2.20052	0.124005	0.067045
1276	2.52482	-0.004207	0.165842	0.203445	2.27977	0.100351	0.048649
1277	2.52252	-0.001823	0.17056	0.198508	2.28089	0.100192	0.049057
1278	2.52021	0.000234	0.171285	0.198083	2.28428	0.099348	0.048134
1280	2.52418	-0.001863	0.176218	0.194419	2.27557	0.101108	0.050708
1281	2.52213	-0.001177	0.172675	0.196794	2.28061	0.10019	0.049291
1282	2.5446	-0.009528	0.182763	0.195613	2.22706	0.113612	0.060652
1283	2.58957	-0.047624	0.109955	0.069968	1.90412	0.258489	0.210364
1284	2.55762	-0.017454	0.171977	0.195535	2.19263	0.127244	0.068984
1285	2.59984	-0.045881	0.128317	0.126337	2.03381	0.198701	0.123258
1286	2.54115	-0.010874	0.17074	0.192198	2.24096	0.110017	0.058114
1288	2.55364	-0.015134	0.174503	0.195506	2.20399	0.12262	0.06621
1289	2.52488	-0.004253	0.165933	0.203323	2.27962	0.100399	0.048707
1290	2.56028	-0.019102	0.170202	0.195512	2.1847	0.130641	0.070988
1291	2.55109	-0.014017	0.173413	0.193492	2.21208	0.119417	0.064478
1292	2.52358	-0.00201	0.173932	0.195807	2.27756	0.100852	0.050162
1295	2.52518	-0.004494	0.166261	0.202879	2.27891	0.100611	0.048952
1296	2.52325	-0.002722	0.167919	0.201074	2.28105	0.100128	0.048693
1297	2.52377	-0.003109	0.168523	0.200373	2.27987	0.100451	0.049097
1298	2.5913	-0.047276	0.110012	0.072092	1.90756	0.257038	0.206584
1300	2.52381	-0.003136	0.168589	0.200299	2.27977	0.10048	0.049134
1301	2.52524	-0.00453	0.166368	0.202739	2.27876	0.100659	0.049012
1302	2.52309	-0.002657	0.165843	0.203551	2.28242	0.099647	0.047957
1303	2.5329	-0.025989	0.082488	0.245051	2.25055	0.133965	0.06263
1305	2.52012	0.000307	0.171266	0.198107	2.28442	0.099316	0.04809
1306	2.5297	-0.009416	0.130071	0.23881	2.27528	0.105441	0.047706
1307	2.56035	-0.019145	0.17012	0.195464	2.18451	0.130718	0.071041
1309	2.52312	-0.002669	0.166869	0.202288	2.28182	0.099878	0.048312
1311	2.52206	-0.001418	0.170738	0.198391	2.28156	0.100021	0.048886
1312	2.52303	-0.002601	0.165998	0.20336	2.28243	0.099658	0.047985
1313	2.55115	-0.01405	0.173364	0.193474	2.21192	0.119474	0.064516
1314	2.52454	-0.003802	0.167988	0.200877	2.2789	0.100693	0.04927
1315	2.52381	-0.003138	0.168526	0.200366	2.27981	0.100467	0.049113
1316	2.55217	-0.069787	0.110371	0.066584	1.87477	0.273377	0.264671
1317	2.52295	-0.002485	0.167594	0.201463	2.28169	0.099948	0.048467
1318	2.52401	-0.003496	0.165528	0.203902	2.28123	0.099937	0.04821
1319	2.55229	-0.069608	0.110364	0.066588	1.87483	0.273348	0.264512
1321	2.52999	-0.007115	0.143017	0.235294	2.27954	0.099749	0.044307
1322	2.60359	-0.049853	0.113289	0.088117	1.94574	0.239989	0.171804
1324	2.52498	-0.004119	0.168285	0.200506	2.27798	0.100942	0.049551
1325	2.56383	-0.021451	0.167646	0.195359	2.17371	0.135565	0.073861
1326	2.52329	-0.002834	0.16518	0.204397	2.28249	0.099572	0.047804
1329	2.59137	-0.047238	0.11001	0.072244	1.90773	0.256975	0.206413
1330	2.59014	-0.047651	0.110002	0.070251	1.90505	0.25805	0.209258
1331	2.5234	-0.002923	0.166794	0.202355	2.28143	0.099976	0.048405
1332	2.5912	-0.047626	0.110078	0.071067	1.90694	0.257192	0.2071
1333	2.52224	-0.00172	0.169412	0.199614	2.28189	0.099943	0.048657
1334	2.52363	-0.003155	0.165814	0.203552	2.28163	0.099854	0.048164
1335	2.52774	-0.006384	0.16696	0.20165	2.27399	0.101947	0.050268
1336	2.55174	-0.014338	0.173135	0.193495	2.2103	0.120072	0.064889
1337	2.55206	-0.069965	0.110379	0.066545	1.8747	0.273412	0.264829
1338	2.60387	-0.046824	0.111379	0.102236	1.94966	0.242789	0.167865
1339	2.52553	-0.00379	0.156241	0.218125	2.28365	0.098108	0.045223
1340	2.52725	-0.006234	0.165303	0.203999	2.27614	0.101281	0.049389
1341	2.52228	-0.001272	0.172786	0.1967	2.28031	0.100255	0.049378
1342	2.59285	-0.047116	0.110107	0.073922	1.91079	0.255668	0.203109
1343	2.59003	-0.047666	0.109997	0.070135	1.90483	0.258144	0.209498
1344	2.60531	-0.050497	0.115198	0.097502	1.96272	0.232986	0.159821
1345	2.52668	-0.004424	0.153137	0.222947	2.28304	0.098038	0.044669
1346	2.52202	-0.001384	0.170699	0.19843	2.28166	0.099998	0.048855
1347	2.52526	-0.004504	0.162245	0.208673	2.2814	0.099495	0.047328
1348	2.52279	-0.002261	0.168714	0.200266	2.28136	0.100069	0.04872
1349	2.5202	0.000183	0.170656	0.198643	2.28453	0.099294	0.048005
1350	2.52247	-0.001972	0.168805	0.200203	2.28183	0.09995	0.048601
1351	2.52303	-0.002082	0.171503	0.197651	2.2796	0.100491	0.049489
1352	2.5233	-0.002832	0.164843	0.204847	2.28266	0.099494	0.047686
1353	2.53675	-0.009262	0.171804	0.193854	2.25113	0.10743	0.055982
1354	2.52323	-0.002706	0.167944	0.201048	2.28106	0.100125	0.048693
1355	2.60185	-0.05112	0.124222	0.14198	2.02287	0.210869	0.125713
1357	2.53285	-0.028286	0.076047	0.24473	2.24695	0.138489	0.065131
1358	2.53255	-0.008812	0.168085	0.198274	2.26341	0.104559	0.052869
1359	2.52337	-0.002637	0.169654	0.199271	2.27994	0.100444	0.049224
1361	2.53314	-0.027303	0.079301	0.245319	2.24857	0.13624	0.06371
1362	2.52329	-0.002837	0.165173	0.204407	2.28249	0.099571	0.047802
1363	2.56717	-0.023815	0.1649	0.194812	2.16302	0.140558	0.07678
1365	2.52706	-0.004606	0.150665	0.225887	2.28269	0.098253	0.044516
1366	2.52172	-0.001023	0.171546	0.197726	2.28177	0.099951	0.048892
1367	2.56629	-0.057091	0.110172	0.058488	1.87753	0.271069	0.249145
1368	2.52561	-0.004907	0.165309	0.204116	2.27886	0.100554	0.048755
1369	2.52281	-0.002372	0.167366	0.201735	2.28203	0.09985	0.048338
1370	2.52482	-0.004192	0.163587	0.206596	2.2812	0.099736	0.047752
1371	2.52116	-0.000746	0.169779	0.199364	2.28341	0.099564	0.048257
1374	2.60354	-0.04983	0.113246	0.087982	1.94539	0.240145	0.172059
1375	2.52651	-0.005233	0.168537	0.20003	2.27513	0.101688	0.050289
1376	2.52999	-0.007127	0.142955	0.235336	2.27952	0.09977	0.044315
1377	2.56085	-0.019251	0.166226	0.189892	2.1852	0.129631	0.071165
1378	2.60184	-0.051154	0.124221	0.142201	2.02295	0.210902	0.125658
1379	2.52621	-0.0053	0.161483	0.210021	2.28057	0.099588	0.047267
1380	2.56067	-0.019336	0.169458	0.194848	2.18376	0.13097	0.071277
1381	2.53298	-0.028059	0.076921	0.244974	2.24735	0.137895	0.064718
1382	2.53047	-0.005655	0.175488	0.194332	2.26331	0.104207	0.05352
1383	2.5252	-0.004445	0.162276	0.208618	2.28147	0.099481	0.047321
1384	2.60174	-0.051023	0.124407	0.142264	2.02359	0.210476	0.125408
1385	2.52541	-0.004721	0.16561	0.203717	2.27898	0.100546	0.048794
1386	2.52292	-0.002476	0.167079	0.202058	2.28202	0.099836	0.048292
1387	2.53659	-0.00918	0.171897	0.193901	2.25148	0.107343	0.055914
1388	2.5284	-0.005657	0.15095	0.227124	2.2818	0.098095	0.044209
1390	2.52408	-0.003503	0.163621	0.206538	2.28224	0.099467	0.047507
1391	2.52447	-0.003523	0.169598	0.199214	2.2781	0.100918	0.0497
1392	2.60563	-0.050729	0.116703	0.103087	1.97352	0.228357	0.15299
1393	2.52342	-0.002705	0.169457	0.199457	2.27996	0.100439	0.049196
1394	2.52527	-0.004509	0.162276	0.208624	2.28137	0.099506	0.047342
1395	2.59005	-0.047613	0.109988	0.070297	1.90494	0.258111	0.209399
1396	2.07989	-0.308652	-0.402767	1.39313	2.17277	0.37836	0.552778
1397	2.52495	-0.004277	0.166514	0.202578	2.27914	0.100566	0.048947
1398	2.524	-0.003493	0.165481	0.203963	2.28126	0.099924	0.048192
1400	2.6001	-0.046046	0.127986	0.12513	2.03209	0.199427	0.124051
1401	2.52535	-0.004676	0.163532	0.20669	2.28045	0.099929	0.047915
1402	2.53176	-0.017631	0.105336	0.243886	2.26318	0.11902	0.054828
1404	2.52612	-0.005262	0.161853	0.209397	2.28044	0.099684	0.047414
1405	2.60185	-0.051136	0.124213	0.142047	2.02286	0.2109	0.125707
1406	2.52379	-0.00282	0.170642	0.198318	2.27872	0.100741	0.04965
1407	2.52704	-0.004591	0.150752	0.225783	2.28271	0.098242	0.04452
1408	2.52446	-0.003379	0.159788	0.212427	2.28367	0.098554	0.046136
1410	2.60516	-0.050542	0.11936	0.111322	1.99001	0.221031	0.143567
1411	2.52438	-0.003827	0.165697	0.20366	2.28055	0.100131	0.04842
1412	2.52473	-0.004134	0.165782	0.203528	2.27995	0.1003	0.048593
1413	2.5264	-0.005163	0.168485	0.200103	2.27536	0.101628	0.050225
1414	2.52253	-0.002035	0.168686	0.20032	2.28179	0.099957	0.048595
1415	2.52349	-0.002722	0.16978	0.199139	2.27966	0.100514	0.049312
1416	2.57805	-0.051275	0.109985	0.060048	1.88692	0.266248	0.232007
1417	2.59004	-0.047596	0.109984	0.070334	1.90495	0.258115	0.209406
1418	2.52302	-0.001769	0.17313	0.196397	2.2789	0.100582	0.049778
1420	2.52774	-0.006559	0.16574	0.2033	2.27493	0.101632	0.049772
1421	2.52327	-0.002809	0.1651	0.204505	2.28257	0.099543	0.047765
1422	2.60344	-0.049793	0.113175	0.087706	1.94478	0.240417	0.17252
1424	2.52555	-0.004819	0.165939	0.20327	2.27853	0.10069	0.048977
1425	2.52222	-0.001576	0.170498	0.198592	2.28142	0.100059	0.048903
1426	2.52775	-0.005209	0.147192	0.229508	2.28175	0.098889	0.044562
1427	2.52046	-6.5e-05	0.170482	0.198775	2.2842	0.099375	0.048091
1428	2.52504	-0.004204	0.168017	0.200793	2.27804	0.100922	0.049495
1429	2.5226	-0.001484	0.172977	0.196536	2.27969	0.100399	0.049559
1431	2.52918	-0.00725	0.167354	0.200765	2.27098	0.102726	0.051034
1432	2.52502	-0.004318	0.166791	0.202229	2.27884	0.100662	0.049077
1433	2.52993	-0.00716	0.142341	0.235543	2.27939	0.099998	0.044451
1434	2.5252	-0.00452	0.165997	0.203219	2.27907	0.100551	0.048858
1435	2.56185	-0.02011	0.16887	0.19513	2.18	0.132672	0.072227
1436	2.52347	-0.002831	0.168768	0.200146	2.28023	0.100362	0.049034
1437	2.52515	-0.004399	0.16709	0.201854	2.27843	0.100786	0.049236
1438	2.52314	-0.001836	0.173248	0.196304	2.27863	0.10064	0.049854
1439	2.59987	-0.045859	0.128284	0.125798	2.03355	0.198724	0.123416
1440	2.52252	-0.001531	0.172381	0.196991	2.28008	0.100335	0.04942
1441	2.52631	-0.00538	0.166548	0.202406	2.27683	0.101182	0.049518
1442	2.52398	-0.00347	0.165872	0.203457	2.28106	0.100009	0.048325
1443	2.53398	-0.00837	0.17153	0.195066	2.25774	0.105846	0.054546
1444	2.52366	-0.003017	0.16855	0.200355	2.28003	0.10041	0.049058
1445	2.52311	-0.002676	0.165753	0.203665	2.28244	0.099635	0.047934
1446	2.52581	-0.004984	0.166532	0.20248	2.2777	0.100952	0.049306
1447	2.52614	-0.005288	0.161973	0.209201	2.28034	0.099731	0.047475
1448	2.60226	-0.051193	0.123696	0.139854	2.02027	0.211839	0.126945
1449	2.52388	-0.00335	0.164119	0.205826	2.28223	0.099529	0.047632
1450	2.52717	-0.00602	0.166627	0.202186	2.27528	0.101596	0.049899
1452	2.5287	-0.005853	0.149986	0.228458	2.28155	0.098181	0.044108
1453	2.52689	-0.004822	0.154986	0.220771	2.28269	0.098085	0.044927
1454	2.52011	0.000263	0.170631	0.198675	2.28468	0.099259	0.047957
1455	2.5295	-0.007459	0.167308	0.200708	2.27038	0.102875	0.051161
1456	2.60235	-0.0513	0.123534	0.139789	2.0197	0.212211	0.12717
1457	2.54681	-0.012074	0.174618	0.19322	2.22371	0.115331	0.06188
1458	2.52254	-0.002045	0.168642	0.200366	2.2818	0.099954	0.048587
1459	2.60517	-0.050589	0.11933	0.111867	1.9902	0.221094	0.143397
1460	2.52295	-0.001775	0.172844	0.19661	2.27914	0.100542	0.0497
1462	2.0881	-0.368598	-0.4118	1.57615	2.16514	0.381186	0.547304
1463	2.527	-0.004558	0.150836	0.225655	2.28275	0.098235	0.04453
1464	2.52318	-0.002742	0.165538	0.203936	2.28245	0.099615	0.047889
1465	2.59319	-0.047323	0.110182	0.073713	1.91124	0.255392	0.202538
1466	2.59558	-0.047287	0.110417	0.076783	1.91683	0.253031	0.196811
1467	2.60404	-0.047236	0.111576	0.102167	1.95046	0.242247	0.167275
1469	2.60251	-0.049319	0.112491	0.086048	1.93958	0.242873	0.176484
1470	2.12508	-0.502565	-0.43886	1.7718	2.15891	0.400323	0.513309
1471	2.56604	-0.02298	0.165708	0.194755	2.16675	0.138749	0.075767
1472	2.52886	-0.007111	0.138385	0.235392	2.27873	0.101783	0.045821
1473	2.6047	-0.050462	0.12045	0.116553	1.99734	0.218227	0.139465
1474	2.52603	-0.003977	0.154249	0.221068	2.28349	0.09803	0.044867
1475	2.52306	-0.002581	0.16757	0.201481	2.28154	0.099987	0.048505
1476	2.11325	-0.478243	-0.432626	1.86646	2.15624	0.390962	0.52545
1477	2.52693	-0.004839	0.154861	0.220973	2.28267	0.098077	0.044899
1478	2.52705	-0.004597	0.150724	0.225819	2.2827	0.098245	0.044518
1479	2.60221	-0.0513	0.123706	0.140635	2.02062	0.211908	0.12672
1480	2.5236	-0.001987	0.17408	0.195709	2.27747	0.100862	0.05019
1481	2.5227	-0.00226	0.167657	0.201416	2.28204	0.099859	0.048379
1482	2.60229	-0.051345	0.123578	0.140313	2.02007	0.212167	0.126968
1483	2.52271	-0.001953	0.170721	0.198348	2.2805	0.100287	0.049178
1484	2.52334	-0.00268	0.169172	0.199747	2.28023	0.100368	0.049089
1485	2.52332	-0.002854	0.16679	0.202366	2.28155	0.099943	0.048371
1486	2.53804	-0.011518	0.165127	0.196469	2.25325	0.106758	0.054584
1487	2.52552	-0.004833	0.163613	0.206571	2.28015	0.100022	0.04801
1488	2.52357	-0.001972	0.174054	0.195727	2.27753	0.100848	0.050172
1489	2.52238	-0.001828	0.169528	0.199487	2.28161	0.100014	0.048749
1490	2.52362	-0.003128	0.166508	0.202684	2.28125	0.100004	0.048399
1491	2.5238	-0.003127	0.168547	0.200346	2.27982	0.100466	0.049115
1492	2.52297	-0.002505	0.167536	0.201527	2.28169	0.099945	0.048458
1493	2.52158	-0.000918	0.171488	0.197786	2.28202	0.099891	0.048817
1494	2.52415	-0.00347	0.162515	0.208178	2.28276	0.099184	0.047091
1495	2.52296	-0.002495	0.167533	0.201532	2.28171	0.09994	0.048452
1497	2.52382	-0.003147	0.168517	0.200375	2.2798	0.10047	0.049115
1498	2.52297	-0.002502	0.16756	0.2015	2.28168	0.099949	0.048464
1499	2.6036	-0.049853	0.113293	0.088155	1.94579	0.23997	0.171764
1500	2.60171	-0.050866	0.124516	0.141765	2.02376	0.210156	0.125398
1501	2.52323	-0.002706	0.167954	0.201036	2.28106	0.100128	0.048696
1502	2.52948	-0.007423	0.167394	0.200609	2.27036	0.102881	0.051182
1503	2.52174	-0.001397	0.166907	0.202369	2.28386	0.099354	0.047744
1504	2.59903	-0.048315	0.111211	0.07976	1.92579	0.248877	0.188145
1505	2.52347	-0.001892	0.174112	0.195694	2.27768	0.100808	0.050137
1506	2.52361	-0.002012	0.17401	0.195754	2.27748	0.100866	0.050185
1507	2.52243	-0.001454	0.172431	0.196959	2.28021	0.100301	0.049388
1508	2.55302	-0.014823	0.174506	0.195192	2.20584	0.121877	0.065797
1509	2.20024	-0.045523	-0.255674	0.543789	2.21119	0.324141	0.4149
1510	2.52331	-0.002626	0.16935	0.199573	2.2802	0.100376	0.049118
1511	2.52344	-0.002799	0.168839	0.200075	2.28024	0.10036	0.049041
1512	2.5238	-0.003133	0.168541	0.200351	2.27981	0.100468	0.049116
1513	2.52309	-0.002651	0.166624	0.202584	2.282	0.099816	0.04822
1514	2.52378	-0.003123	0.168449	0.200451	2.2799	0.100443	0.049079
1515	2.52358	-0.003111	0.165466	0.204006	2.2819	0.099753	0.048021
1516	2.52445	-0.003888	0.165754	0.203581	2.28041	0.100175	0.04847
1517	2.6024	-0.049282	0.112435	0.085788	1.93903	0.243109	0.17692
1518	2.52379	-0.00312	0.16854	0.200354	2.27984	0.100461	0.049109
1519	2.52519	-0.00443	0.167089	0.201851	2.27837	0.100802	0.049251
1520	2.52322	-0.002694	0.167941	0.201053	2.28109	0.100119	0.048686
1521	2.52357	-0.002933	0.16861	0.200301	2.28015	0.10038	0.049035
1522	2.52301	-0.002566	0.166879	0.202285	2.28199	0.099834	0.048267
1523	2.59016	-0.047671	0.110007	0.070206	1.90505	0.258042	0.209243
1524	2.52552	-0.004825	0.163395	0.206903	2.28029	0.099955	0.047915
1525	2.523	-0.001754	0.173151	0.196383	2.27891	0.100578	0.049775
1526	2.52249	-0.001999	0.168737	0.200271	2.28183	0.09995	0.048593
1527	2.52996	-0.007922	0.166424	0.201706	2.27021	0.102881	0.050999
1528	2.5234	-0.002747	0.16898	0.199935	2.28024	0.100363	0.049061
1529	2.5234	-0.002918	0.166795	0.202354	2.28144	0.099974	0.048403
1530	2.55491	-0.015861	0.173687	0.195504	2.20043	0.124037	0.067069
1531	2.52352	-0.002838	0.169072	0.19983	2.27999	0.100429	0.04914
1532	2.5234	-0.00257	0.17033	0.198634	2.27953	0.100541	0.049405
1533	2.52556	-0.003812	0.156204	0.218194	2.28363	0.098106	0.045215
1534	2.55282	-0.014682	0.174935	0.195433	2.20627	0.121722	0.065672
1535	2.52312	-0.002667	0.166926	0.202221	2.28179	0.099889	0.04833
1536	2.52158	-0.001133	0.169493	0.199601	2.2829	0.099689	0.048376
1537	2.52266	-0.002166	0.168533	0.200467	2.28166	0.099989	0.048614
1538	2.59956	-0.048682	0.111449	0.079604	1.92722	0.248078	0.186838
1539	2.5229	-0.002455	0.167317	0.201784	2.28192	0.099877	0.048361
1540	2.55388	-0.015266	0.174379	0.19553	2.20331	0.122887	0.066369
1541	2.52522	-0.004574	0.163859	0.2062	2.28043	0.099977	0.04801
1542	2.55598	-0.016485	0.172983	0.195487	2.19738	0.125271	0.067813
1543	2.52292	-0.002479	0.167086	0.20205	2.28201	0.099839	0.048296
1544	2.52639	-0.004216	0.153525	0.222238	2.28324	0.098034	0.044746
1545	2.52966	-0.007727	0.166509	0.201702	2.27072	0.102759	0.050906
1546	2.52334	-0.00268	0.169162	0.199757	2.28023	0.100366	0.049085
1547	2.52553	-0.0048	0.166008	0.203181	2.27852	0.1007	0.048996
1548	2.52269	-0.001934	0.170736	0.198336	2.28053	0.10028	0.049172
1549	2.55262	-0.014858	0.171677	0.192503	2.20843	0.120667	0.065377
1550	2.52925	-0.007389	0.166902	0.20132	2.27121	0.102654	0.050887
1551	2.52642	-0.005625	0.163987	0.206012	2.27849	0.100514	0.048495
1552	2.59571	-0.047449	0.110473	0.076504	1.91697	0.252901	0.196627
1553	2.52556	-0.003811	0.156202	0.218196	2.28363	0.098106	0.045215
1554	2.52294	-0.002476	0.167604	0.201453	2.2817	0.099946	0.048466
1555	2.52402	-0.003508	0.165506	0.203929	2.28122	0.099937	0.048208
1556	2.52344	-0.002765	0.169131	0.199778	2.28009	0.100404	0.049121
1557	2.5234	-0.002716	0.169253	0.19966	2.28009	0.100404	0.049135
1558	2.52302	-0.002541	0.167598	0.201453	2.28159	0.099975	0.048496
1559	2.59025	-0.047649	0.110009	0.070326	1.90523	0.257966	0.209044
1560	2.52353	-0.003045	0.164656	0.20509	2.28243	0.099536	0.047706
1561	2.52534	-0.00466	0.163418	0.206862	2.28055	0.099889	0.047862
1562	2.52271	-0.002249	0.167957	0.201082	2.28188	0.099914	0.04847
1563	2.52355	-0.001987	0.173938	0.195804	2.27761	0.100839	0.050149
1564	2.5247	-0.004104	0.16582	0.203481	2.27997	0.100295	0.048593
1565	2.5274	-0.005041	0.153301	0.223408	2.28248	0.098021	0.044591
1566	2.52539	-0.004652	0.162611	0.208107	2.28099	0.099656	0.047527
1567	2.52519	-0.004513	0.166037	0.203167	2.27905	0.100559	0.048871
1568	2.524	-0.003494	0.165476	0.20397	2.28126	0.099923	0.04819
1569	2.52345	-0.00278	0.169071	0.199838	2.2801	0.100399	0.049109
1570	2.52776	-0.00642	0.166791	0.201865	2.27409	0.101912	0.050208
1571	2.52332	-0.002632	0.169412	0.199511	2.28014	0.100393	0.049142
1572	2.52332	-0.002851	0.166882	0.202255	2.2815	0.099962	0.048401
1573	2.52255	-0.002011	0.169126	0.199869	2.28154	0.100028	0.048721
1574	2.52037	0.000138	0.17175	0.197671	2.28385	0.099443	0.0483
1575	2.52268	-0.002177	0.168605	0.20039	2.28159	0.100008	0.048642
1577	2.60536	-0.050534	0.115379	0.097783	1.96376	0.23246	0.159169
1578	2.52034	0.000162	0.171697	0.197719	2.28392	0.099426	0.048274
1579	2.52944	-0.007417	0.167331	0.200701	2.27048	0.10285	0.051142
1580	2.5295	-0.007451	0.167334	0.200677	2.27036	0.102879	0.051169
1581	2.5271	-0.004635	0.15049	0.226094	2.28265	0.098275	0.04451
1582	2.5224	-0.001935	0.168506	0.200522	2.28209	0.099877	0.048488
1583	2.52431	-0.003768	0.165654	0.20372	2.28069	0.100092	0.048377
1584	2.52519	-0.004549	0.163896	0.206144	2.28045	0.099976	0.048015
1585	2.52958	-0.007834	0.136913	0.237043	2.27787	0.102256	0.045838
1586	2.52334	-0.002868	0.166762	0.202398	2.28154	0.099944	0.048368
1587	2.52385	-0.003164	0.168583	0.200303	2.27972	0.100493	0.049147
1588	2.52337	-0.002855	0.167528	0.201501	2.28107	0.100107	0.048625
1589	2.52308	-0.002558	0.168149	0.200838	2.28119	0.100098	0.048687
1590	2.52549	-0.004815	0.163932	0.206093	2.27998	0.100107	0.048136
1591	2.52335	-0.002876	0.166732	0.202434	2.28155	0.09994	0.048361
1592	2.52326	-0.001777	0.173939	0.195821	2.27813	0.100711	0.050013
1593	2.52267	-0.002176	0.168478	0.200525	2.28167	0.099983	0.048601
1594	2.5231	-0.002608	0.167641	0.201397	2.28144	0.100015	0.048543
1595	2.52343	-0.002966	0.165266	0.204276	2.28224	0.099646	0.047889
1596	2.52952	-0.00747	0.167311	0.200697	2.27034	0.102885	0.05117
1597	2.52388	-0.003186	0.168618	0.200263	2.27964	0.100512	0.04917
1598	2.58908	-0.047063	0.109815	0.071121	1.90402	0.258727	0.210836
1599	2.52537	-0.004645	0.162684	0.207992	2.28097	0.099674	0.047554
1600	2.52035	0.000137	0.171522	0.197866	2.28398	0.099416	0.048244
1601	2.60046	-0.046346	0.127518	0.124177	2.0298	0.200551	0.125043
1602	2.52269	-0.002182	0.168621	0.200372	2.28157	0.100014	0.04865
1603	2.52951	-0.007462	0.167316	0.200694	2.27035	0.102881	0.051168
1604	2.54061	-0.01066	0.170974	0.192423	2.24219	0.109695	0.057857
1605	2.52337	-0.001886	0.173802	0.195906	2.27799	0.100756	0.050044
1606	2.52537	-0.004709	0.163918	0.206113	2.28017	0.100054	0.048088
1607	2.52323	-0.002581	0.169192	0.199737	2.28041	0.100322	0.049042
1608	2.52291	-0.002474	0.167106	0.202026	2.28201	0.099841	0.0483
1609	2.52267	-0.002108	0.169182	0.199802	2.28132	0.100085	0.048789
1610	2.52282	-0.002292	0.168636	0.200344	2.28136	0.100069	0.048711
1611	2.55398	-0.01531	0.174502	0.19569	2.20294	0.123042	0.066442
1612	2.52359	-0.003104	0.166362	0.202866	2.28138	0.09996	0.048337
1613	2.52334	-0.002641	0.169477	0.199445	2.28007	0.10041	0.049168
1614	2.52296	-0.002495	0.167571	0.201489	2.28169	0.099948	0.048464
1615	2.55283	-0.014686	0.17493	0.195433	2.20625	0.12173	0.065676
1616	2.52321	-0.002693	0.167913	0.201084	2.28111	0.100113	0.048676
1617	2.52336	-0.002882	0.166871	0.202267	2.28145	0.099974	0.048412
1619	2.52381	-0.003141	0.168561	0.200328	2.27978	0.100476	0.049127
1620	2.52598	-0.00506	0.161212	0.210434	2.28105	0.099417	0.04708
1621	2.52331	-0.001799	0.174005	0.195775	2.27801	0.100735	0.050046
1622	2.52296	-0.002469	0.167975	0.201039	2.28147	0.100019	0.048585
1623	2.52306	-0.002579	0.167586	0.201463	2.28153	0.09999	0.04851
1624	2.53316	-0.026822	0.080674	0.245407	2.24933	0.135278	0.063171
1626	2.52319	-0.002542	0.169256	0.199677	2.28044	0.100315	0.049042
1627	2.60048	-0.04637	0.127487	0.124156	2.02966	0.200632	0.125102
1628	2.52259	-0.002091	0.168656	0.200345	2.28171	0.099978	0.048615
1629	2.52402	-0.003507	0.165508	0.203927	2.28122	0.099937	0.048208
1630	2.52347	-0.002864	0.168416	0.200516	2.28043	0.100303	0.048932
1631	2.52389	-0.003363	0.16417	0.205754	2.28218	0.099547	0.047656
1633	2.52243	-0.001761	0.170444	0.198621	2.2811	0.100142	0.048989
1634	2.52298	-0.002497	0.167709	0.201332	2.28159	0.099978	0.048511
1635	2.54095	-0.010768	0.170944	0.192297	2.24134	0.10992	0.058041
1636	2.52403	-0.003521	0.165541	0.203883	2.28118	0.099951	0.048226
1637	2.52238	-0.001804	0.169773	0.199251	2.28149	0.100046	0.04881
1638	2.5236	-0.002026	0.173928	0.195808	2.27752	0.100862	0.050171
1639	2.52161	-0.000938	0.171499	0.197775	2.28197	0.099902	0.048831
1640	2.52559	-0.004892	0.165325	0.204095	2.27887	0.100551	0.048754
1641	2.52359	-0.001995	0.174021	0.195747	2.27751	0.100857	0.050178
1642	2.52948	-0.007446	0.167285	0.200747	2.27045	0.102855	0.051139
1643	2.52871	-0.006879	0.139172	0.234895	2.27906	0.101487	0.045695
1644	2.5254	-0.004706	0.165771	0.203502	2.27888	0.100584	0.048854
1645	2.52939	-0.007463	0.166961	0.201194	2.27089	0.102736	0.050972
1646	2.52651	-0.005244	0.168483	0.200087	2.27516	0.10168	0.050273
1647	2.24369	-0.040095	-0.224888	0.465395	2.21144	0.314793	0.37122
1648	2.52428	-0.003584	0.162388	0.208378	2.28265	0.099193	0.047082
1649	2.27281	-0.036668	-0.193907	0.421581	2.21042	0.305034	0.341849
1650	2.52862	-0.007062	0.166519	0.202021	2.2727	0.102259	0.050465
1651	2.52293	-0.001693	0.173169	0.196375	2.27904	0.100545	0.049742
1652	2.52551	-0.004793	0.16593	0.203285	2.27859	0.100674	0.048961
1653	2.52335	-0.002696	0.169047	0.199872	2.28029	0.100351	0.049056
1654	2.52541	-0.004724	0.165587	0.203748	2.27899	0.10054	0.048786
1655	2.52401	-0.003502	0.165459	0.203992	2.28126	0.099922	0.048187
1656	2.52381	-0.003137	0.168569	0.20032	2.27978	0.100476	0.049128
1657	2.55971	-0.018738	0.170414	0.195293	2.18651	0.129825	0.070542
1658	2.52334	-0.002629	0.169525	0.199399	2.28005	0.100413	0.049177
1659	2.52343	-0.002751	0.169141	0.19977	2.28011	0.100398	0.049116
1660	2.52381	-0.003138	0.168528	0.200364	2.27981	0.100468	0.049114
1661	2.52309	-0.002558	0.16826	0.200717	2.28112	0.10012	0.048724
1662	2.52366	-0.002926	0.169273	0.199616	2.27965	0.100517	0.049255
1663	2.52403	-0.003514	0.165484	0.203958	2.28123	0.099934	0.048202
1664	2.59586	-0.049845	0.111262	0.068294	1.91422	0.252981	0.198498
1665	2.52341	-0.002478	0.170936	0.198096	2.27922	0.100606	0.049545
1666	2.60312	-0.049573	0.112868	0.087418	1.94288	0.241399	0.173922
1667	2.52297	-0.002506	0.167558	0.201502	2.28168	0.09995	0.048465
1668	2.54114	-0.010767	0.171198	0.19227	2.24071	0.110097	0.058191
1669	2.52496	-0.004293	0.163072	0.207372	2.28131	0.099638	0.047586
1670	2.52555	-0.004815	0.166064	0.203105	2.27844	0.100724	0.049027
1671	2.5954	-0.049749	0.111153	0.068107	1.91315	0.253512	0.199575
1672	2.5238	-0.003134	0.168535	0.200357	2.27981	0.100467	0.049114
1673	2.56087	-0.01946	0.169305	0.194812	2.18317	0.131224	0.071431
1674	2.52343	-0.002958	0.165002	0.204627	2.28239	0.099581	0.047792
1675	2.6034	-0.049773	0.11314	0.087624	1.94452	0.240538	0.17271
1676	2.52346	-0.002793	0.168996	0.199913	2.28014	0.10039	0.049091
1677	2.52467	-0.004075	0.165847	0.203448	2.28001	0.100288	0.04859
1678	2.58942	-0.047104	0.109844	0.071216	1.90451	0.258486	0.210219
1679	2.60251	-0.049319	0.112491	0.086049	1.93958	0.242872	0.176484
1680	2.59605	-0.049723	0.111242	0.069039	1.91487	0.252741	0.197912
1681	2.52511	-0.004476	0.163841	0.206225	2.2806	0.099928	0.047964
1682	2.52341	-0.002751	0.16903	0.199883	2.28019	0.100375	0.049079
1683	2.52801	-0.006722	0.165987	0.202902	2.27426	0.101827	0.049986
1684	2.52271	-0.002247	0.167932	0.20111	2.2819	0.099908	0.048462
1685	2.52313	-0.002675	0.166941	0.202203	2.28177	0.099896	0.048339
1687	2.52353	-0.002767	0.169661	0.199249	2.27966	0.100514	0.049298
1688	2.52322	-0.002703	0.167892	0.201106	2.2811	0.100113	0.048674
1689	2.52949	-0.007449	0.167318	0.2007	2.27039	0.102871	0.051159
1690	2.5251	-0.004375	0.162483	0.208287	2.28147	0.09951	0.04738
1691	2.59605	-0.049711	0.111237	0.069092	1.91489	0.252739	0.197899
1692	2.52352	-0.002874	0.168709	0.200202	2.28019	0.100371	0.049037
1694	2.60033	-0.046248	0.127687	0.12463	2.03066	0.200156	0.124662
1695	2.52343	-0.002954	0.166717	0.202444	2.28142	0.099973	0.048392
1696	2.52812	-0.006802	0.165972	0.202901	2.27407	0.101874	0.050025
1697	2.5298	-0.006908	0.14377	0.2346	2.27983	0.09953	0.044259
1698	2.52542	-0.004753	0.163799	0.206291	2.28017	0.10004	0.048056
1699	2.52516	-0.004432	0.166794	0.202213	2.27861	0.100724	0.049135
1700	2.59297	-0.047311	0.110159	0.073515	1.91079	0.255593	0.203023
1701	2.52308	-0.002636	0.166802	0.202372	2.28192	0.099848	0.048273
1702	2.59606	-0.049754	0.111257	0.068935	1.91488	0.252726	0.197899
1703	2.52697	-0.00602	0.161811	0.20958	2.27925	0.099993	0.047647
1704	2.52272	-0.001732	0.17212	0.197179	2.27985	0.100403	0.049465
1705	2.56313	-0.020965	0.168028	0.195183	2.17598	0.134498	0.073274
1706	2.52319	-0.002733	0.166716	0.202466	2.2818	0.099873	0.048289
1707	2.52653	-0.005355	0.167934	0.200694	2.27549	0.101587	0.050104
1708	2.52339	-0.002647	0.169704	0.199221	2.27988	0.100459	0.049246
1709	2.59749	-0.050111	0.111664	0.069441	1.91846	0.250928	0.194419
1710	2.60532	-0.050676	0.118855	0.110632	1.98751	0.22234	0.144845
1712	2.56717	-0.023816	0.164922	0.194853	2.16301	0.140567	0.076779
1713	2.52301	-0.00174	0.173225	0.196329	2.27888	0.100581	0.049787
1714	2.52338	-0.002635	0.169714	0.199213	2.27989	0.100455	0.049242
1715	2.52307	-0.002593	0.167468	0.201596	2.28158	0.099971	0.048477
1716	2.55394	-0.015329	0.174044	0.195281	2.20325	0.1229	0.06641
1717	2.54954	-0.013905	0.168171	0.18882	2.21985	0.116127	0.062764
1718	2.5228	-0.002265	0.168748	0.20023	2.28133	0.100078	0.048733
1719	2.5233	-0.002621	0.169321	0.199603	2.28023	0.100368	0.049106
1720	2.52238	-0.001843	0.169386	0.199626	2.28168	0.099996	0.048713
1721	2.52304	-0.002504	0.168363	0.200612	2.28115	0.100116	0.04873
1722	2.52239	-0.001849	0.169396	0.199616	2.28167	0.100001	0.048719
1723	2.52352	-0.00194	0.174056	0.195728	2.27761	0.100829	0.050152
1724	2.52236	-0.001828	0.169355	0.199659	2.28173	0.099983	0.048696
1725	2.52899	-0.007105	0.167498	0.200647	2.27123	0.102668	0.051008
1726	2.52531	-0.004642	0.165494	0.203879	2.27922	0.100473	0.04871
1727	2.52699	-0.004557	0.150836	0.225654	2.28275	0.098235	0.04453
1728	2.52301	-0.002565	0.166873	0.202293	2.28199	0.099832	0.048265
1729	2.52155	-0.000931	0.171199	0.198035	2.28219	0.099856	0.048745
1730	2.52443	-0.003495	0.169599	0.199217	2.27816	0.100902	0.049685
1731	2.59667	-0.047782	0.110681	0.076992	1.91912	0.251854	0.194431
1732	2.5272	-0.004925	0.153783	0.222622	2.2826	0.098027	0.044683
1733	2.52534	-0.004674	0.163599	0.206589	2.28042	0.099947	0.047942
1734	2.52855	-0.00691	0.167085	0.201294	2.27238	0.102363	0.050661
1735	2.52332	-0.002872	0.166067	0.203253	2.28195	0.099789	0.048128
1736	2.52336	-0.002892	0.166686	0.202488	2.28155	0.099937	0.048352
1737	2.5238	-0.00313	0.168551	0.20034	2.27981	0.100468	0.049118
1738	2.52531	-0.004646	0.163565	0.206639	2.28048	0.099925	0.047917
1739	2.52339	-0.002706	0.169295	0.199619	2.28008	0.100407	0.049143
1740	2.5301	-0.005481	0.17546	0.194389	2.26413	0.104009	0.053343
1741	2.52542	-0.004743	0.163503	0.206736	2.28036	0.09995	0.047929
1742	2.52742	-0.004898	0.148586	0.228062	2.2822	0.098602	0.044529
1743	2.52319	-0.00254	0.16927	0.199663	2.28043	0.100317	0.049046
1744	2.52719	-0.00483	0.152956	0.22363	2.28267	0.098028	0.044578
1745	2.59789	-0.050206	0.111791	0.069633	1.91957	0.250377	0.193384
1746	2.52558	-0.004847	0.165971	0.203225	2.27845	0.100715	0.049004
1747	2.52774	-0.006384	0.166954	0.201659	2.274	0.101945	0.050266
1748	2.52311	-0.002664	0.166855	0.202306	2.28184	0.099872	0.048304
1749	2.52482	-0.004208	0.165838	0.203451	2.27977	0.100351	0.048648
1750	2.52359	-0.003098	0.164581	0.205191	2.28238	0.099539	0.0477
1751	2.52662	-0.004383	0.153253	0.222757	2.28308	0.098035	0.044689
1752	2.52347	-0.002829	0.168792	0.200121	2.28022	0.100366	0.049041
1753	2.52364	-0.003038	0.168169	0.200764	2.28028	0.100337	0.048938
1754	2.52535	-0.004675	0.16355	0.206663	2.28045	0.099933	0.047922
1755	2.52348	-0.002838	0.168777	0.200136	2.28021	0.100367	0.049041
1756	2.5266	-0.00437	0.153288	0.222699	2.2831	0.098035	0.044695
1757	2.52917	-0.007245	0.167358	0.200761	2.27099	0.102724	0.051033
1758	2.52354	-0.002861	0.169002	0.199899	2.27999	0.100426	0.049129
1759	2.59089	-0.047649	0.110059	0.070776	1.90636	0.257448	0.207745
1760	2.52335	-0.002659	0.169372	0.199547	2.28011	0.100398	0.049143
1761	2.5223	-0.001279	0.172811	0.196681	2.28028	0.100263	0.049389
1762	2.2682	-0.036231	-0.195598	0.427957	2.21058	0.305525	0.346277
1763	2.60291	-0.04941	0.112674	0.087313	1.94173	0.242011	0.174784
1764	2.52541	-0.00472	0.163275	0.207082	2.28053	0.099874	0.047826
1766	2.52285	-0.001669	0.173002	0.196501	2.27924	0.100506	0.04968
1767	2.52329	-0.002836	0.165189	0.204386	2.28248	0.099575	0.047808
1768	2.52777	-0.005232	0.147026	0.229643	2.28171	0.09893	0.044577
1769	2.52332	-0.002849	0.166887	0.20225	2.2815	0.099963	0.048402
1771	2.52633	-0.005549	0.164016	0.205969	2.27861	0.100484	0.048476
1772	2.55131	-0.014128	0.173269	0.193449	2.21152	0.119619	0.06461
1773	2.52552	-0.004799	0.165936	0.203276	2.27857	0.100679	0.048966
1774	2.52311	-0.002644	0.167233	0.201863	2.28164	0.099945	0.048423
1776	2.60045	-0.04624	0.127562	0.123379	2.0298	0.200353	0.125128
1777	2.52379	-0.003125	0.168553	0.200339	2.27982	0.100466	0.049116
1778	2.52975	-0.007535	0.167609	0.200243	2.26965	0.103062	0.051386
1779	2.52308	-0.002557	0.168151	0.200835	2.28119	0.100098	0.048687
1780	2.52423	-0.003556	0.162569	0.2081	2.28261	0.099227	0.047139
1781	2.52299	-0.002013	0.171735	0.197464	2.27956	0.100493	0.049518
1782	2.52373	-0.003225	0.164583	0.205184	2.28219	0.099591	0.047751
1783	2.56017	-0.019031	0.170239	0.195462	2.18506	0.130478	0.070901
1784	2.52534	-0.004672	0.163638	0.206531	2.2804	0.099957	0.047957
1785	2.52276	-0.001609	0.172959	0.196538	2.27942	0.100466	0.049631
1786	2.60249	-0.049336	0.112497	0.085883	1.93947	0.242894	0.176581
1787	2.52281	-0.002367	0.167399	0.201698	2.28202	0.099854	0.048346
1788	2.52515	-0.004432	0.166711	0.202316	2.27868	0.100701	0.049101
1789	2.60316	-0.049591	0.112894	0.087473	1.94307	0.241307	0.173779
1790	2.52346	-0.002805	0.168961	0.199948	2.28014	0.100389	0.049085
1791	2.56054	-0.019268	0.170028	0.195514	2.18391	0.130988	0.071191
1792	2.55241	-0.069373	0.11035	0.066766	1.87499	0.273284	0.264293
1793	2.52527	-0.004467	0.161838	0.209318	2.28163	0.09937	0.047153
1794	2.52313	-0.002406	0.169959	0.199003	2.28017	0.100383	0.049195
1795	2.59148	-0.047125	0.109996	0.072632	1.90807	0.256861	0.206081
1796	2.52339	-0.002549	0.170417	0.198556	2.2795	0.100546	0.049421
1797	2.5233	-0.002599	0.169502	0.199425	2.28013	0.100393	0.049153
1798	2.60214	-0.051267	0.123804	0.140894	2.02105	0.211711	0.126526
1799	2.52358	-0.001995	0.173973	0.19578	2.27756	0.100849	0.050164
1800	2.52235	-0.001829	0.169288	0.199726	2.28178	0.099972	0.048676
1801	2.588	-0.046366	0.109636	0.072175	1.90319	0.259342	0.212304
1802	2.56006	-0.018957	0.170083	0.19516	2.1855	0.130248	0.07081
1803	2.52266	-0.002166	0.168461	0.200544	2.2817	0.099975	0.048591
1804	2.52342	-0.002748	0.16913	0.199781	2.28012	0.100395	0.049111
1805	2.52334	-0.002655	0.169364	0.199556	2.28013	0.100394	0.049138
1806	2.52968	-0.009404	0.130086	0.238782	2.27529	0.105437	0.04771
1807	2.52393	-0.00339	0.16405	0.205923	2.2822	0.099528	0.047622
1808	2.52562	-0.004871	0.166091	0.203065	2.27831	0.100762	0.049065
1809	2.52342	-0.002674	0.169716	0.199206	2.27981	0.100475	0.049264
1810	2.52321	-0.00253	0.169455	0.199479	2.28031	0.100349	0.049101
1811	2.55997	-0.0189	0.170063	0.195057	2.18581	0.130102	0.070739
1812	2.52266	-0.001554	0.17284	0.196634	2.27964	0.100417	0.049563
1813	2.52747	-0.006155	0.167166	0.201446	2.27434	0.101864	0.05023
1814	2.52496	-0.004291	0.163058	0.207394	2.28132	0.099633	0.047579
1815	2.59139	-0.047207	0.110005	0.072346	1.90781	0.256949	0.206336
1816	2.20567	-0.044677	-0.252367	0.533059	2.21136	0.323146	0.409413
1817	2.52555	-0.004819	0.165981	0.203215	2.2785	0.100702	0.048994
1818	2.55997	-0.0189	0.170191	0.195224	2.18575	0.130146	0.070741
1819	2.52681	-0.004787	0.155199	0.220417	2.28272	0.0981	0.044976
1820	2.52418	-0.001862	0.176218	0.194419	2.27558	0.101107	0.050707
1821	2.53048	-0.008158	0.16671	0.201084	2.26893	0.10321	0.051352
1822	2.60008	-0.046	0.128025	0.124968	2.03222	0.199308	0.124017
1823	2.59021	-0.047629	0.110002	0.070351	1.90518	0.257994	0.20911
1824	2.52216	-0.001661	0.169268	0.199765	2.2821	0.09989	0.048583
1825	2.52289	-0.001688	0.173039	0.196472	2.27917	0.100522	0.049702
1826	2.52481	-0.004187	0.163666	0.206479	2.28117	0.099755	0.047781
1827	2.52353	-0.003054	0.166204	0.203066	2.28157	0.099901	0.048258
1828	2.52996	-0.007094	0.143071	0.23523	2.27957	0.099735	0.044307
1829	2.5228	-0.002111	0.170134	0.19887	2.28063	0.100263	0.049087
1830	2.52608	-0.005226	0.161898	0.209317	2.28047	0.099683	0.047422
1831	2.52552	-0.004793	0.165935	0.203278	2.27859	0.100676	0.048963
1832	2.53583	-0.01069	0.165823	0.19813	2.25794	0.105733	0.05364
1833	2.52341	-0.002666	0.169689	0.199233	2.27985	0.100466	0.049251
1834	2.52268	-0.002177	0.168557	0.200441	2.28162	0.099999	0.048627
1835	2.52327	-0.002815	0.16509	0.204517	2.28256	0.099544	0.047765
1836	2.52221	-0.001692	0.169434	0.199596	2.28193	0.099933	0.048649
1837	2.52483	-0.004211	0.163689	0.206445	2.28112	0.099772	0.0478
1838	2.07519	-0.298833	-0.39473	1.424	2.17056	0.372369	0.557779
1839	2.52245	-0.001889	0.16947	0.199538	2.28154	0.100033	0.048763
1840	2.5961	-0.049942	0.111339	0.068188	1.91471	0.252715	0.197995
1841	2.52364	-0.002991	0.168568	0.200338	2.28007	0.100401	0.049051
1842	2.56083	-0.019434	0.169272	0.194729	2.18332	0.131149	0.071399
1843	2.53012	-0.008302	0.164957	0.20389	2.2712	0.102534	0.050384
1844	2.52258	-0.002105	0.168409	0.200606	2.28185	0.099937	0.048544
1845	2.52343	-0.002963	0.165014	0.204611	2.28238	0.099586	0.047799
1846	2.52343	-0.002678	0.169729	0.199193	2.27979	0.10048	0.049271
1847	2.52651	-0.005238	0.168498	0.200072	2.27516	0.10168	0.050276
1848	2.52541	-0.004725	0.165578	0.20376	2.279	0.100539	0.048783
1849	2.52683	-0.004792	0.15514	0.220512	2.28271	0.098096	0.044963
1850	2.52554	-0.004801	0.166072	0.203097	2.27846	0.100719	0.049023
1851	2.52553	-0.004798	0.166059	0.203114	2.27848	0.100714	0.049017
1852	2.52359	-0.002946	0.168647	0.20026	2.2801	0.100395	0.049054
1853	2.52334	-0.002867	0.166761	0.202399	2.28154	0.099943	0.048367
1854	2.52217	-0.001519	0.170667	0.198444	2.28141	0.100059	0.048921
1855	2.24363	-0.040098	-0.224929	0.465495	2.21144	0.314805	0.371282
1856	2.55634	-0.016692	0.172807	0.19554	2.19633	0.125705	0.068066
1857	2.5225	-0.002036	0.168361	0.200665	2.282	0.099896	0.048494
1858	2.52279	-0.002263	0.168707	0.200273	2.28136	0.100069	0.048719
1859	2.5234	-0.002716	0.169269	0.199644	2.28008	0.100407	0.04914
1860	2.52255	-0.001452	0.172925	0.196578	2.2798	0.100374	0.049526
1861	2.59529	-0.049735	0.111132	0.068036	1.91291	0.25363	0.199822
1862	2.52356	-0.001964	0.174056	0.195727	2.27755	0.100843	0.050167
1863	2.53314	-0.027711	0.078175	0.245273	2.24793	0.137038	0.064145
1864	2.52673	-0.005851	0.164919	0.204605	2.27731	0.100934	0.049021
1865	2.5269	-0.004827	0.154943	0.22084	2.28268	0.098082	0.044917
1866	2.59576	-0.047511	0.110495	0.076402	1.91703	0.252848	0.196548
1867	2.54013	-0.010427	0.171356	0.192626	2.24316	0.109448	0.057667
1868	2.59736	-0.050088	0.111628	0.069344	1.9181	0.251105	0.194761
1869	2.59827	-0.050386	0.111963	0.069386	1.92054	0.249841	0.19247
1870	2.5234	-0.002662	0.169685	0.199238	2.27986	0.100463	0.049248
1871	2.52551	-0.004813	0.163404	0.206889	2.2803	0.099952	0.047914
1872	2.52372	-0.003221	0.164587	0.205178	2.28219	0.09959	0.047751
1873	2.52284	-0.002361	0.168008	0.201013	2.28165	0.099976	0.048543
1874	2.52773	-0.006375	0.166953	0.201662	2.27402	0.101938	0.05026
1875	2.52241	-0.001867	0.169377	0.199632	2.28164	0.100006	0.048723
1876	2.52314	-0.002064	0.172101	0.19716	2.27913	0.100583	0.049658
1877	2.52347	-0.002822	0.168876	0.200034	2.28017	0.10038	0.049066
1878	2.52271	-0.002194	0.168673	0.200317	2.28151	0.100029	0.048672
1879	2.53006	-0.00795	0.166568	0.201465	2.26989	0.102967	0.051104
1880	2.52534	-0.004663	0.163468	0.206786	2.28051	0.099905	0.047884
1881	2.52401	-0.003502	0.165498	0.20394	2.28124	0.099932	0.048202
1882	2.52393	-0.002869	0.170991	0.198001	2.2783	0.100838	0.049793
1883	2.59564	-0.049789	0.111205	0.06824	1.91371	0.253237	0.199011
1884	2.12486	-0.501901	-0.43875	1.7713	2.15893	0.400224	0.51352
1885	2.52506	-0.004381	0.16296	0.207549	2.28124	0.099643	0.047572
1886	2.52158	-0.000932	0.171379	0.197878	2.28206	0.099883	0.048796
1887	2.52281	-0.002349	0.16775	0.201302	2.28183	0.099918	0.048452
1888	2.52738	-0.005125	0.154126	0.222326	2.28241	0.098047	0.044726
1889	2.52773	-0.006542	0.16583	0.203174	2.27488	0.101654	0.049808
1890	2.52336	-0.002708	0.169032	0.199886	2.28028	0.100354	0.049057
1891	2.52312	-0.002678	0.166685	0.202508	2.28191	0.099841	0.048253
1892	2.59992	-0.045936	0.128212	0.125982	2.03327	0.198934	0.123503
1893	2.52332	-0.002848	0.166888	0.20225	2.2815	0.099963	0.048402
1894	2.53665	-0.009077	0.172352	0.193791	2.25105	0.10744	0.05603
1895	2.5871	-0.052329	0.11119	0.052186	1.89359	0.262255	0.219419
1896	2.52331	-0.002836	0.166916	0.202217	2.2815	0.099963	0.048406
1897	2.52355	-0.002864	0.169078	0.199821	2.27993	0.100444	0.049156
1898	2.52235	-0.001829	0.169296	0.199717	2.28177	0.099973	0.048678
1899	2.52772	-0.006547	0.165742	0.2033	2.27496	0.101626	0.049767
1900	2.60057	-0.046332	0.1274	0.122909	2.02896	0.200733	0.125507
1901	2.52236	-0.001838	0.169276	0.199737	2.28177	0.099974	0.048677
1902	2.52553	-0.004811	0.165855	0.203382	2.27862	0.100662	0.048938
1903	2.60565	-0.050723	0.116208	0.102721	1.97111	0.229691	0.154347
1904	2.52328	-0.002624	0.169194	0.199731	2.28032	0.100344	0.049066
1905	2.52534	-0.004673	0.163695	0.206445	2.28036	0.099974	0.047981
1906	2.52251	-0.001767	0.170877	0.198229	2.28077	0.100218	0.049121
1907	2.5233	-0.002615	0.169416	0.199508	2.28017	0.100385	0.049134
1908	2.52321	-0.002558	0.169274	0.199657	2.28039	0.100326	0.049057
1909	2.5254	-0.00472	0.163401	0.20689	2.28046	0.09991	0.047878
1910	2.52305	-0.002575	0.167579	0.201471	2.28154	0.099987	0.048506
1911	2.59097	-0.04766	0.110067	0.070806	1.90649	0.257384	0.20759
1912	2.5254	-0.004734	0.163792	0.206301	2.2802	0.100029	0.048045
1913	2.5231	-0.002578	0.168059	0.200934	2.28122	0.100089	0.048667
1914	2.52869	-0.007371	0.164717	0.204681	2.27407	0.101771	0.049685
1915	2.52514	-0.004405	0.166937	0.20204	2.27855	0.100747	0.049178
1916	2.52387	-0.002853	0.170814	0.198159	2.27849	0.100794	0.049725
1918	2.52699	-0.00488	0.154791	0.221113	2.28264	0.098075	0.044882
1919	2.52294	-0.002483	0.167389	0.201698	2.28182	0.099904	0.048398
1920	2.52779	-0.006634	0.165398	0.203788	2.27512	0.101557	0.049643
1921	2.56114	-0.019631	0.169059	0.194712	2.18237	0.131564	0.071644
1922	2.52719	-0.004946	0.153994	0.222344	2.28258	0.098034	0.044718
1923	2.52297	-0.00165	0.173539	0.196111	2.27881	0.100576	0.049819
1924	2.52945	-0.007418	0.167353	0.20067	2.27044	0.10286	0.051156
1925	2.52897	-0.007087	0.167506	0.200645	2.27127	0.102657	0.051
1926	2.5234	-0.002717	0.169218	0.199696	2.28012	0.100397	0.049124
1927	2.60184	-0.051108	0.124246	0.142021	2.02297	0.210818	0.125672
1928	2.52345	-0.002979	0.164889	0.204777	2.28241	0.099564	0.047761
1929	2.52406	-0.003394	0.162645	0.207977	2.28281	0.099188	0.047114
1930	2.53372	-0.00829	0.171456	0.19521	2.2584	0.105694	0.0544
1931	2.52316	-0.002642	0.167995	0.200998	2.28115	0.100105	0.048678
1932	2.52953	-0.007883	0.165189	0.203716	2.27212	0.102319	0.05025
1933	2.52253	-0.001954	0.169519	0.199482	2.28138	0.100073	0.048812
1934	2.59401	-0.050014	0.111058	0.065513	1.90945	0.25511	0.203159
1935	2.55613	-0.016567	0.172969	0.195566	2.19693	0.125463	0.067918
1936	2.5303	-0.005499	0.175717	0.194265	2.26359	0.104113	0.053462
1937	2.52251	-0.001943	0.169521	0.199481	2.2814	0.100068	0.048807
1938	2.52348	-0.002749	0.169504	0.199406	2.27983	0.100472	0.049236
1939	2.52338	-0.002655	0.169581	0.19934	2.27996	0.100438	0.04921
1940	2.52313	-0.002471	0.169419	0.199522	2.28045	0.100311	0.049057
1941	2.52355	-0.001962	0.174037	0.195739	2.27758	0.100839	0.050161
1942	2.53008	-0.008099	0.157297	0.219127	2.27819	0.099305	0.045964
1943	2.52344	-0.002756	0.169191	0.199718	2.28006	0.100411	0.049136
1944	2.52338	-0.002655	0.169582	0.19934	2.27996	0.100438	0.04921
1945	2.5403	-0.010506	0.171247	0.192556	2.24279	0.109545	0.057743
1946	2.52347	-0.001963	0.173785	0.195912	2.27782	0.1008	0.050089
1947	2.59942	-0.045621	0.128823	0.128094	2.03639	0.197597	0.122087
1948	2.52343	-0.002951	0.166791	0.202356	2.28138	0.099988	0.048417
1949	2.60534	-0.050562	0.116978	0.095631	1.96968	0.228419	0.156061
1950	2.52392	-0.002879	0.170901	0.198079	2.27836	0.100826	0.049769
1951	2.52669	-0.005797	0.16209	0.209074	2.27945	0.099985	0.047699
1952	2.52383	-0.003317	0.164534	0.205248	2.28207	0.099617	0.04777
1953	2.52314	-0.002321	0.170557	0.198454	2.27987	0.100451	0.049336
1954	2.52927	-0.007338	0.16722	0.200901	2.2709	0.102742	0.051025
1955	2.5598	-0.018799	0.170347	0.195289	2.18622	0.12995	0.070616
1956	2.52237	-0.001838	0.169313	0.1997	2.28174	0.09998	0.048688
1957	2.52887	-0.007063	0.167337	0.200885	2.27159	0.102573	0.050894
1958	2.52339	-0.002715	0.16922	0.199694	2.28012	0.100396	0.049123
1959	2.52544	-0.004743	0.163222	0.207164	2.28052	0.099869	0.047812
1960	2.52859	-0.006928	0.167113	0.201249	2.2723	0.102387	0.050687
1961	2.52862	-0.00725	0.165295	0.203789	2.27371	0.101918	0.04993
1962	2.52343	-0.002963	0.165108	0.204486	2.28233	0.099608	0.047832
1963	2.5251	-0.004469	0.16394	0.206079	2.28056	0.099953	0.048001
1964	2.52291	-0.001715	0.172989	0.196506	2.27915	0.10053	0.049705
1965	2.52364	-0.003148	0.166405	0.202809	2.28128	0.09999	0.048372
1966	2.52372	-0.003084	0.168359	0.200552	2.28005	0.100402	0.049027
1967	2.52882	-0.006973	0.167615	0.200558	2.27147	0.10261	0.050976
1968	2.52262	-0.00186	0.170868	0.198227	2.28058	0.100264	0.04917
1969	2.52882	-0.005939	0.149872	0.228711	2.28146	0.098186	0.044078
1970	2.52799	-0.006714	0.165967	0.202934	2.2743	0.101814	0.049972
1971	2.52826	-0.004597	0.175235	0.194689	2.26804	0.10307	0.052474
1972	2.52251	-0.001993	0.168946	0.200055	2.2817	0.099986	0.048655
1973	2.52537	-0.004678	0.163268	0.207091	2.2806	0.099854	0.047807
1974	2.52675	-0.004699	0.15499	0.220662	2.28281	0.098077	0.044934
1975	2.5289	-0.007028	0.167588	0.200566	2.27134	0.102642	0.051001
1976	2.52345	-0.00295	0.167162	0.201916	2.28114	0.100071	0.048545
1977	2.52159	-0.00092	0.171528	0.197751	2.28199	0.099898	0.048829
1978	2.52341	-0.002936	0.166554	0.202644	2.28155	0.099927	0.048327
1979	2.52996	-0.007104	0.142981	0.235275	2.27954	0.099766	0.044323
1980	2.60494	-0.050283	0.114471	0.095008	1.95736	0.235341	0.163388
1981	2.52541	-0.004711	0.165742	0.203541	2.2789	0.100578	0.048844
1982	2.5234	-0.002716	0.169258	0.199656	2.28009	0.100404	0.049136
1983	2.5242	-0.003623	0.163666	0.206473	2.28204	0.099525	0.047569
1984	2.55288	-0.014987	0.171579	0.192506	2.20769	0.120947	0.065551
1985	2.52506	-0.004425	0.163818	0.206258	2.2807	0.099899	0.047934
1986	2.52495	-0.004287	0.163098	0.207334	2.28131	0.099643	0.047594
1987	2.52402	-0.003511	0.165486	0.203956	2.28123	0.099933	0.048201
1988	2.52299	-0.002523	0.16754	0.20152	2.28166	0.099955	0.048468
1989	2.52354	-0.003036	0.167023	0.202072	2.28108	0.10008	0.048538
1990	2.5264	-0.005609	0.163999	0.205994	2.27852	0.100509	0.048494
1991	2.52419	-0.003623	0.163784	0.206303	2.28198	0.099555	0.047612
1992	2.52349	-0.002705	0.169894	0.19903	2.27961	0.100527	0.049339
1993	2.5358	-0.010627	0.165997	0.19795	2.25785	0.105763	0.053702
1994	2.52305	-0.00204	0.171856	0.197362	2.2794	0.100529	0.049571
1995	2.52341	-0.00294	0.165111	0.204484	2.28236	0.099599	0.047823
1996	2.52302	-0.001746	0.173248	0.196312	2.27885	0.100588	0.049798
1997	2.52337	-0.002681	0.169328	0.199588	2.2801	0.100401	0.049141
1998	2.59219	-0.050671	0.111078	0.061289	1.90464	0.257168	0.207856
1999	2.52316	-0.002691	0.167163	0.201939	2.2816	0.099951	0.048422
2000	2.52355	-0.003	0.163611	0.206553	2.28297	0.099275	0.04732
2001	2.52554	-0.004805	0.165995	0.203197	2.27852	0.100699	0.048993
2002	2.52508	-0.004389	0.162848	0.207721	2.28128	0.099616	0.047531
2003	2.52066	-0.000259	0.170241	0.198979	2.284	0.099424	0.048129
2004	2.60539	-0.050734	0.11861	0.110318	1.98631	0.222977	0.145465
2005	2.52368	-0.003179	0.166582	0.20259	2.28112	0.100045	0.048449
2006	2.52339	-0.002929	0.165169	0.204406	2.28235	0.099608	0.047839
2007	2.52458	-0.002676	0.174062	0.195658	2.27568	0.101303	0.050642
2008	2.52311	-0.002661	0.166852	0.202309	2.28184	0.09987	0.048302
2009	2.52931	-0.007347	0.167284	0.200807	2.27078	0.102775	0.051066
2010	2.52337	-0.002889	0.166915	0.202213	2.28141	0.099987	0.04843
2011	2.60186	-0.05104	0.124258	0.141624	2.02285	0.21074	0.12576
2012	2.52339	-0.002926	0.165201	0.204365	2.28234	0.099614	0.047849
2013	2.52904	-0.007143	0.167455	0.200685	2.27117	0.102681	0.051012
2014	2.52161	-0.001011	0.170947	0.198248	2.28221	0.099857	0.04872
2015	2.52381	-0.003141	0.168542	0.200349	2.27979	0.100472	0.04912
2016	2.52399	-0.003427	0.163716	0.2064	2.2823	0.099461	0.047514
2017	2.52346	-0.002791	0.169074	0.199833	2.28008	0.100406	0.049116
2018	2.52696	-0.005992	0.165546	0.203682	2.27644	0.10122	0.049381
2019	2.536	-0.010667	0.166066	0.197672	2.25732	0.105886	0.05384
2020	2.56055	-0.019135	0.167204	0.191298	2.18555	0.129695	0.07102
2021	2.52341	-0.002449	0.171084	0.19797	2.27915	0.100618	0.049575
2022	2.52158	-0.000914	0.171499	0.197776	2.28202	0.099891	0.048818
2023	2.52328	-0.002591	0.169465	0.199463	2.28018	0.100382	0.049137
2024	2.52554	-0.004803	0.166074	0.203094	2.27846	0.100721	0.049025
2025	2.52303	-0.002253	0.170417	0.198591	2.28012	0.100389	0.049254
2026	2.52288	-0.002349	0.168594	0.200383	2.28128	0.100088	0.048726
2027	2.52339	-0.00266	0.169614	0.199307	2.27992	0.100448	0.049223
2028	2.52532	-0.004654	0.163684	0.206461	2.2804	0.099962	0.047969
2030	2.52289	-0.001592	0.173535	0.196119	2.27895	0.100542	0.049782
2031	2.5498	-0.013437	0.173545	0.193191	2.21579	0.118056	0.063649
2032	2.52556	-0.004878	0.163976	0.206028	2.27984	0.100149	0.04818
2033	2.52382	-0.003153	0.16852	0.200371	2.27979	0.100474	0.049119
2034	2.52319	-0.002543	0.16926	0.199673	2.28043	0.100316	0.049044
2035	2.52475	-0.004124	0.163531	0.206677	2.28134	0.099693	0.047705
2036	2.53659	-0.009074	0.17229	0.193823	2.25123	0.107397	0.055989
2037	2.52774	-0.006565	0.165701	0.203356	2.27496	0.101622	0.049756
2038	2.52956	-0.007351	0.167916	0.199952	2.26979	0.103033	0.051413
2039	2.52312	-0.002115	0.171703	0.19748	2.27936	0.100544	0.049569
2040	2.11141	-0.471708	-0.431279	1.85488	2.15655	0.390003	0.527166
2041	2.59946	-0.048475	0.111347	0.08015	1.92709	0.248266	0.18697
2042	2.52296	-0.002467	0.167957	0.201059	2.28149	0.100015	0.048578
2043	2.52781	-0.006449	0.166829	0.201805	2.27397	0.101945	0.050244
2044	2.52319	-0.002678	0.167883	0.201118	2.28116	0.100099	0.048658
2045	2.52334	-0.002674	0.169155	0.199764	2.28025	0.100362	0.04908
2046	2.52552	-0.004793	0.165933	0.20328	2.27859	0.100675	0.048962
2047	2.52651	-0.00524	0.168505	0.200063	2.27515	0.101684	0.05028
2048	2.12526	-0.503462	-0.438974	1.77532	2.1588	0.400349	0.513163
2049	2.52375	-0.0031	0.16846	0.200442	2.27994	0.100433	0.04907
2050	2.5223	-0.001715	0.169906	0.199132	2.28157	0.100027	0.048803
2051	2.52693	-0.004841	0.154845	0.221	2.28267	0.098076	0.044895
2052	2.52783	-0.0053	0.152298	0.225027	2.28221	0.098032	0.044413
2053	2.5234	-0.001934	0.173685	0.195984	2.27799	0.100767	0.050041
2054	2.5233	-0.002659	0.169058	0.199864	2.28035	0.100335	0.04904
2055	2.52637	-0.005581	0.164	0.205993	2.27857	0.100495	0.048482
2056	2.52487	-0.004197	0.166677	0.202382	2.27917	0.100568	0.048972
2058	2.52303	-0.002552	0.167591	0.20146	2.28157	0.099979	0.048499
2059	2.52277	-0.002237	0.168742	0.20024	2.28139	0.100063	0.048717
2060	2.5205	-2e-05	0.171276	0.198064	2.28384	0.099455	0.048268
2061	2.53387	-0.007475	0.174397	0.194118	2.25638	0.106022	0.05498
2062	2.52915	-0.007207	0.167473	0.200625	2.27094	0.102739	0.051068
2063	2.52345	-0.002703	0.169641	0.199276	2.27981	0.100476	0.049256
2064	2.52951	-0.007474	0.167255	0.200771	2.27041	0.102866	0.051143
2065	2.5596	-0.018669	0.170304	0.195061	2.18692	0.12962	0.070455
2066	2.52533	-0.004657	0.163538	0.20668	2.28048	0.099922	0.04791
2067	2.59884	-0.045207	0.12953	0.130067	2.03985	0.196021	0.120577
2068	2.5267	-0.005462	0.168005	0.200587	2.27515	0.101678	0.050198
2069	2.52561	-0.004876	0.165908	0.203305	2.27844	0.100712	0.048992
2070	2.52629	-0.005518	0.163966	0.206045	2.27871	0.100453	0.04844
2071	2.53987	-0.010339	0.171398	0.192719	2.24379	0.109285	0.057534
2072	2.52342	-0.002952	0.165044	0.204572	2.28238	0.099588	0.047805
2073	2.5227	-0.002182	0.168684	0.200306	2.28153	0.100026	0.04867
2074	2.52323	-0.002562	0.169328	0.199603	2.28034	0.10034	0.049077
2075	2.52332	-0.002841	0.166904	0.202231	2.2815	0.099963	0.048404
[truncated: 19 more rows]
